# Supplementary material for: A DNA robotic switch with regulated autonomous display of cytotoxic ligand nanopatterns
Source: Nat Nanotechnol. 2024 Jul 1;19(9):1366–74. doi: 10.1038/s41565-024-01676-4 (PMC11405282; doi:10.1038/s41565-024-01676-4)
Supplement: Supplementary file 3 — DNA oligo sequences of the origami. [file 41565_2024_1676_MOESM3_ESM.xlsx]

## Sheet: nonfunctionalized oligos
Name	Sequence	From
Core_1	tAAAACCGttAAGAGTCttGTGGCACttGACGGGGttCAGCAGCttCCTGCAAt	IDT
Core_2	tttttACGTGAACCttTCAAGTTTTttttt	IDT
Core_3	tGACCAAAttATCACACttTCTATCATGGCCCACTttttt	IDT
Core_4	tttttATAGGGTTGAGTttAAAGAACGTGGAttttt	IDT
Core_5	tCCGAGttATCCCTTttCAGCAGGCGAAAATCCTGTTTGATGGttttt	IDT
Core_6	tttttCACGCAAATTAACCGTttAAAAGAGttTTGCCCGt	IDT
Core_7	tttttAAGAACTCAAACttCATTTTGttAGATGATttCAATAATt	IDT
Core_8	tTATCGGCCTTGCTGttAGTAATAACATCACTTGCCTGAGTAGttttt	IDT
Core_9	tGTAATATttTAAAAGTttATAATACttAATTCTTttTGTTTAGt	IDT
Core_10	tCCAGGCCttCAGTGAGAACAATAttGCGGGAGttCTAACAAt	IDT
Core_11	tCCTACATTTTGACGCTCAATCGTCTGttttt	IDT
Core_12	tAGTGTTTttGATTAAAttGCTCTAGTTTGGTTAGGAGCAttCTAAACAt	IDT
Core_13	tttttAAATGGATTATTttAGAGTGCTGGATttttt	IDT
Core_14	tTAAAAGGttCAAACATttTCATTTGttATAAGGCttTTTTAGCt	IDT
Core_15	tGAGTTAGAATCAGAttTTACCGCCAGCCATTGCAACAt	IDT
Core_16	tACGAGCACGTATAAttCGTAAGAttAATTGAGt	IDT
Core_17	tTGCTTTGttGGAGGCCttTTATAATttACCGAGTttTGTAGCAATACTTCTTTGATTt	IDT
Core_18	tGCGCGTACTATGGTttAACCACCt	IDT
Core_19	tttttCGCCGCTACAGGttTAGACAGGAACGttttt	IDT
Core_20	tttttGAGATAGAACCCttTACATAAATCAAttttt	IDT
Core_21	tTTCTGACCTGAAAGttCGTGCTTTCCTCCATTCTGGCCAACAt	IDT
Core_22	tAGACAATATTTTTGAATGGCTATTAGttttt	IDT
Core_23	tGCGGTACttCACTATTttGTTGTTCCAGTTTGttGTAAAGCACTAAAAGAATAGCt	IDT
Core_24	tttttAAAGGAGCGGGCttCCGCGCTTAATGttttt	IDT
Core_25	tAAAGCCGttAAATCGGAACCCTAttAACCACCttTATTAACt	IDT
Core_26	tTGATAGCCCTAAttTCTTTAATGCGCttCGCTATTAATTAttttt	IDT
Core_27	tttttTGGTTCCGAAATttGGGAAGAAAGCGttttt	IDT
Core_28	tttttAACATCGCCATTttTTAGATTAAGACttttt	IDT
Core_29	tAAAAATACCGAACGttAAGGGAGCCCCCACttGGGGTCGAGGTGCCt	IDT
Core_30	tGATAAAAttATAAATCttGCGAACGttAAGTGTAttTGCGCGTt	IDT
Core_31	tAATTGCGTAGATTTttAAACAATAAACCACt	IDT
Core_32	tTTATTTGCACGTAAAACAGAAttAGCGGAAttTCAACAAt	IDT
Core_33	tCTACCATATCAAAAttCTGATTAttGGCTTAAttGTATAAAt	IDT
Core_34	tttttGATTATACTTCTGAATAATGGAAGGGt	IDT
Core_35	tttttAGTAACAGTACCttAACTTGGCCTCTttttt	IDT
Core_36	tTCGGGAGttTCAGGTTTAACGTCAGATGAATATACttttt	IDT
Core_37	tTTCATCAttGGTGAACATACACAACAGTAGttTCAGATGttTTAATTTt	IDT
Core_38	tATATAATttAAATCCTttTCTGTCCATttttt	IDT
Core_39	tAAGAACGGATTCGCttTTCAATTttTATCATTttTTTTTATt	IDT
Core_40	tttttACAACTCGTATTttCCTGATTGTTTGttttt	IDT
Core_41	tttttAAATCGCGCAGAttTAAACCAAGTACttttt	IDT
Core_42	tGGCGAATttGAACCGTttTACATTGGCAGATTt	IDT
Core_43	tAAGTATTAGACTTTttCGTTCCCttGGGATTTt	IDT
Core_44	tACAAAATTAGTCAGTTGGGAGttTATTCATttCTGATTGt	IDT
Core_45	tttttATTAATAACCATttACAAACAATTCGttttt	IDT
Core_46	tTTGCCTAGCATTACATTTAACAATTttCAAGAAAttCAAAAGAt	IDT
Core_47	tGTTATCTttGAAATACttTCTTCTGttCACAGGCttCGGATCAttTCAATAAt	IDT
Core_48	tGGCAAATttTGCTGAAttTCACCGTTCGTTATATATTTTttCTAAAGCttTGAGAGCt	IDT
Core_49	tttttTATATGTGAGTGttTTGAAGCttAGCTACAttGGTCATAttAGCTAACttAACCAGGt	IDT
Core_50	tGAAAAATttAGTTAATttGAGAAAAttCGCAGAAt	IDT
Core_51	tttttGCttATCACCTttCAACAGTTGAAAGGttATCACGCt	IDT
Core_52	tttttATTTTCCCTTAGttCTAACGAGCGTCttttt	IDT
Core_53	tAATCCTTGAAAACGttAATCTGTAAATCGTttGAGATTTAGAGCTTt	IDT
Core_54	tttttAGCGGTCCACGCTGGTTTGCCCCAGAttACTACCTTTTTAAGAGAGTTGCAGCAttttt	IDT
Core_55	tttttGCTGAGAAGAGTttGCCATATTATTTttttt	IDT
Core_56	tTAATTCTGTCCAGACGACGACAATAAttttt	IDT
Core_57	tGACAAAAGGTAAAGttGAATCGCttGCAACCGttTCGCTGGt	IDT
Core_58	tttttTTTCGAGCCAGTAATAAGAGAATATAttCCAACATttGTGGTGCt	IDT
Core_59	tttttACAACATGTTCAttGCACTCAATCCGttttt	IDT
Core_60	tTGGATGTttTTTTACAttCTTTGAATACCAAGTTACAttttt	IDT
Core_61	tttttAGGCCGGTCCGGttAGGCAGAGGCATttttt	IDT
Core_62	tGCGCTTCAAAAGAAAAATttCTTTCCTttACCTGAGt	IDT
Core_63	tCATCCTAttCCCTGCGGCTGGttttt	IDT
Core_64	tACGTAGAAACCAATttGAAGCCGTCAATAGttTTGAGTAACATTATt	IDT
Core_65	tttttCGTTATACAttATTTGAGt	IDT
Core_66	tttttCGCACTCATCGAttGCCGGGTTACCTttttt	IDT
Core_67	tGAACAAGttTACCGCGCCCAATAGCAAGttttt	IDT
Core_68	tACCGGAAttCGGCTGTttAATATCCttTAGATAAGTCCTGAACTTCACTAAAGTGt	IDT
Core_69	tTCATAATttCCTTACAttGTCACTGttATTCTACttCAGTTTGttCATAAATt	IDT
Core_70	tGAATCATttCAAGCCGttCCAAGAACGGGTATt	IDT
Core_71	tCGACCGTGTGATAAttAATTACCTTTTTAGttCTAATAGATTAGAAt	IDT
Core_72	tttttTAATGGTTTttAAAATATCTGTTCATATAt	IDT
Core_73	tttttCAAATCAGATATttGTTTCTGCCAGCttttt	IDT
Core_74	tTTTTGCGGGAGGTTttAATAACCTTGCTATttGATAATGGAAACAGt	IDT
Core_75	tttttTTGTGAGGGCGAGATAATAttCCTCAAATATCAAACCCTCttttt	IDT
Core_76	tGATGAAGATTTGCTATTTTGCACCCttCTTAAATttCGAGGCGttGTTAAATt	IDT
Core_77	tACAAAGAttATGCTGAttTTTGTGAttAGCGCCATGTTTACCAt	IDT
Core_78	tttttAATCGCAAGttCAGTGCCACttttt	IDT
Core_79	tttttTTTCCAGAGCCTttATTAATTGCGTTttttt	IDT
Core_80	tGTACAAAATAAACAttCAATAGTGAATTTAttACCATAGCGATAGCt	IDT
Core_81	tCGGCTTAttAAACGGGCAACAGCTGATTGCCCTTCttttt	IDT
Core_82	tttttACCGCCTGGCCCTGACCTCt	IDT
Core_83	tttttATCCCAATCCAAttTTCCAGTCGGGAttttt	IDT
Core_84	tttttCCGTCGGTGGTGCCATttAATGCCAttCAAGAGAt	IDT
Core_85	tttttGTGTCCAGCATCttATCGTAAttAAGCCTTttTATCATAACCCTttttt	IDT
Core_86	tAGCGGGGTCATTAGttCCCACGCAACCAGCTTACGGCTGGAGt	IDT
Core_87	tCAGCAGGCGCTTTCttGCTAATGCAGAAGAt	IDT
Core_88	tttttGGACTTGTAGAACGTCAGCttGTAATTTttCGCGCGAt	IDT
Core_89	tttttCCGGGCGCGGTTttTTTTGCGttTTTGTTAttGCCAGAGGGGGTttttt	IDT
Core_90	tAGCACATttGTATAATTGTGTTGTACCAAAttCAGCCTCt	IDT
Core_91	tTTTTCGTttGCCGTTCttTTAGCAAttTAAATCAttGCTGCTCt	IDT
Core_92	tGTCCGTTttGCCAACGCTAATACGGAAt	IDT
Core_93	tttttCGttCGGCCAGttTGGTCTGGTCAGCAttCATATTTAACAACGttAAGTACCt	IDT
Core_94	tttttTAATGGGTAAAGttAGCTCATttAGTAGTAt	IDT
Core_95	tAAATCGTttCATCAGAttCCGTGGGttGCATCGTttTTACCCTt	IDT
Core_96	tCTGGTGTGTTCAGCttTTTAAACttAAGAATCATCGTAGttGTATTCTt	IDT
Core_97	tCGATGCTttTTTAGTGttCGAGCTGttTTTAGCTttGAACCGGttCCTTCATttGCCACCCt	IDT
Core_98	tttttAAAGTTAAAttTATCATATGttttt	IDT
Core_99	tttttGCAGCCAGCGGTttTGACCGTAATGGttttt	IDT
Core_100	tCGCGCCTGTGCACCttGAGTCATAAACATCttTACTAGAAAAAGCCt	IDT
Core_101	tGTTTTCAttAGCCTCCTCACAGTttCCTGTGTGAAATTGttGCCTGGGt	IDT
Core_102	tGCGGGCCttAAGAACGttCAAGATTAGTAGCACAATTCAttTTATCCGt	IDT
Core_103	tGCGGCCAttCCCCGGGttCAGGAAGt	IDT
Core_104	tAAAATCCttCTCATTTttGCCGGTTGCTACCGCAAATGGt	IDT
Core_105	tttttTTGTGTACATCGACATAAAt	IDT
Core_106	tttttACGCGTGCCTGTttAGTATACTAACTttttt	IDT
Core_107	tTACCGAGCTCGAAGttGGCTCTGTGGTGCTttGAACCTCCCGACCAt	IDT
Core_108	tAACTTAAttAAAGAGAttCTTTTTCAAGTATTAATCt	IDT
Core_109	tTTATCCGttGTCCGTGttCGGTCATttCCCCCTGttTAACGGCATCAGATt	IDT
Core_110	tttttAAttATTTCTGttCGTAAAAAAAGCCGttACCTAAATTttttt	IDT
Core_111	tttttTACGAGCCGGAAttTGGGAAGGGCGAttttt	IDT
Core_112	tATGAGTGttGCTGTTTttTGAGGATttGAATGCGttGCGCAGTt	IDT
Core_113	tTCCTCCGTGGTGAAttACATTCGTAATCATttATTTTATCCTGAGCt	IDT
Core_114	tGAGATAGACTTTACttAATTTGCCAGTTAAttACATCTTACCAACGt	IDT
Core_115	tttttGTCCCGGAAttTGCAAATCCttttt	IDT
Core_116	tttttGCGCTCACTGCCttGATTAAGTTGGGttttt	IDT
Core_117	tAACATAAAAACACTttATAAGAAACGATTTt	IDT
Core_118	tttttGTGGTTTTTCTTTTCACCAGTGAGATttAGGCGGTTTGCGTATTGGGCGCCAGGttttt	IDT
Core_119	tttttAACCTGTCGTGCCAGCTGCATTAATGt	IDT
Core_120	tCGGGGAGttAGCAGCCTTTACAGttAACGTCAt	IDT
Core_121	tAGACAGTCAAATCACCATCAAttTTTTGAGttAGATTCAttAAAGGAAttGGTCGCTt	IDT
Core_122	tttttGGGTGAGAAAGGCCGGttTATCAGGTCTTCAAAAttttt	IDT
Core_123	tttttAAATTAATGCCGttGGAATACCACATttttt	IDT
Core_124	tTACCCCGGTTGATAATCAGAAAAGCCttttt	IDT
Core_125	tttttTAATGTGTAGGTAAAGAATTGCCTGAttCATATATttAGAAAAAt	IDT
Core_126	tttttCCAAAAACAGGAAGATTGTttATGATTAGTGCTCTGGCCAttttt	IDT
Core_127	tAAATTGTttATTTTGTTATAGCATGAAGCGttATAAGCAt	IDT
Core_128	tAAACGAGttAACTAGCATGTCAATCATATGttAATATTTt	IDT
Core_129	tGATAAAAttGAGGCATttAAATAGCttATTTCTTttTAATTTTttTCATTAAt	IDT
Core_130	tATTTTTAGAACCCTttGAGTCTGttCAAAGGCt	IDT
Core_131	tTTTAAATttTTCAGTTttCCTCATAACGGAACGTGCCttttt	IDT
Core_132	tAACATTAttATAAAGCttGGCTTTTttAGTGAATt	IDT
Core_133	tttttTTATAGAGTCAAttGCAATGCCTGAGttttt	IDT
Core_134	tCCAGGACCTAAATTCGCAttCCAATAGGAACGCCt	IDT
Core_135	tAAAAGCCTCAGAGCttTGACCCTGTAATACttGCGGTATGAGCCCGt	IDT
Core_136	tATAATTCGCGTCTGGCCTTttttt	IDT
Core_137	tttttGGCAAAGAAttCGGCAAACGttttt	IDT
Core_138	tttttCCTGTAGCCAGCttTTAAACAAGTAGttttt	IDT
Core_139	tAATGTGAGCGAGTAttGGATTCTttCGATCCAt	IDT
Core_140	tACAACATttTTTTTAAttTTAAATTttGGTTAATt	IDT
Core_141	tCATCCAAttAATTAAGCAATATCttGTTTCTTTGCTCTTttCTGGGTCACTGTTGt	IDT
Core_142	tGGCGGATttGCCGGTGttACCGGGGttAGAAGGCttGAAAGCGTAATGTGAGCGAttttt	IDT
Core_143	tttttTTTGGGGCGttATGAAGGGTttttt	IDT
Core_144	tttttGATAGGTCACGTttGAAGCAAAGCGGttttt	IDT
Core_145	tTCCAGCCAGAGTACGAGCTTAttGATGGGCttAACAAACttAACATTAttATCAAAAt	IDT
Core_146	tttttCGGCTTCGAGTGCGTTGAAttGCCGCCAGCAGTTGGGCGGttttt	IDT
Core_147	tACCGCTTttATCGCACttCATCTGCttTACCGTCt	IDT
Core_148	tCTGGTGCttGAGCTTCAAAGCttAATATCGttCAAAAATt	IDT
Core_149	tACCATTAttGGTGTACttTAACTTTGAAAGAGGAttttt	IDT
Core_150	tGGCTGCGCAACTGTttGCATAAAGTGTAAAt	IDT
Core_151	tCCATTCAttCCAGCTGGCGAAAGGGGGATGttCAAAGCGt	IDT
Core_152	tTATAACAGTTGATTttCTCTCACGGttttt	IDT
Core_153	tttttGTACGGTGTCTGGAAGTTTCATTCCAttGCACATGTTTTAAAt	IDT
Core_154	tttttTCGGTGCGGGCCTCTTCGCTATTACGt	IDT
Core_155	tTGCTGCAttAAACTCCAACAGttGAACCAGACCGGttAGCGCGAAACAAttttt	IDT
Core_156	tCGAAACGTACAGACttCGTTGTAAAACGACGGCCAGTttCAATCGGttTAATTGAt	IDT
Core_157	tAACCTCACCGGAAAttGCCAAGCTTTCAGAGGTGGAGCCGCCttttt	IDT
Core_158	tttttACGGGAACGGATttTATGCAACTAAAttttt	IDT
Core_159	tCAGTCACGAttGGGAGAATTAACGCttCGGGGAAGCGCATTt	IDT
Core_160	tAGATTTAttGAGAGGGTAGCTATttTATGATATTCAACCGTTCTAGCTGATttttt	IDT
Core_161	tttttAACATTATTACAGGTAGAAttAGATCTAttGAGCAAAttACGGCAGt	IDT
Core_162	tttttTCAACTAATGCAttGTTAAAGGCCGCttttt	IDT
Core_163	tAGTAAGAGCAACACttTATTTCAACGCAAGttATCGATGAACGGTAt	IDT
Core_164	tttttACCAGTCAGGACGTTGGGAt	IDT
Core_165	tttttCGTTTACCAGACttCCCTCAGt	IDT
Core_166	tTGCGATTttATCAGCTttCTCCAAAttCGCCACCttAGCCACCACCGGAAt	IDT
Core_167	tCATTGGAttTAAATCGGTGTTTTCAAGt	IDT
Core_168	tCTTTAATttTACCTTAttTCTACGTttAACTAACGGAACttttt	IDT
Core_169	tATTTCAAttCGAGAAAttCAGTTTCttTAGTAAAttATCTTTTttTTTTCATCGGCATTt	IDT
Core_170	tttttTTGGGCTTGAGAttCTGGCTCATTATttttt	IDT
Core_171	tttttAATAGTAAAATGttCGAGGGTAGCAAttAAAGAt	IDT
Core_172	tTGCGGAAttTGCTTTAttGAGGACTAAAGAttCGGCTt	IDT
Core_173	tACAGGGGTCAACCGTAACAAAttTACAGGCAAttttt	IDT
Core_174	tttttATGTCTGCAGCGttACGAGTAGTAAAttttt	IDT
Core_175	tATCGCGATGTTGAATCCCttCAGGTCTttAACCGTGt	IDT
Core_176	tCCTCAAAttTCGTCATAAATATTCAGCCTTAGTAAGGGAGATGAttTTTCATCt	IDT
Core_177	tTCATTACttCAGCCCTttGGGATAGttAGTTAATttAGCAAGGCCGGAAAt	IDT
Core_178	tATAGTCAttTGGTGTAttCTTTACGttTCTTCGCttCTCACAATTCCACACAACAt	IDT
Core_179	tATAACGAGAATGACttAGGGGACGACGATGttAAAAGGTGGCATCAt	IDT
Core_180	tttttTCTTGACAAttATATTTTCAttttt	IDT
Core_181	tttttATTGCATCAAAAttACCAACCTAAAAttttt	IDT
Core_182	tCGTTTTAttTTTCCATttCGATTATttGTATTAAGAGGCttttt	IDT
Core_183	tAGACCAGGCGCATCttCGAGATTTAGTTTGttCCCAGTATCGGCCTt	IDT
Core_184	tttttCAGATGAACttGATACATTTGACAGATTTt	IDT
Core_185	tCAAGAATTGAGTGCttAGTGAACACCCTGAttCTGCGAACGAGTGAt	IDT
Core_186	tttttTGCTGAATATAATGCTGTAGCTCAGCttTTTTTGCGGATGGCTTAGAGCTTAATttttt	IDT
Core_187	tttttGTCAGGATTAGAGAGTACCTTTAATTt	IDT
Core_188	tGAGGTCAttTAATATCAGAGAGAttCAGAGGGt	IDT
Core_189	tttttACGCATAACCGATATATTCttTTAAACGttTAATAACt	IDT
Core_190	tCAGCGttTTTTGCGGGATCttTTGAGGCAGGTCttttt	IDT
Core_191	tttttCCTTTAATTGTATCGGTTTttTTAAGAAttTGGTTTAt	IDT
Core_192	tCAGCATCttGCGCAGTCTCTGttAGACGATTGGCCttGCCAAAGACAAAttttt	IDT
Core_193	tGGAATTGCGAATAAttAAACAGCTTGATCAttGACGATAAAAACCAt	IDT
Core_194	tAACAACTAAAGGAAttTTTAGACTGGATTCttGCAAAAGAAGTTTTt	IDT
Core_195	tAGAAAGGttTTTTGTCttATGATACttCCCGTATAAGACTGt	IDT
Core_196	tttttTTTGCTAAACAAttCTCCAAAAGGAGttttt	IDT
Core_197	tACAGAGGttAATAAGTTTTAAttAATTTACCGTTCt	IDT
Core_198	tGTCTTTCttCCACAGAttCCAAATCAAATATTAACAt	IDT
Core_199	tCAGACGTttAGCGGAGttTGAAAATttTGCTTTCttCAACCATCGCCCttttt	IDT
Core_200	tCATAGTTAGCGTTTttAACAGTTCAGAAATttATAGCGTCCAATACttGCATTAAt	IDT
Core_201	tttttGTCACCAGTACAttTCTGTATGGGATttttt	IDT
Core_202	tttttCTTTTTCATGAGttTCGGAACCTATTttttt	IDT
Core_203	tACCCATGttAAGTTTGttAATGAAACCATCGAt	IDT
Core_204	tttttGTTTAGTACCGCttACACTGAGTTTCttttt	IDT
Core_205	tttttCGAAAGAGGCAAAAGAATAt	IDT
Core_206	tCACTAAAttGCCACTACGAAGGCttAGATTAAGAGGAAGttGACTATTt	IDT
Core_207	tCCCCCAGttTAAACGGGTAAAATttGACTTCAt	IDT
Core_208	tACTGAAATAGCAATttTCAGAGCCACCAAGttATTAGGCTGGCTGAt	IDT
Core_209	tAGCAAGAAACAACAttAATAAGCCCAATAAt	IDT
Core_210	tAAGGGAAttAGCCCTTttCCACCCTttAATAGGAttTAGCATTt	IDT
Core_211	tAGACGGTCAATCATttCGCGACCTGCTCCATGTTACTTAGCCttttt	IDT
Core_212	tttttGGAACGAGGCGCttCGTACTCAGGAGttttt	IDT
Core_213	tttttAGTACAACGGAGATTTGTATCATCGCt	IDT
Core_214	tCAGGAGGttGTACCGATAGTTGCttGAGGCTTt	IDT
Core_215	tttttCAGAACCACCACCAGAGCCttATGACAAttGAGGTGAttGATGAATt	IDT
Core_216	tCCACCCCttTTCACGTttTGAGAATttAAGGCTTGCCCTGAt	IDT
Core_217	tttttGAGCCGCCACCCTCAGAACttAAAAAGGttCTTTCAAttCACCAGAttCCCTAATt	IDT
Core_218	tCATGGCTttCATACATttAGTATGTTAGCAAACGttttt	IDT
Core_219	tCATAATCttGAACCAGttCTCAGAGttCAGAGCCGCCACttttt	IDT
Core_220	tGTTTGCCttTGAATTTttAACTACAACGCCTGt	IDT
Core_221	tttttCCCCTTATTAGCttCCGCCTCCCTCAttttt	IDT
Core_222	tttttCGGGGTCAGTGCttGGAAATTATTCAttttt	IDT
Core_223	tCTTGAGTAACAGTGttAGGAGTGTACTGGTttCTAACGATCTAAAGt	IDT
Core_224	tCGTCAACttCAAGCCCttCAGAACCttCAAGAGTAAttttt	IDT
Core_225	tCAGAATCttTACCGTAttCACCCTCAGAACCGttTTTAGGTGTATCACt	IDT
Core_226	tttttAATCAGTAGCGAttTTCGGTCATAGCttttt	IDT
Core_227	tttttATTCTGAAACATttACCGTCACCGACttTTAAAGGTGAATTAACGGAt	IDT
Core_228	tTAAGCAGttTTACCGAttCCGAACTGACCAAGttCTGATAAATTGTGTCGAAATCt	IDT
Core_229	tTATAGCCCGGAATAttACCAGGCGGATAAGTGCCGTCGAGAGttttt	IDT
Core_230	tttttGGTTGATATAAGttTAGCAGCACCGTttttt	IDT
Core_231	tttttTGAGACTCCTCAAGAGAAGGATTAGGttAACAAAGTTACCAAt	IDT
Core_232	tGCTCAGTttAGAAAAGttCGTCACCttCCTTTAGttTAGCGCGt	IDT
Core_233	tttttTTTTGTCACAATCAATAGAttATACCCTt	IDT
Core_234	tACACCACttGAAAATAttTTCACCGttAAAATTGt	IDT
Core_235	tGATTGAGGGAGGttAGGGCGACATTCAAATATAAAAGAAAttTATGGTTt	IDT
Core_236	tAAAGGTGGCAACCCttCAGTAAGCGTCATAttAGCCAGAATGGAAAt	IDT
Core_237	tttttTAttGGAATAAGTTTAttttt	IDT
Core_238	tttttGAAGGTAAATATTGTCCTTttAAGACACt	IDT
Core_239	tttttACTGGCATGATTttATTACGCt	IDT
Core_240	tTAATATCttGAAGAAGGAAACCGttGCCCCCTGCCTATTttGACCCTCATTTTCAt	IDT
Core_241	tAACGCAAttATACCCAAAAGAttttt	IDT
Core_242	tttttACCATTACCATTAGGAttCAAAATCACCAGTAGCttttt	IDT
Core_243	tttttTTGAGCCATTTGGGAATTAGAGCCAGt	IDT
Core_244	tttttCTCCAACGTCAAAGGGCGAt	IDT
Core_245	tGGAAATAttCACCAGTCACACGACCAGTAAttGGAAAAACGCTCATt	IDT
Core_246	tttttGTACGCCAGAATCCTGAGAt	IDT
Core_247	tCGCTGGCttTGGCGAGAAAGGAAttCGGCAAAt	IDT
Core_248	tCGGAACAttCAGAAGGttATAAAGAt	IDT
Core_249	tGATTTAGttAACGTTAttATGGCAAttTTAGAACt	IDT
Core_250	tttttAATCAATATCTGGTCAGTTttACACCCGttGCTAGGGt	IDT
Core_251	tTCAAAATttACTATATttTTTGTTTttAGAGAATttAATCGGCCAACGCGt	IDT
Core_252	tCTGAGAGttGGTGAGGCGGTCAGttAGCAGAAt	IDT
Core_253	tATTTACGAGCATCAttTTCGCGCCTGTTTAttTTATCATCATATTCt	IDT
Core_254	tAAAATGAttGGTTGGGTTATATAttCATAGGTt	IDT
Core_255	tGGGATAGttCCCAATTttACAAAGTttTAACCCAttGCTCCTTTTGATAAt	IDT
Core_256	tATGAATAACCTTTCCGGCttCCATTCGttGTGCCTAt	IDT
Core_257	tttttTAACGCCAGGGTTTTCCt	IDT
Core_258	tCCCGAAAttACGTAATttACACTCATCTTTGAt	IDT
Core_259	tGCAGGGAttGATACATAACGCCAttTCAGTTGt	IDT
Core_260	tGCCGACAttGCCGCCAttCAAATAAttAAATTCAttCGCAAAGt	IDT
Core_261	tAGCTATCttATAGCCGttATTAGCGGGGTTTTt	IDT
Core_262	tTACCAGCttTTGATATTCACAAAttGCATTGAt	IDT
Core_244_protrusion_for_PEG	tttttCTCCAACGTCAAAGGGCGAtAAGAAGGGAAAGAAA	IDT
Core_245_protrusion_for_PEG	tGGAAATAttCACCAGTCACACGACCAGTAAttGGAAAAACGCTCATtAAGAAGGGAAAGAAA	IDT
Core_246_protrusion_for_PEG	tttttGTACGCCAGAATCCTGAGAtAAGAAGGGAAAGAAA	IDT
Core_247_protrusion_for_PEG	tCGCTGGCttTGGCGAGAAAGGAAttCGGCAAAtAAGAAGGGAAAGAAA	IDT
Core_248_protrusion_for_PEG	tCGGAACAttCAGAAGGttATAAAGAtAAGAAGGGAAAGAAA	IDT
Core_249_protrusion_for_PEG	tGATTTAGttAACGTTAttATGGCAAttTTAGAACtAAGAAGGGAAAGAAA	IDT
Core_250_protrusion_for_PEG	tttttAATCAATATCTGGTCAGTTttACACCCGttGCTAGGGtAAGAAGGGAAAGAAA	IDT
Core_251_protrusion_for_PEG	tTCAAAATttACTATATttTTTGTTTttAGAGAATttAATCGGCCAACGCGt	IDT
Core_252_protrusion_for_PEG	tCTGAGAGttGGTGAGGCGGTCAGttAGCAGAAtAAGAAGGGAAAGAAA	IDT
Core_253_protrusion_for_PEG	tATTTACGAGCATCAttTTCGCGCCTGTTTAttTTATCATCATATTCtAAGAAGGGAAAGAAA	IDT
Core_254_protrusion_for_PEG	tAAAATGAttGGTTGGGTTATATAttCATAGGTtAAGAAGGGAAAGAAA	IDT
Core_255_protrusion_for_PEG	tGGGATAGttCCCAATTttACAAAGTttTAACCCAttGCTCCTTTTGATAAt	IDT
Core_256_protrusion_for_PEG	tATGAATAACCTTTCCGGCttCCATTCGttGTGCCTAtAAGAAGGGAAAGAAA	IDT
Core_257_protrusion_for_PEG	tttttTAACGCCAGGGTTTTCCtAAGAAGGGAAAGAAA	IDT
Core_258_protrusion_for_PEG	tCCCGAAAttACGTAATttACACTCATCTTTGAtAAGAAGGGAAAGAAA	IDT
Core_259_protrusion_for_PEG	tGCAGGGAttGATACATAACGCCAttTCAGTTGtAAGAAGGGAAAGAAA	IDT
Core_260_protrusion_for_PEG	tGCCGACAttGCCGCCAttCAAATAAttAAATTCAttCGCAAAGtAAGAAGGGAAAGAAA	IDT
Core_261_protrusion_for_PEG	tAGCTATCttATAGCCGttATTAGCGGGGTTTTtAAGAAGGGAAAGAAA	IDT
Core_262_protrusion_for_PEG	tTACCAGCttTTGATATTCACAAAttGCATTGAtAAGAAGGGAAAGAAA	IDT
Mini_Scaffold@cavity_1	GAACGATGGTTATTAATCAAGAGGAGAGAGGAGGAGAAATATATGAACCCAAACTAGAGCGG	IDT
Mini_Scaffold@cavity_2	TCGCGCGCCGGACCGGCCTCAAGAGGAGAGAGGAGGAGAATTTCCGTATTTGTATGTTCACC	IDT
Mini_Scaffold@cavity_3	TCGCCCTCACAACAAGAGGAGAGAGGAGGAGAATGATTAATACAACGAACGGTGATATTATC	IDT
Mini_Scaffold@cavity_4	GAATTGACTCTATAATAAGAGGAGAGAGGAGGAGAACCTTGAAAACACACAATTATACAACT	IDT
Mini_Scaffold@cavity_5	CACTCGAAGCCGGAAGAGGAGAGAGGAGGAGAATAAATCTGTCGTAGCAACCGGCTTCAACG	IDT
Mini_Scaffold@cavity_6	CGCTGCAGACATTAAGAGGAGAGAGGAGGAGAAGTGTTAATATGTTGACCCCTGTATTAGGG	IDT
DBCO-modified se_ssDNA	/DBCO PEG4/cacgtctTTCTCCTCTCTCCTCCTCTTttTTCTCCTCCTCTCTCCTCTT	IDT
Mini_Scaffold@stem_1	CAACTGACGCTAGGCAAGATCACGGTTTCGAGTGACTGCATCCAGCACTCTACGGTTCCTCC	IDT
Mini_Scaffold@stem_2	ACATCCACACTTTAGTGAATTGAAGCGCGATCACGGTTTCGAGTGACTGTAGAGGCCAAGTT	IDT
Mini_Scaffold@stem_3	ACGCTTTCTGAATTGTGCTAATCTTCATCCATCACGGTTTCGAGTGACTGCTCGCTCACATT	IDT
Mini_Scaffold@stem_4	AATCATCGCTTCATGCTAAGGTCCTGGCATCACGGTTTCGAGTGACTGCTGGCCAGAGCACT	IDT
Mini_Scaffold@stem_5	CTCGTAAAGTAAGCTCGTACTGTTATTCATGATCACGGTTTCGAGTGACTGCAGTTAGTATA	IDT
Mini_Scaffold@stem_6	CCTTACTAAGGCCATCGCGATTATCACGGTTTCGAGTGACTGTCTACTTGTTTAATCATCTC	IDT
Complementary strand of ssR_miniS@stem	CAGTCACTCGAAACCGTGAT	IDT

## Sheet: modified oligos
Name	Sequence	From
DBCO-modified se_ssDNA	/DBCO-PEG4/cacgtctTTCTCCTCTCTCCTCCTCTTttTTCTCCTCCTCTCTCCTCTT	Biomers
DBCO-Complementary strand of ssR_miniS@cavity	/DBCO PEG4/ttTTCTCCTCCTCTCTCCTCTT	Biomers
Cy5-Complementary strand of ssR_miniS@cavity	/Cy5/ttTTCTCCTCCTCTCTCCTCTT	IDT
Cy5-Complementary strand of the tail of se_ssDNA	AAGAGGAGGAGAGAGGAGAA/Cy5/	IDT
Cy3&Cy5-modified se_ssDNA	/Cy3/TTCTCCTCTCTCCTCCTCTTttTTCTCCTCCTCTCTCCTCTT/Cy5/	IDT
Cy5-Complementary strand of ssR_miniS@stem	CAGTCACTCGAAACCGTGATt/Cy5/	Biomers
Alexa750-Complementary strand of ssR_miniS@stem	CAGTCACTCGAAACCGTGATt/Alexa750/	Biomers
PEG5K-DNA conjugate	/5PEG5k-N/TTTCTTTCCCTTCTT	IDT
