# Supplementary material for: A DNA robotic switch with regulated autonomous display of cytotoxic ligand nanopatterns
Source: Nat Nanotechnol. 2024 Jul 1;19(9):1366–74. doi: 10.1038/s41565-024-01676-4 (PMC11405282; doi:10.1038/s41565-024-01676-4)
Supplement: Supplementary file 4 — Statistical source data. [file 41565_2024_1676_MOESM4_ESM.xlsx]

## Sheet: Fig1g
Trace_of_terminal_nucelptide									Trace_of_peptide
	0	1	2	3	4	5			0	1	2	3	4	5
0	-1.3707061519197503	6.799149139532228	7.101421056293139	0.40602432060321647	-2.080148465253814	4.505939836666505		0	-4.145140335040293	5.760622936123975	5.294279441895432	-1.6317756330448319	-4.424447572764608	4.04878133398327
1	-0.22052107612282612	1.354425994740246	7.3478439887879805	6.787257062534859	0.8036076942673542	6.179183686744957		1	-1.2723942600201847	1.2044994741951767	5.965196915603181	4.444332609329245	-0.3313704065319141	6.072838425066067
2	1.9066480971759427	2.9031153727566363	4.821799543792228	5.888468349465928	6.65322330974136	4.4989428077010905		2	1.2716510075599523	2.035387226306642	4.335614006960947	3.4642014877305347	5.225653709434292	3.9771304022954994
3	2.2979397537808386	4.121707301365166	6.94911713973789	5.811529043514483	7.564736027645699	5.1328886761026755		3	0.9219779375044501	2.522049281800508	5.154423136697474	4.873371895799738	6.598861379264996	2.7268200411682186
4	-1.7680798272791192	-0.7962617309735814	3.927611805127575	2.252947660897756	9.09671153277464	7.026712694119491		4	-3.4728324720943626	-3.2789315541424857	2.883112857124442	0.48722960856619735	7.289710059426369	4.514541733698795
5	-1.0171487866047644	-0.8991841265357513	4.497235893765435	3.180532343509604	4.512293809589474	1.9262315006213016		5	-1.6909875084433739	-3.5703462509315247	4.30140561381532	1.6963884829489255	2.154933086541791	0.8894942457248207
6	4.165164499408805	4.476809582786244	4.506289193976307	8.58825838855507	7.558844054476769	6.593684536767039		6	2.619284666997131	1.798471369147475	2.0778686832367517	7.555447284413135	7.34906407512267	6.237637796181741
7	3.0037882034336474	-0.6750933598718967	8.842523687555984	6.995190564963312	9.12091963610973	7.6101811806071975		7	2.363318441772268	-2.598110122061083	7.859240479553757	5.000956597296554	7.486300553542619	7.385223245180463
8	1.7099825746269126	3.4244961389840736	6.779342355855381	8.138147226614239	7.108372457364088	7.313017098242206		8	-1.0754148920466957	1.7030445381182566	5.341524959812767	7.455764645540558	4.331009060029503	6.344441326593433
9	2.739676819459088	6.146276724667332	4.349536021278039	6.792438606478272	7.142155459233847	5.897926098147383		9	2.0094241484756674	3.7475119513801243	2.5033462117950798	4.940954756436433	6.9342145647158615	4.276042040734557
10	6.716007981231199	5.311315754754351	-0.37938853705993386	4.586268220125719	6.785867861995602	8.27343690949016		10	5.9910388790326525	3.5400656689618932	-2.4896266720469944	4.414880991615481	3.9971663756980025	7.553466490965782
11	3.5007634794856175	6.817197278861913	3.3243051626812217	2.4058738143853433	9.116947485368108	7.37421969560125		11	1.7429495863719757	5.758225872529904	1.2805448379635367	1.2390567639986465	8.765824849580484	6.023655427310274
12	-0.7445822639364759	9.976822852988557	5.727548761682709	2.334946712193011	10.210345919562407	4.485748550026939		12	-0.7796382122629986	9.776044648890917	3.218766128940924	0.7215952501855079	9.895661324913442	2.735128747941843
13	2.0439303756656138	3.485883441878162	4.248453047579364	4.143039536746119	7.648070006639806	5.241831829473026		13	0.25102243230349464	2.801013082584393	2.63018583200546	2.0261622185959283	5.700134435781898	5.219015290314064
14	5.65509557741334	7.848268126325724	6.1194292402822	-1.0092956850711916	7.204957762834625	4.428285061190495		14	5.439127920406978	7.639104518518564	5.945304577128572	-1.9857707170884922	5.814397241604487	3.80898968787791
15	6.95122893280075	9.558658992649898	4.041033476943918	1.5826934165869662	11.56840660984245	7.026355991117991		15	6.562859018634952	9.558556389869903	1.623923843009821	-0.2198352334770437	9.725942719900507	6.1250093147852525
16	3.674971090988186	3.491555781701387	0.8398294623469169	2.1010219968119075	7.073090224323016	6.913287091368963		16	1.5703291605015202	1.78314733608518	-1.7015974311107491	1.4258151264172003	6.474769026272429	5.162880137705133
17	0.5749309062562621	6.2750375535124014	5.567732443420124	2.867324399381242	8.884593925596818	5.2837905483007646		17	-1.8785504556159593	5.389962813177125	4.245059344114158	1.1492405791390754	7.2741873953963525	4.282262599308628
18	3.2599124212632917	5.904136492364169	2.484417574458059	4.144268751229493	10.521744430968322	7.44442686879556		18	1.2381304551716035	4.404814662939308	1.0034145882284682	2.1987671419128483	8.515143429293513	4.7836392299311505
19	8.15832913683218	6.90982976490726	1.4746980023335745	2.767508247154511	9.736574059819036	5.620429264018171		19	7.352613069802328	6.51432861511571	0.9294355429284664	1.8922048930237698	8.631905854147476	4.712223334808719
20	1.7227151266608371	1.6514569621313206	4.507541108827638	4.063167857822123	5.664971064180919	6.3925978704512465		20	0.7342017696200445	-0.6788633254186889	3.430764588516958	2.624415101946868	4.574950325502277	4.933616732223838
21	-0.9467721433810095	0.3687021754809338	6.55280122993941	5.211795437331707	1.8079611362589108	7.125296713847818		21	-3.562702639972475	-0.9650715085618498	5.771941975817447	3.92611203706422	-0.08735355469745776	6.0438033307358
22	1.8434820502444023	0.06411273837842538	7.880832201179867	9.161180357786733	-0.02374641541825063	4.122845903981178		22	-0.9029634834459874	-0.3418587920460472	5.685673786320781	8.303059447217075	-0.6466073551345102	2.8104226728316624
23	1.3439392589059886	-0.6330709787343486	4.638236380905279	4.499294876242148	0.09225001475335122	4.791386516988299		23	-0.22381834369075837	-1.5005881517171744	3.719774206712959	2.4095829372713746	-0.667907175210347	3.0911532795063494
24	5.171075001858771	1.3789350586693707	7.486135981769188	4.192252368399912	1.4005872651543667	6.97874744712501		24	2.5165865919761745	0.25899478846584256	6.004465229809924	1.4711357865708794	-1.2306879126583725	5.89362943070483
25	6.637758324321384	2.5519624503491234	1.7882083492283147	4.29550151700802	3.958165287520625	6.18707797476617		25	4.687671881940022	1.9608152395040546	1.1031467232886443	3.6444043744769212	3.4021818550250513	4.159253536877852
26	3.331649183790923	-1.334420472381035	2.8955216251686426	1.2555717946591995	-2.8555351107094356	7.170504804634645		26	2.8905223731857688	-3.3455905512886916	0.9216718417465393	-1.041970517960805	-3.7729206953578833	6.992341222522681
27	-0.38418154687712097	3.628854391290922	6.105058972035148	0.6113308509489285	-1.8164411149362536	4.844687836518569		27	-2.4900980909326886	2.206468372948558	4.427704671065761	0.08510000669178097	-4.591569490782861	4.490367131837441
28	1.8048339797061441	8.411231584415871	5.4283039723914905	2.073807603556256	-1.9494668346072934	5.62530519970689		28	0.2304010534880634	6.634220400223631	3.3381470662789665	1.7889244869912355	-2.4460484984865345	4.5871097556535565
29	4.744912233396789	3.814871099852657	7.69318545844221	1.1221325093414138	-1.7425327867555955	6.498832551050301		29	4.314065149994103	2.525292617960075	5.581011580726971	-0.34092604650259317	-2.1581994325485496	5.531276223339427
30	1.0083047600551331	0.6252819935414525	6.386741322923336	5.507926341501875	4.289219420649373	6.4395919181545995		30	-1.3816486188220616	-1.0339298271091124	4.0615794868782285	2.877429042690241	3.8326189033127154	5.063426196219524
31	5.7250538831091236	6.223844538688214	8.877725367085393	0.7147981915269886	8.011260623310132	5.543654820552835		31	5.480203535509471	6.194536494943411	7.4873595737821095	-0.0692416698622218	7.862394130630236	4.314617535553137
32	4.221091155580312	6.249512089030193	8.605173657697506	5.5010377935307275	5.7078442135803416	4.679830252983128		32	3.385490412023403	5.28714750661945	6.072845242159962	3.3822008892517297	4.582889698077021	4.401905994873061
33	4.999032563134972	6.171628244995108	3.671196770134516	8.455830619074813	0.20717990890124713	7.364850759659993		33	3.0779033288646014	3.6264349924439774	0.9385988383831276	8.323000455811128	-1.3009629237303446	5.262791831435357
34	4.485659558618327	4.060151074976338	4.13702827926182	4.3909472453817315	0.438231330171975	6.198696680882521		34	2.2733106052727936	2.0253159665241163	3.3430621258287303	1.6790914706612274	-1.764134589644628	5.154168932388287
35	5.631361061552154	0.1400801194989508	9.4765734729302	3.1501162475347075	1.4523134671012665	5.702935386888123		35	3.6937493118346696	-2.1068480139509966	8.381086198556348	2.3421491097962726	-0.5536367998163747	3.7612057587302585
36	2.5102387471203635	5.460670070888946	8.001300746802606	0.12735393902909917	-2.052174706823021	5.045174869367497		36	0.7398947069301733	4.874668108277248	7.599416321432905	-1.9231307104267423	-4.626594611135406	2.728990533614672
37	6.602365589984877	5.861919054055384	8.722313020652988	3.6617836414867067	6.363780162005369	6.78546960856924		37	5.694328718623524	3.7886155646100605	7.721880025227568	1.7688753462186129	4.733270996484086	4.251436570715265
38	4.8597306901827	7.682333931855859	3.5416682642981403	5.89187347215452	6.080400249509243	6.062233475844235		38	4.421301627444367	5.700086286677974	3.0742295239300996	5.069587364349866	3.867833320608839	5.111048687411036
39	3.530803725582364	8.01681145406211	8.928164547265245	5.548469872615194	12.815541159069141	6.592913849197859		39	2.333518303011407	6.5946874441668895	6.470983774705283	3.9647070452612345	10.456956381338815	6.439923338631465
40	4.046102092911365	6.96431976487186	1.3297951211422583	5.828627176807077	4.870847069410159	8.058149482955196		40	3.5434821236066663	4.726587851726437	-0.954256538260565	5.7933952927904855	3.4400016666961504	6.032839175494791
41	4.684677255130245	7.134791619063734	8.352838535265676	3.7970428179799107	9.814029471592534	6.002610084312386		41	3.0919126584176517	5.185321725561104	6.523093644897277	3.3785759241270332	7.737502653405169	4.612602349856511
42	7.694814158780672	2.821795826017131	8.394007773177725	8.303646046952633	3.3540191917135465	6.8002377448684665		42	6.889172907859287	1.3742081814956106	7.095581913027971	7.691010961505653	0.8932506348035756	6.3212031927540195
43	1.4538015081533844	4.523645337322308	6.396391894980321	4.774238295997022	-1.484315281959814	5.1368673937576315		43	-0.4201306427964757	3.3449242178451275	3.8174244600173366	4.643076411988097	-3.2020163266424175	3.182107886702224
44	10.058661286225378	5.212898064801003	-0.6804155496325065	3.858034650996673	-0.762081451373974	3.9279713000822625		44	9.903136434374183	4.047066554807545	-3.2845118896673506	3.538907802461876	-1.256249476821012	3.4031284934453643
45	7.074491895626124	1.2671586913663402	1.455744009919856	4.851688230732837	-1.265928195963433	5.063578320163224		45	6.029564988267852	-0.35359133060465076	0.13250939027632214	2.2581381929919155	-2.447001737205878	3.3399968020934407
46	4.018903241538664	4.5019769624591515	3.0149730033042137	4.052995186065434	-0.11906084476248063	6.228222740282499		46	2.420888324519651	2.2543147194573065	0.5478468537433776	2.0513714474066735	-0.6774056082053381	4.490409317089666
47	7.5304709894396575	7.448590569827903	5.262514950607803	4.618971679608863	4.074558000992884	8.585897228059075		47	7.273212841808608	5.001725064253144	2.7337661965149254	4.590223243161571	4.032463933438352	8.196767582199291
48	6.169240973852348	6.733430776841952	4.535007954641287	3.4210308266581437	-0.6562623700722531	4.862252558870023		48	4.231493879011608	6.3631688000956865	1.7742415731436316	2.3626842130284285	-2.0080011095358214	3.0101664599406757
49	7.362332558985948	1.6704753339859657	6.586647341840191	1.4054139106259063	-1.99513280457643	7.90338777649473		49	4.918623160377218	-0.4726657541666994	4.005968236171654	-1.0395627703909922	-3.503289689208982	6.547511194685064
50	3.090867880225125	5.786996382378498	3.942444458960859	3.676609385707886	-0.00922292687932259	4.204816640807633		50	2.6234731049517204	4.571736114631932	3.67490470810377	1.1855033158529205	-1.2088612221668222	3.631908233369327
51	4.54047816113526	3.6259917946569833	3.42704734686852	4.532916570290875	0.8001294137313876	4.262577779520638		51	2.2959650501117372	1.1276068619521369	1.308108733098467	1.7593978658454246	-0.41504968476440285	3.4502025617487044
52	1.56475852571663	1.9697374396877205	1.4637727054164633	0.6792610582110343	2.69173177182251	7.915057445831008		52	1.2940319035832224	-0.018443299734001606	1.424243148273388	-1.1709532364961055	1.457188710398008	7.008051900822537
53	7.180688153481717	2.206403865476839	4.990580141402458	2.9408580066824994	-1.2026929818589231	5.839010009223079		53	5.726670445847162	0.049141023865755695	3.9308997492199946	1.4812728778362132	-3.4420046720964974	4.763206050025379
54	5.369892701799536	6.872628442465222	0.2444340145593438	3.80959019245827	0.5714520223195244	6.492463872672972		54	3.381060669560152	5.69261762115687	-0.379628871723817	2.3347653027199105	-0.6284519891042547	5.62801392677156
55	2.1751068635770374	5.251050538798351	6.302391991678761	-3.5648925875881825	-0.35171062927539537	7.178904923667968		55	1.2925277430840483	3.838439507594626	5.975252239181448	-6.2362786906892005	-1.4977990302006365	5.11615430569711
56	6.416169605275617	7.6421776313971455	5.1622518503931305	1.7951191554640478	1.4809139391388857	4.380448742305242		56	5.610766351855114	5.5312324519787985	2.6443218018355386	0.5374975631666936	-0.9106198276863211	1.8224053578408448
57	8.30329587554544	5.431207363076553	5.529510233276488	-3.52252314950086	6.376197396683824	5.265686015331797		57	6.279440452795416	4.135780339089992	4.518443427423688	-6.316473365790007	5.259627613483074	5.004120387648023
58	6.077032177145133	6.383787844593988	1.682206982986389	2.1485399029037544	6.001885019957417	5.507560432456175		58	4.839758040275661	4.108015408947226	-0.9163968045103021	1.4126848949428812	4.064893442327828	4.86534633870192
59	0.6004206873728065	6.824320018121811	3.4823985010159997	1.1531403691205184	-1.2880955554322504	4.879899568444752		59	0.026456472328373226	5.028525044648928	1.1233880690861873	-1.6462330593882262	-4.082192937604636	4.249039140999733
60	4.348778425171709	2.3024921237831504	0.29553685907714206	-1.7045897503537955	-0.5472265178536544	3.8752163971152846		60	2.8738906463859157	-0.22669336142757546	-1.4403595792363442	-3.3206982147743673	-1.9722125075236046	2.919912108258541
61	2.4671190555309197	5.8769415647606	4.740581444214765	8.124150235565459	3.786282552740522	5.754346988449332		61	-0.3053165790017305	5.6282773601970835	2.315176511540365	6.81458185556452	1.8708858192313256	5.023437120686859
62	3.13242499020344	5.18064519827662	6.377658106528978	1.5858533303928202	4.511965735631103	6.188693785333786		62	1.7764364637560082	2.5491916206942613	3.9307103777762653	0.9204107897057947	3.5956856748205395	5.375828652958077
63	8.320191595797208	8.713736052029896	7.681977608481203	3.867033234481036	8.395435939726136	7.471489700824279		63	7.631703888703793	7.215863694500083	6.069863380792964	1.721094946368861	6.007463760530607	6.326320630342654
64	6.990145994481306	4.077841578631332	6.179645409355075	4.074346043570469	9.076687027352618	4.440712626651134		64	6.732004905819837	3.251628641704535	5.951318335522195	3.2585216350186714	8.365423325646868	3.193702857997486
65	2.44747431264219	5.413547421503631	7.566289693552356	1.234447486331433	2.5002958084577482	4.608105900416731		65	1.7186500091708912	2.873029586345276	7.547627444857471	-1.03741031496851	0.6682462910014753	3.8172296099259446
66	0.6387853146624561	5.131987126321203	0.22825503203093894	2.057389027931551	3.288097308402245	2.706578057783473		66	0.3688874466777295	3.2330165698619875	-2.460690196678302	0.5623052401316289	1.1887858355891194	2.378755309518803
67	6.894739778736544	5.433622119307618	5.89607751441802	8.287073867179984	4.498599228866261	4.943082026988897		67	6.646654800711843	3.5711783107271713	5.299702704603289	8.089823599176244	4.1998307660676275	4.532729107363032
68	0.6169356843575758	4.850229874970464	2.4961158248175495	5.876118139065865	0.3431330146877193	6.515886190819836		68	-1.9369706997993221	3.4134940346406704	0.2868925622710332	4.264166061035286	-1.0237607555484485	4.093192978033056
69	4.714519556461475	5.977180241918578	4.751447271600525	1.5924973592460414	4.012089982870326	7.147325194287318		69	4.373332907959219	5.1263298444466345	3.5394397085691134	-0.7973313027865385	1.3521990024069677	6.190269136463105
70	2.759664533565709	10.2101800711431	1.2966099584835007	2.024484742447508	-0.4852215823046681	3.5991755107883354		70	1.9803549323780014	9.684921637242327	1.262179857795828	-0.6415228570102536	-2.2193127841149343	3.2494506109221355
71	1.60729631342614	4.35442928175064	7.820452682780131	0.7111906055369362	7.655643987972966	7.247826383192059		71	1.5877586330436382	2.6010040251482676	6.298587750440061	0.26045777438695655	4.986412805316581	7.150073613684558
72	1.3792736972544806	4.089891731710399	12.462390424402754	3.238337061893812	7.7252749945956865	4.5169011218923565		72	0.06281876618919391	2.5348707702251376	10.554434117313376	1.9127866015767974	6.280568248992975	4.350238843893249
73	2.4908158997882195	9.699697770069415	11.880153641750123	7.412053908342097	4.563946904285008	5.773826066579223		73	0.5800540105582184	8.429927056655421	11.107557174313374	7.282657069925149	2.351389904669814	4.728599674601222
74	7.344349412401978	4.121435083065981	10.11935512724441	5.6836078173098965	0.4339282325544822	6.511571952629901		74	4.953309842927912	2.531639264001238	10.053706292805964	4.941729252254688	-1.7055924093351549	5.295082056310926
75	-1.4786234583537985	6.516209835398286	1.611846607832555	-0.12475847088598205	1.0502107057387418	4.990093526724544		75	-3.295838778929621	4.741450374105286	-0.10089761812244857	-1.5778379702708722	-1.0989846658755613	3.849669744293646
76	-4.608651381267872	-0.6376184153030332	2.542942620598774	5.282113109123451	2.8575735934974	5.95177924810649		76	-7.309507027352353	-2.391406441130097	1.1141197013869812	4.240230374542738	1.9350312045834248	5.787140592554435
77	-1.7605719173593353	3.9937325981459115	4.335972527897519	0.7610799316036186	-0.28513355534155166	3.534435735920771		77	-3.997862091030723	1.236281543588463	4.091346822560768	-0.16759797229188922	-2.1870456654998307	3.4740155067156007
78	-0.5712297742985317	0.9322116012102806	4.560598017897502	7.057829124268419	6.400358203340219	4.034472978059315		78	-2.0808113132954524	-1.8640046538459745	3.4410045361492276	6.859609346484362	4.293231680225476	3.8759519861512683
79	8.409486633814884	2.616235152725746	6.4879523837445126	2.5394855812715944	2.72258301912074	6.923747819106341		79	8.36495713887624	0.01963471519054183	4.224198897577504	0.2906015434780116	0.23590146673071066	5.880554211294073
80	0.6797497040612686	6.605442706604896	2.9285907065908434	2.0212490110122387	8.209323484765337	5.944332662625587		80	-1.9812950233606434	6.2936308864333474	2.1069065147874295	-0.34977380952078185	5.499932454732194	4.894974806030081
81	0.6246511822749581	5.693956825140594	2.637757338073943	5.100805878481733	1.5134062714637615	7.246249054632219		81	-1.4068063634137802	3.6932110820182116	0.9880810322091227	4.240323741537445	-0.6892495294291026	6.331817903493992
82	2.6216185534564964	5.115967232186881	6.2129091553794185	6.07953515161082	0.06943170060661578	3.7787858440204847		82	2.152854875420246	3.3080490057684284	4.456677445260307	5.936833747396702	-2.712939303411685	2.900532364618292
83	1.652221334075377	5.553665766427309	3.4371736220910845	1.6713346198224868	5.636302799784346	6.606864465105157		83	-0.4729567228511824	3.486085026242594	3.271284675637767	-0.29538755138852735	3.086368085191408	5.065918713019314
84	-0.08863827411336293	5.657855977700952	10.330944358868697	2.4362880507817533	6.719928515481446	5.729372156020576		84	-2.670198464109899	4.229091664547028	8.861322470671444	0.5132705573546568	5.23921684454474	3.2058370400735496
85	0.33101742254572136	7.931775477504192	6.258485109530424	-0.1533806115535067	3.780160194897263	4.179849554498093		85	0.21669514106116536	7.813245166353066	3.6120713307680434	-2.8792080447070556	1.3257640778107591	1.5615554091738226
86	2.0526254723709556	4.43594989688572	1.3254408037453582	5.699766427150323	6.710827388579679	5.535295851851143		86	-0.7160326281873384	2.686586586938316	-1.3542721242963545	5.479830076875148	4.445307438935663	4.995428712704331
87	0.872144427576015	6.264213120326166	6.035417059068475	3.044569579775046	4.786736537624385	4.190172910330773		87	-1.7486050345930728	4.445184067913173	4.504458492475891	0.8297621466758431	4.099152850772629	3.2410869359157846
88	4.3733580662364115	4.984252161632448	0.25472226940711934	6.9093415010174715	2.780464736060735	6.364075891001312		88	4.043958836881752	3.8981327101145555	-1.0324400695556029	5.454508275064784	0.2191573099212194	5.28304677342002
89	1.5379460263746876	5.542223656460969	1.3540666671336827	3.8241813169679304	1.5907781764424407	3.10380014044983		89	-0.9615382876012761	4.305675581547222	-1.2224103779095536	1.7686578006366407	0.3808845376087031	0.6424909353316215
90	1.56637149396868	0.7984316289753935	2.432244812584207	5.853934049359866	3.6914884656653784	4.681510810945435		90	-0.6949733146232155	-0.6396883657477964	1.6213490017307892	4.58181416067365	3.325270708435006	2.9877446306656728
91	3.555517505443484	5.154701371651878	2.548208342115524	3.920087910751452	4.291105186701608	2.653365492341394		91	1.0270557971583298	3.717054536764771	1.761611226767262	2.3885293505985974	2.760217345485432	0.48223962753797345
92	8.94922950998551	2.3632178722459694	0.3137824980151406	6.230482978919989	2.0844875587775054	4.049045574571402		92	7.214887712733696	1.6549926193922397	-1.0108952604672248	4.47783529179615	0.2978681678571773	4.007940705199722
93	2.5352694932386277	4.156631941688051	2.8913863229551597	7.027789961236734	4.704620807558877	2.839784482758462		93	0.5462441943627494	4.002541720600804	0.14842542916226442	6.6470812102462515	3.562520769866925	2.2668210120700665
94	-0.680429474312157	4.301622448604964	7.956125620268505	4.813208724824596	5.497676191068969	6.036813144695747		94	-3.3113834999694016	2.6154553984683107	6.1886065425188646	2.0471343869903733	3.1198476454372446	5.533653162891353
95	1.9658591513640566	7.753415745691558	7.354655674014494	5.6973307497299475	1.1576609482588265	5.962297696059027		95	0.7105645374460878	5.258782316627489	4.958858061117267	3.6918278916038987	0.5532279177294853	5.666609093398597
96	9.927761518124873	8.718634356900516	8.117670587028426	0.27708527970745617	1.8852425230465528	5.741214920350881		96	9.230636555594671	6.758523493862397	6.033945023088079	-2.126338298591008	1.0779957714121347	4.426588023775295
97	0.6039853592201887	3.3243932594432772	5.037437049304764	6.2873737173788555	3.8012226099754263	6.231350607869469		97	-0.026786963039960976	1.3202851773875093	2.4415677229239847	5.00629343373714	2.593331111664572	4.167813063544438
98	4.18732417260054	4.554544674356051	8.507965682703881	7.130695722843477	4.790270846940594	6.529624272712958		98	2.457598190170854	3.7308566158224306	8.016533674115859	6.018875658046112	4.517459796475928	5.938100939445474
99	4.145797238092453	4.0662189603129	3.385616494608892	3.466315437866181	7.845394786622357	6.691982145125507		99	3.0004872805549754	1.2828765942158595	2.6991824464628777	0.9111944215533083	7.372079199478001	5.589238620674605
100	4.017865128263687	2.1308091646028426	3.3867842012461917	1.4449891626478746	7.570611052304357	4.863236817776178		100	3.086949403793233	1.39998837788482	1.2284858239843315	-0.13050588820916964	6.919197495149744	3.5830735283370836
101	5.0232239035205035	1.2019168768014765	6.639008330586032	1.4474624276964454	3.4471860400412595	5.011717832879987		101	2.304247234569942	-0.31374875153646564	5.418740574068568	0.42928023455359865	1.2705769461309955	4.8556518620590925
102	4.399811641489594	0.40426910175841035	2.4995224287805886	2.231825826724393	7.048104903796886	4.611925177556353		102	2.4439976300130244	-1.2873878552953015	1.6296197290646148	0.9885217077946353	4.386338174855403	4.236765406974268
103	5.732452754763313	0.17771049440139491	4.637103374448866	4.0505172661315045	7.272018744440119	4.952782382235447		103	4.32539921149677	0.08380982071211637	3.2198671124146783	1.4444078775926767	6.700082438654707	4.364912914500964
104	-2.0858128247046577	0.4483647989961832	1.9163189803016443	3.6866286090556075	5.891340799097906	8.366112596938128		104	-4.105001915784578	-1.5495810549709579	1.799841451313664	1.346919111967925	3.303530365142298	6.8805007257929685
105	8.233787529391003	-2.0032785728867717	2.080118806804688	0.15996178175889053	1.5503767301463036	5.979712555339222		105	7.133684686380875	-4.035930488935886	0.1708217366497422	-0.4731484517149406	0.8041194856488824	5.19614337424807
106	7.724221718404727	1.5501418529648139	4.5182878234113355	0.4338595209719154	5.625625147328114	5.817516849419059		106	7.391354417364534	1.3473887969710396	4.243202038771798	-0.4541835065559825	3.9606483197989695	4.832028534596434
107	4.87103592342715	3.8415689758102176	6.613965619524131	2.9425299886376055	4.300009597972821	7.287144533276014		107	3.4637281424144035	1.4944054051362947	4.478612657903107	1.7202348465806279	2.4025683464740766	6.521165892800921
108	1.9015494995492868	5.675301350160797	6.751195605292684	4.779119678268675	1.1102621881374053	4.869535151775782		108	-0.6168305436636274	4.042763774973929	6.018729145614849	2.551922248968377	-0.8517340624750909	3.4696608971298533
109	6.4812276759367675	2.8790418561137168	6.206566834624124	0.21643973516755738	2.665799407370508	5.672803385717887		109	4.669215599176595	1.4468487397803214	5.480031276474193	-1.962169151817704	2.3877042136079223	4.744756606065952
110	5.9964310906628	0.7123852410458618	10.584956329680985	2.3129394708453024	3.7804600308831913	5.849766225084916		110	5.865384906363532	-1.887836932033764	8.867937646837806	0.14025477205646109	2.965222690250993	4.638367140094118
111	-1.5006534517978738	7.2151645300472405	7.529022514011452	6.919755534220708	3.331408844498831	7.094046163259179		111	-3.5599842664305186	7.191556346819617	5.773039077032875	4.459708988334378	1.3399873655203953	5.578391032411785
112	1.042985093257677	6.989177931188216	8.169722199585394	4.544458105525153	5.619525304378491	7.766269019366729		112	-1.7013295383024816	4.498453440095122	7.940357817412039	2.3499504233222046	3.293902001202552	6.604752300927537
113	1.6158886499856249	7.429772948192141	4.746815281320186	2.656699863184987	7.026705158273007	7.256491893150811		113	-0.7920252318241916	5.675202320236926	3.1156228716848666	2.0149052871998547	4.231859269965934	5.740236024494985
114	3.9039350940581614	5.745847535667464	0.3012173012530491	3.245802651619021	4.320750360265066	6.216428870222378		114	1.7253745682754138	4.7580379083044395	0.17291922430823795	1.6221919164759873	4.048725407093447	4.886646182049327
115	-2.8517955720027	7.976407989009842	2.6376439571009263	1.5442214887405217	-0.011035673889399907	4.8462974975796715		115	-4.625965366264832	6.601968823844089	0.4190060151914179	0.4160919124925313	-2.096791264288696	4.70671710949005
116	0.19735739175333697	7.0814360773893	7.212216365725772	4.560718783133901	2.936884349616494	4.865251962989537		116	-1.9332848741412574	4.940026738047075	5.329978491983134	2.178310574692416	0.8453417669562846	4.0143669113277225
117	-0.5325357899526083	2.528848406194356	5.452551564558053	1.1901617685647279	4.179762616868159	6.632757363816287		117	-1.6019557840416674	1.6749815163535717	2.9646934372733207	-1.5331526481788351	3.8479331129922594	5.883106594344279
118	8.017875058905306	2.9152916717253237	4.649637858037519	0.6752740873739356	1.9440586378949714	5.765570330815307		118	5.884703296806297	0.6378562174342259	2.5475554399820766	0.30488986632859916	-0.13617395718170067	4.902307501228369
119	6.523492929253555	-1.597259227406843	3.2078946586883084	0.700181147835778	4.590798623389178	6.756171575859785		119	4.397754790250177	-2.227238063922229	0.845687712828342	-0.22920567193827612	4.23534455448051	6.088167549632955
120	5.715208313674706	2.924037601144848	7.472549623202547	6.161248513856881	5.369449431908738	5.7307049719964605		120	3.1747405312017003	0.8082951719477545	4.99861076975953	5.1409293957628375	4.346427668971521	3.647304344297932
121	6.012969265631408	3.0221895548508555	5.550066935627454	3.6416671725575798	5.938633616837906	5.479289232730674		121	3.8175015854099055	0.4039828196735096	3.5417225427099153	3.508380375201314	5.591021946943978	3.771160673789594
122	11.233954301007529	2.730121513878851	7.9660286578471595	4.883029067152493	5.560773594160494	7.795209098724321		122	9.407494921538701	1.3784123533918393	7.552111492619391	4.272812259287203	5.382919114952753	6.259995883066619
123	11.7765770123977	9.307506424841836	5.516558411064275	-0.53915020268616	7.133349822590128	4.442089401323932		123	11.14973175589471	9.22034581245886	4.215175240242553	-2.608127298978235	5.793850121254453	3.5479746762069038
124	10.073300873689666	4.277697283053299	4.758959472618506	3.0855331360509495	6.056561944041569	7.677578568182108		124	9.344979989202606	3.557699756999814	4.6029956579892035	0.8190959475213031	5.729596117361791	7.2291315580672055
125	2.815748695052734	3.802068417761187	2.855046376867385	5.273894825127015	3.066574533139811	6.233756449448701		125	1.8947823575474625	1.7930169243178113	0.45451597820872847	4.031762681344732	3.0321946126882398	4.415232479581688
126	4.371625740822676	3.1919005784224828	3.2778108473916214	8.25294775716523	4.1902601113682385	4.9080127363574695		126	2.2825111792682407	0.667414667848111	1.6129905388081558	7.373833801617126	3.3191784079734448	4.565006802647471
127	7.621020520945362	3.842862221782639	4.472535802927935	7.186845608512984	5.750333391298418	7.691773551895513		127	5.283386633149944	2.358404028598185	2.962548644268395	6.721195973834151	5.155325985676343	5.020049558139012
128	8.50346757827136	0.7364761447332172	2.457146354942982	3.2047162815881465	2.0870471032943834	2.4587742803315984		128	6.860557052292595	-0.4031400012523779	0.8573936985810924	1.4112493355113136	1.6326261179750488	1.550218483556617
129	5.3699780618731925	3.7088062926136525	-2.716096314950851	3.623670258294566	6.2300838238844225	5.980679195082539		129	3.1357966155587667	3.558889250086073	-5.351730234428613	1.4431951885026684	5.321482670616236	4.680516453567773
130	4.791250498507984	2.137647042924324	3.97403339412329	5.8037772968665395	7.444658901961144	1.6504933137501523		130	3.724560754302796	1.774305977365468	2.493768356213332	4.42083424035695	6.695374761287128	-0.40061687074954944
131	5.666611135603265	-0.8921649994489181	7.568523897259081	2.7707261887240517	6.459774706390905	2.063620959295079		131	3.13510075859452	-3.3967508252519627	5.504624602557555	2.132144998329264	4.4603138189297535	1.5327877324466326
132	4.757109112736325	1.61012980747954	5.020423463445149	3.518352939983816	7.471406420215764	3.4479410793992917		132	3.0164685169419307	-0.29040047269017744	2.5423036834962183	2.942959762513009	6.458013914819326	1.1387615833285634
133	5.0336412507945205	6.703953167842535	7.3121497334327366	2.0283705740982714	6.100998779077543	-2.2494460498827342		133	2.775837807596782	6.357892379086657	6.445138343104316	-0.21514233828156737	4.647419223068004	-4.305281516026548
134	6.979107873932778	3.602265347259022	0.7502831096461956	2.0852345917538044	5.41908585035344	-1.5769385588784854		134	4.7158796325969945	3.0125114104392394	0.19126937512765907	-0.7007692286811307	4.6407545902945095	-2.8216382195553518
135	5.294591227605572	8.472035811968587	7.425760254273024	-2.7806993622277947	3.06985027233086	0.8150068458487588		135	4.194087870608212	6.4375129855645685	5.735187804742108	-4.90520512121749	2.797681409637795	0.6284475925555199
136	6.256830780183737	6.991572509600328	2.338475054051982	3.2120363988183627	1.5275423723586856	0.2276367531036547		136	5.0922948748316195	4.395784387395148	0.6846361879716554	0.42659642732892733	0.14022923163858692	0.020153518625376593
137	6.185311129660707	-0.30732693403279393	10.173262598381827	6.090576836293868	5.429940523657528	-0.0505468436839257		137	5.399033973640598	-1.667013935581858	7.423161182640171	4.061364988870856	5.34061088346729	-2.002604211312205
138	5.049273445022478	-1.217068926130096	5.989186054842204	5.428998782965031	4.2341343962436175	-1.8687180934485428		138	3.8626218308337745	-1.7762723329996934	3.2146920854700514	5.032618348262004	3.1366352204788885	-4.506140386527915
139	8.367784046680503	1.7258200003981572	4.341783965458171	4.6465001544327755	1.7601060519890492	3.4936428497444316		139	6.336656139907362	0.781116007762306	2.5056256108673054	2.080271945260568	0.08019034504639344	1.562216655832733
140	5.320434680450772	1.8087336921833868	7.218534033723396	5.882937249361829	3.8384420264075474	6.2379550772656325		140	3.25707259064732	-0.2257807288436422	4.952966666453573	4.432714147738698	2.300996684043205	4.730223679266631
141	2.138375992010442	1.1716897623731275	3.8765211065521528	5.109166665689814	6.554355168331989	5.914861388762314		141	1.714531031140807	-1.5056244486416297	1.1512169756902182	4.89879523812713	6.452926954620673	5.198568574475935
142	3.01043277856124	2.541298244012585	6.370819008605007	5.450938078340866	4.8021374801997165	2.1057462990081954		142	0.4654532944441323	0.3335734809463311	4.4501612734678595	3.9393097695794173	3.8126797822529475	0.2234910555806835
143	4.354008364402383	-1.0819735852145669	5.399902539177513	6.600189283466994	4.4827841795490855	1.552916459629324		143	2.351973324679025	-3.631700352231409	3.6286727728135224	4.274615654110352	2.2337589300569904	1.4096919537178327
144	6.375197296268835	2.823007163220376	9.256577278389845	-0.6923739830748838	4.3362607984343615	1.0829670098092998		144	5.173050089714541	0.8426476483882934	6.839454880005301	-2.783576075026862	1.9434365527347217	-1.1469380483473681
145	6.986059416093545	0.9309403365493828	6.234485085280614	2.7522780470761736	7.42644562221637	2.6421285609959937		145	4.580781303510215	-0.47362177188687304	5.1973605328435974	1.3449358443089576	4.990203522412342	1.5985580605172953
146	7.152411735453568	3.994228608762264	6.4795816626418015	2.2094152963464824	7.168036519269442	-0.10776760254204171		146	4.960961743918442	2.659882924987619	6.060028657455428	0.1906298747281241	5.884831463231398	-1.0110548840626932
147	2.927188690411445	0.0681994051822258	-0.6707844639975545	2.3120856095808002	6.01524387791856	0.5443398639287477		147	1.302883657411097	-1.917845205602428	-3.0725997117592034	2.00315373792469	5.083099268914193	-1.331157687129377
148	6.381101449267067	5.843125953846734	0.7342130333561472	0.9275376294844699	6.56144761955155	8.243639208889688		148	3.7603000924940684	5.165333536536545	-1.5230560811715153	0.20420619447274369	6.327938685368201	6.173022460984288
149	6.441961544699794	4.923118381826957	2.664511914465811	1.0515430516904878	1.530177106966029	2.3726979931994565		149	3.6648516731643985	2.889287676769041	-0.09580768197715006	0.037441389396990044	1.4397457587348823	1.6968767595487324
150	6.96435512666355	2.4427738448427334	5.032018133003539	1.7686375324806605	5.778063040179483	8.006110205583328		150	6.164235563489867	0.832477446430762	2.883743241513258	0.675575309628724	4.20896772595683	7.520777125305425
151	4.502669627679905	1.3231269393118916	8.772298217170444	1.8155106057595733	4.224577183071838	6.181807075600748		151	4.339669282310494	-0.7074229688806244	7.912482980426915	0.8064041778461142	2.4990645585019577	5.811624831551215
152	2.3712851937724357	2.40936720937063	6.768430102240263	6.816114450626981	5.6482248033126	2.761728587596907		152	-0.2184780632576273	1.4124074721934083	6.330872574203277	5.53347646688047	4.732784832955377	2.203465173503095
153	-0.38315122803504886	3.1880167705358415	5.749044437528403	6.333618746867599	2.460730809457823	3.02784071594304		153	-2.420681797593118	0.735723397510859	3.3400267883923003	4.543046957132593	1.8799298782165281	0.9936428920195377
154	1.777197645707385	6.686658525124852	1.396616046183951	7.97960867103784	3.7666248967483997	8.42466770183063		154	0.321515553636025	4.191681775373466	-0.5900231721880473	7.47801656734098	3.344376250879762	5.927564219640914
155	2.4895695334008026	4.596776720766159	3.6533952641559124	4.728227340794672	6.764970005899714	7.351823271447677		155	2.2031694664015182	2.5657726617527654	1.310349320181421	3.678577400763218	4.258864273572936	6.81595296468936
156	5.01070975581572	1.1422584162686693	3.632406281011039	3.615422981417712	6.07178438614454	-0.5270171015790747		156	4.0909446642248035	-0.724939239490429	2.097940746821285	2.5583756976719556	4.946616847321585	-2.4280608871625606
157	5.651709679895044	8.47014869694895	4.868448914894372	3.640195602507121	5.679958581766066	2.4049317532974865		157	5.066644769927743	8.374136807387902	3.4420090197227933	2.471768422991297	4.705000037032505	0.04076906411377168
158	6.115319539521073	1.4228140498623927	6.090102055443238	2.3664687428726143	5.8216928621122594	4.544460973801618		158	5.348094328933033	0.6015053930808802	4.064135632225352	0.9718835369943446	4.60219868347586	4.4883226357637795
159	8.61948732025807	1.3786935350508647	7.058507482508656	4.442374770047403	3.2686800307346457	3.9285907518482186		159	6.485058653449959	-1.1881815706614645	5.392888861739541	3.9848825901630662	0.9842744478082595	2.0672718799859346
160	1.9387993087772621	1.7852321887232296	3.658705352161928	2.405680461005474	5.9296007015770344	0.13437120114053744		160	1.2174646468671604	0.20458714206134276	1.314694049329856	0.8881705094910486	5.652883482504674	-1.5359826345760543
161	4.941547206045401	5.445251688891838	3.3626414249431376	0.16990143452698722	6.221615120738472	1.8564903011335339		161	3.570013688875924	4.757981175466832	1.2698296102131033	-2.5151819797088066	3.6187779653449437	0.5315040846239811
162	3.718344210709129	1.8702609122695737	1.282312943077125	5.384375072299281	7.11213511342498	3.063820360300447		162	1.8126229851205082	0.047190478564379745	-1.340953820950562	3.397010786228366	6.802099390327385	0.38021970209394107
163	3.931365732771605	-2.682224145526999	3.830836212615791	6.622312062072358	6.473938931991191	1.719928705670869		163	2.671786550444125	-3.8661955972115454	1.3935149966319735	5.206039983621154	3.753499573175429	-0.6127546127368768
164	1.7112227225586283	4.49333120411399	7.958498368812938	3.5172634979719914	2.863031167987702	5.0573348566592955		164	-0.19518421294437127	4.382729646274941	6.382540327001806	1.2461676373414856	0.13067818301976208	4.6528473121227645
165	1.7290872330799227	1.4084863171416722	6.835856385612038	1.8777796182584852	1.1761355530179496	5.814800034731046		165	-0.5966892782629305	1.1358005338131443	4.808943736349019	-0.4933722700541594	-1.1871302343385328	5.190575211936012
166	4.401475277593882	4.83482479627146	1.1995374526186913	6.8533907635229605	4.251820582285718	7.035571705213062		166	3.4121434021565396	4.283313933803796	-0.9974261727593796	5.654492030253397	3.079191789122958	6.933224613000132
167	0.9097657191491959	8.77692399112805	3.070318058002636	11.466273516545037	5.748964594104013	8.998697656472975		167	-1.5672844271806143	8.70245033917559	2.406317995730739	8.981455811920654	4.108903208545759	7.289022957422899
168	0.8337999189358671	7.962420163636557	3.134188542714824	4.259417720353544	8.16776489183169	1.3650114531221724		168	-1.2777997940523746	7.240971421313504	1.222747893155796	2.1740312341873604	7.787183339227241	0.836246218597135
169	4.3294253936933105	3.0777094368731053	9.31806352471106	3.8884534907491495	7.792052194516239	6.91807705630537		169	4.232684357335182	2.5354663281396235	6.828852572350176	1.975738742354347	6.667675259831128	5.977371181108272
170	1.5594015465952344	7.208965119494865	4.882361839563144	6.792984190319517	5.829392791650295	-2.6861689068177115		170	-0.6140971402552158	7.045337653324032	4.334883291666886	4.718476745807443	3.1302205223735764	-4.603035984768604
171	6.567637610360496	5.278584500277854	3.6281235585073484	0.14805142178460534	5.315316905780469	1.8817544496739964		171	4.915708321688184	4.522159624430526	1.586245807492475	-0.9530962581212978	3.94158426144773	0.20022779851562977
172	5.870061787079117	6.958850770289563	7.778552143429039	4.488416467687903	5.601355102493914	3.417469928637318		172	4.5891823324272725	5.609189088222497	6.955910824562556	1.8314908086789945	4.125086888464758	1.6494265700305666
173	6.504493393550234	7.7606599241070295	7.007522944880275	-0.8109321240679741	3.427026813084956	2.7428497260439797		173	5.587487001580609	7.660432377847534	5.405997105938596	-1.9235005865625014	3.3470274946501988	0.5142157469486328
174	5.0818179698561075	4.1729401443420535	7.290370885072315	4.350330368077516	4.214300374734383	3.1147093679863356		174	5.04781364227742	2.113562590852333	4.707436248293269	2.074946490339794	2.694919161658478	0.6901662915163493
175	5.1237170176077855	7.87941331863716	5.114845890735276	5.562409205546678	5.090111130324509	4.763016981057286		175	2.378261671595441	7.381086531497245	3.542741458813988	3.6849885680128764	4.7544574656154115	3.1957163107865867
176	4.43678157224243	5.229977626784839	6.289817947802509	8.958163829654234	5.3682384272914625	5.825403660478078		176	3.1476333732260438	4.083307213242855	5.911036927816054	6.619122806513387	4.816231057085727	4.7152733398822555
177	3.9751045989399953	2.976691844751158	3.298446257442428	3.6704076896078375	4.106992849907154	1.433255239699851		177	1.243579582647047	2.0702474293283384	1.633741701286821	3.1260310911613747	3.1298518274401355	-1.069491335122101
178	2.4123229922404565	0.9550547228672825	4.672333684144481	1.9862810516467444	3.7190730348358434	-0.07719257601131763		178	0.48061835585280765	-0.9904939176718381	3.0744613610260947	-0.4093514863903682	3.63977891841875	-1.5453516079714806
179	2.260895115156511	4.019003485203132	6.747224544571152	5.6821839399500105	3.3524883093327094	2.8382532137511918		179	0.7101025365849418	2.452111689935717	6.370535397860868	3.0286138137682106	3.0602713207739844	0.3400144179256115
180	6.195723644825804	6.162963354132865	9.676831530234574	4.645812092367066	5.263572961543091	5.384998290711192		180	3.850024322931871	5.569135871275528	9.570251314954364	4.449968040334458	5.11186594145545	4.251597179905191
181	8.180367666330964	4.328188967538756	8.02647804541158	5.830070112132353	4.14223571753814	4.69230010686881		181	7.134637485141042	3.3552305226055354	7.734467064456967	3.5289580645615803	3.055482863832165	2.198237093531076
182	7.102745330589829	2.89833536883489	6.967097679361968	5.286722857177977	3.817181136228652	3.5436781785328035		182	6.31341887290124	2.223932907439267	5.533587859230153	4.288802468573324	3.1193604909740658	2.507550927636271
183	2.1836527389595797	5.512119697628267	3.4047098895159613	4.145244354433107	3.2110578869367505	2.848617072642237		183	0.29183343986330956	4.809559870939792	0.7551009599770095	2.839358306942012	1.0446552708062082	0.2696050093472513
184	3.0611821291145898	5.890599280547378	7.454005575823906	3.4486542250538963	6.492401174067735	0.26822406798667736		184	0.40634286413494314	5.8770919512963875	6.8876052222864645	1.0281448793278627	4.040731661538778	-2.0105680223426963
185	0.6822657375507415	4.194094162180713	6.62506224878692	4.596214112207366	7.108806458607733	3.5833518134531848		185	-1.2694695978740995	1.8258735575744764	3.9126344170726846	4.231594725211612	7.103042551745719	2.825632097497438
186	3.4446584361974475	3.112275596669694	2.2215979996194792	4.083190681624491	9.669485454114662	7.357027133095951		186	2.6570459268871374	2.2292997582953142	0.6918393285638922	2.8365772852138207	7.763172305752708	6.7140001132016565
187	6.056214703758702	2.478065593543172	-1.6536357017196321	4.674165680160068	6.634934059006659	4.138528643211307		187	6.001128414075763	1.9866402702767567	-3.2061774228890707	2.3589341952333336	4.617707406542855	1.7996024202791352
188	5.9497449806233496	2.9251443417615532	8.787095628032917	6.065692722364954	6.553436513819598	4.043828961808813		188	3.8879616646367006	2.2776671827577024	8.215409121968325	4.04489079112214	5.330380140014869	2.858559485449912
189	4.2230203947718765	3.1259788610774266	7.19416756769699	4.592979094693354	9.153730928613287	4.354314757636137		189	2.619596962693793	1.3381295190933054	6.3158195884824515	3.408700716185211	6.974165566689596	2.5544644105779453
190	1.9850226410888387	6.166210759026121	4.863439384779196	7.8835196520243205	5.925138615959867	0.9521732058621147		190	-0.034569170439247454	4.537116472484479	3.36000437981406	7.300719647725074	4.345172527587866	-1.170733662749171
191	2.7996303621906904	0.7996686519184486	2.513737826048521	4.893554899599397	3.8553027995505036	0.3088616729167327		191	0.4562695403103798	-1.4191258046679778	1.0449221590651567	3.5006930736459876	3.0657809802565392	-1.4245504851961814
192	8.801419827950314	3.8391776355568568	4.907021526682247	4.1688496766102325	4.73654217981527	3.710306734661631		192	8.159860514141338	1.5341927423068378	2.5457655473449154	3.5875515864605796	4.159094215408532	3.0767303024666335
193	4.272235159549587	3.554875408174683	6.123979351411234	5.771341162946691	7.686312791310872	3.111090239876543		193	2.6449502066482795	2.190327635219165	4.192224057696606	4.150797031926409	5.562174426678787	1.4067327161218555
194	6.73470511719918	3.175129822121312	3.275095909341263	8.62757243551904	6.855759624030964	1.4576558990095523		194	6.430735291443199	2.026956822145434	1.0209000938774526	6.401829070962524	6.332606970260342	-0.03803082157946269
195	4.982262985964944	0.7443549675737443	7.2947565417843165	0.20989508053315586	5.6181204779357214	7.316473040633438		195	4.461357626896918	-0.4762802288021176	7.205994865218949	-2.5702207184028545	3.3919334921629103	6.434455009536422
196	6.1736003028210575	0.36859539020624543	5.21806908486998	11.895572749977115	4.0892361374521125	7.347829901522382		196	4.920329113321671	-0.7789506228723878	4.645016910230647	11.669542461296942	2.2832568090462577	7.282984546664733
197	1.7816032654025185	-2.493270371948457	9.226387898234897	1.5545522497671496	2.1467687029895206	5.321507195898914		197	0.16122068126901046	-4.143925858558927	8.835796160685987	0.5573519952248365	0.27394934945110383	4.418486397318686
198	6.087686487163832	0.24444546635598197	6.132960478899643	5.157499554881502	5.825110102802517	9.636141646088825		198	5.02272942025416	-0.05683237184938761	4.731136577298041	4.756500698891439	3.887938471281182	9.195646014369217
199	8.782200652617837	4.980728245041748	9.554767670523844	6.886392502887506	7.773763815458613	-0.7378038191426168		199	7.702885908036613	3.9772436058266445	7.66851355123083	5.248086174131415	5.62487010259235	-3.436929998466139
200	3.8415308207584213	2.686873821019592	-1.470647669993548	2.3038819003353104	4.229242231521945	1.7268308117983875		200	2.596380617808297	1.0623690517958324	-2.5342459405935953	0.5013411842972875	3.595489813683406	-1.0420695411763383
201	8.705185688817089	0.11692543303519554	7.224465474298783	0.697717506522935	4.324897639118048	5.998884678181108		201	7.563052838041125	-2.6039364561754077	6.841662381031575	-0.03465070263158354	3.6854297337406554	3.5740171646968473
202	7.584552607185611	0.27159695042830795	8.69580991240676	5.320028765995737	5.250853210350324	3.1833271522012483		202	5.994506359190323	-1.0151418288732914	6.766933837489126	3.4138754775277853	3.078267681630787	1.3099815139846016
203	4.610321365731431	5.1904959988574255	7.744548708323537	4.924164034069853	3.7660092738869255	8.73018742522885		203	2.9034906582295634	3.4150728496783804	5.364585234603622	4.273656468936854	1.831111116304835	7.101029254186351
204	2.5717740623743834	3.2182175770531765	6.932924628530498	-1.172649666053622	6.089966045370294	2.5445027098355593		204	0.6243188926593288	2.7586240407565628	4.813761728008849	-3.3976540584540045	3.778832846647123	1.002189790916882
205	3.4510534803767245	6.879479551629889	7.805991189596515	8.40620683507718	0.4440276133339079	-2.3285582123273576		205	2.9514392281622857	5.833064888804136	7.378255968568929	6.380955297630106	-0.1786429621064935	-4.685254455683525
206	2.2857597802771883	5.140651527981369	8.519078165386636	2.1057330656122617	3.624590309466054	3.005826448127963		206	0.6422242403501712	2.5417562813598518	6.064793341582074	0.9295916589430453	1.0466892697032848	1.2837569459284186
207	8.280926914441803	1.764363705575988	7.580372943840499	8.907628281268748	3.7787915711412943	4.799626293314577		207	7.449895066852759	-0.5062422418048029	7.247839819176447	6.143211002074692	2.118466867917081	2.4840942026909456
208	6.886047933299912	-0.8070439582858645	2.981346805047376	8.099032327764798	5.202152672767243	6.063497194057883		208	4.715300643181232	-2.8708420518173448	2.6739502429489788	6.023522262304294	2.791022763541918	3.592828252660122
209	6.721667610227881	6.143225232708081	0.41628038794685635	5.5043637559622365	3.327953898009492	3.6992124996246014		209	6.43343818771687	5.36009528574547	-1.7436559465951764	3.359759072938158	3.2538869298233823	1.4913989844957904
210	3.928047887241863	3.4037314900309346	-1.0597095801677296	8.581308167125647	5.218103758415744	1.8891445127956779		210	2.500571401559804	1.007936979313321	-3.0502860465012085	6.884400643699867	4.859825793797815	-0.7609220347505983
211	4.774625493211188	4.931013222313248	5.664554264473681	5.767955889688344	6.373020090461202	3.7215297017134445		211	2.247359254953726	2.4458128639946737	5.641739783212241	3.4752675035482565	4.811907862776168	1.9177926500147484
212	7.171587842216406	2.154666632514434	1.816167105272799	5.135186658873469	3.910892595251657	3.797483904873405		212	5.093622331057025	0.6827755894251573	-0.11745384043838913	2.931488938614069	3.7761183286566737	1.3841107273515232
213	5.735493315905404	4.671622988906063	5.324804375136257	7.620484794609779	6.318464519079024	6.147316830938729		213	5.643752088851658	4.329068487503869	5.244764673008719	6.701970555813046	6.1719566291526125	5.510014595976778
214	3.9879928687437087	2.483148478465112	4.270632175960952	7.322471321959012	5.074340339715814	1.3765650864453376		214	3.715078785264104	2.1489779051879325	2.1728414295686376	6.125281425003662	5.01290743559648	-0.7427153859977131
215	6.887244569841525	2.259941850195699	5.645874366998838	6.001971925304859	4.2316217751693435	6.974995078124761		215	4.462014796209694	1.0392623198080344	4.545848416713829	5.284619160509605	2.2914411690991114	5.948086830503378
216	6.915000391607671	2.4164468638287127	6.688818420080534	3.5960219817990366	6.160326901175041	3.7640906142607706		216	5.4120242567940755	0.2518313868316202	6.053042829306284	3.4009328749960925	4.451170598437325	1.33382914394618
217	4.507493208552131	7.644784718544324	7.58362569913417	7.183299752826829	4.710128227408375	7.092012638198734		217	3.244313743935521	6.655656496311339	5.61267931187524	6.250147550610526	4.3975382083668055	6.983711781863914
218	4.901949325544616	6.553384546266412	3.2938298108345587	6.101629187532593	5.5365581522569105	6.666491121105108		218	4.17773863003035	5.550158290458828	2.1845742827347294	4.627930866868358	2.9710591497134713	6.019974278836276
219	5.956846099455018	5.892757453882936	0.12381143379043412	5.37928292503363	4.534288813336022	2.2207969995732046		219	5.773078253967904	3.6447512790084926	0.055327356973837186	2.6804158553574107	3.122252548791847	2.1662533188255497
220	7.442936890771359	6.0746232690106945	4.566744572219891	5.745444839051298	2.4520664532942007	1.175778166410437		220	4.782964857210764	4.731573306511194	3.689265659040427	4.1319863427984895	2.2000998348391474	-0.36638717285729205
221	6.568700750296907	2.497559696395743	6.993551057003943	7.588533270996323	3.6508546407025197	4.443026940968926		221	5.543405258683971	0.16047231854969324	6.112369429352114	6.430991433827117	1.047282860098269	2.0162416354592003
222	5.190070420604355	4.514255182334337	5.09196506281211	3.557327684642941	4.388654970009235	5.557210348117347		222	4.389877146509297	2.172176707613509	2.344990672080828	1.1510868533510963	2.765240690346089	5.517703791659845
223	9.991962725940558	4.0148598649375264	0.43156018540245106	4.05224443991607	5.590597652928946	5.926911294022142		223	8.552135276175472	2.7510305044943353	-2.0243231560153867	1.2795885722945801	5.197184329026946	3.9267829778360928
224	5.672283573692305	3.092874112287069	8.673443627482282	4.519357748737148	7.297233521276205	2.6812342090461945		224	3.120157973005419	1.2468964859291378	6.546600726341055	2.6811911040174268	6.948056867292392	0.7501901657936649
225	8.284358553121141	3.236504303414271	7.453095814731133	4.089036702123264	5.1468119948356925	9.8753304856503		225	8.184534661365005	1.0001671458676253	7.138043732538654	1.89084862376248	5.068354064717438	9.34479437413692
226	4.61618972757916	7.673415802266838	5.034333960637879	4.271073899800701	3.8022486590864073	8.366183085725007		226	4.2621039167348584	7.237633939249388	3.3504636724861445	3.1249960721707764	2.6392666478351874	6.56772161628847
227	5.608568262175923	7.326931919491217	1.855917043966516	7.72951513557376	2.0126771288945586	5.285074513504865		227	4.6281816659738055	6.251777270213206	-0.012604221327040532	6.173943205814719	0.17485963802117	4.737413358757205
228	4.050159696010194	9.262816594419482	6.771176475429843	6.127829807443597	1.6099982432759365	8.9088813493132		228	1.8136312853757062	9.218571829497826	6.674450801119813	5.412672623250168	1.5843330541433864	8.450130912339477
229	2.7493975666487933	3.8466962580756685	2.6284420231340793	5.939683205490746	2.1233170034744253	7.344707994014439		229	0.31227726224424623	1.2172932415465643	0.36367834203022253	5.102254316960059	0.5447262167858546	6.96562491119932
230	3.302023297934047	-0.024929778765438834	5.646980615889471	4.6779305171877175	3.3885934791657926	4.47525303735186		230	2.600393044512369	-2.657895406416013	3.4350043119123983	3.9163649616724814	3.0541182270819753	2.052606508411411
231	3.2394815071260217	2.0063122205164916	7.932516123179207	4.700676097397764	3.114808015567523	6.0168895954578865		231	1.4452877536188085	-0.7850840706985811	6.5843000976665795	4.3716349275730995	2.796565373468522	3.4675735326341917
232	8.446837409034739	0.20831250210879398	5.837839134576524	7.413656883339937	5.282070085029341	3.139207013287648		232	7.034219921374875	-2.09454368294151	3.3189056709733133	6.458587493081865	5.146234098013884	1.5641261349522362
233	7.336939353583486	1.296513681997214	6.010663184541422	4.903026521667331	4.893731417250272	1.7927800880858316		233	5.413727810212392	-1.2979228501882252	5.715125081908788	4.359060625806091	2.4166439549944454	-0.693284398516202
234	6.610833953604257	-0.9494566154749905	6.332652223105192	6.457118888487436	5.599579808927425	2.9600539713507774		234	6.492192371228586	-3.560277451767393	5.097519788125682	5.990932481744081	5.337641330604253	2.0326838002419927
235	4.0164803003428275	2.6540319377684662	3.8869068998822556	6.816712824443457	1.0030929368063224	5.01198475116685		235	3.38881794567041	1.949962746750563	3.2180754969647527	5.307803722776484	-0.6602885478526099	2.8384139120940475
236	2.10945630350781	2.082241070907456	1.4435091845335728	5.997296992291776	4.077773003501566	6.016245368982586		236	0.2935056159125491	-0.16263013099221446	-0.4356299822744798	4.703578072422216	3.226203789584905	4.035082196374027
237	5.112802373979052	5.878576057784424	5.62171066685209	6.085388415828077	5.41246718650096	5.794213114933767		237	3.513652971895113	3.7777036137911706	5.185961438388956	4.841478340400674	4.349962833895492	3.2820271129345935
238	6.244157279615911	0.06456632625311114	9.848742093728339	7.234116229497495	4.453540306041384	1.1021905100626384		238	4.386865409089145	-2.2568461144648513	9.814807799666749	7.161541365597283	3.752865995854985	-0.04640951237440527
239	4.114050088193804	4.19812052410757	4.514272849085214	5.970440017126413	5.005301581496216	6.050084772953423		239	2.249741486235733	3.3444762344271863	2.295832825841078	4.012912291655404	4.62570838511831	5.666233338334753
240	4.486157315684435	4.167139357476991	3.38954888615717	6.465888776368577	4.128256172755793	-0.059198367730907135		240	1.907448044126065	1.7635635823024236	2.7037785432165324	4.832671881293499	3.080145426676276	-2.817324804489112
241	2.9260017424959113	3.4237372871721363	8.059285623641406	6.8751539262932235	3.285419221998509	1.0049421455753902		241	0.5558998329990854	2.5533921311698005	5.763424462186453	5.6753000216630465	1.1066854073831127	0.5470297497135563
242	2.9718100791527102	5.869702955997419	4.817009166319498	4.862142207843083	4.823184373666766	3.2750784819017813		242	1.6868009514344477	5.839682807781841	2.201189524385478	2.7611358232216703	4.257521285765479	2.458209342115088
243	-3.0440042273025214	10.87932415414463	8.412430876936188	5.785404534135477	6.828654348008848	6.165805829746397		243	-5.627229188997199	9.831006510589397	8.30925434063003	3.7763393436015495	5.103241064886232	5.059286079588491
244	2.2271685248179147	0.35227671143290035	6.831966611994527	6.588492406941864	5.7234735460727215	4.339600788893161		244	1.7969223278005138	-1.54085741959453	4.2165745110254935	5.017705693080148	4.801899066813304	4.213617148709622
245	-1.5000311718067192	3.209472783269143	2.596608389072461	6.838138885824717	6.283629868929313	4.808596561397229		245	-2.42318440383576	2.897506638355476	1.7042174739159106	6.08381046177467	5.452365846423509	3.7113282969820185
246	0.020311842210423117	9.04663585651861	0.9069510950925861	5.033965862236658	5.210954000672335	-1.1997820501192489		246	-2.730382969509702	8.726946645012314	-0.8007787498662506	2.759891365318961	4.228234512358364	-3.885022403852708
247	2.6073348913874392	5.401738913671136	9.174111018228903	6.752518304195575	3.361865143507235	5.84612442771336		247	0.3681536711086366	4.720655036145166	8.483446929751437	5.519831299503755	0.6063952173451939	5.058033802503841
248	4.490843821003827	3.9347798155656823	2.213376441174263	6.271940627082785	7.366574455651913	3.604150422956319		248	2.796147114928838	2.7575768319481844	-0.017575914255000047	6.123487543671487	6.067346284706022	2.5316682961110555
249	2.033816712543189	-0.30392459924126475	8.42787033711447	6.37715324987816	4.395524258352698	2.875216047966616		249	0.13405832645931137	-2.887975886578174	5.729131260704024	5.52459871767894	3.205339610079118	0.7973207563893561
250	1.235253355350244	2.6496393789285646	3.6663499056906876	7.0152124062153165	3.6870495900451874	3.8434258277845834		250	-0.6761725038136914	0.234434888758432	1.8741733985976439	5.444906766165166	3.035948312568372	2.838839104872047
251	3.189753007229807	5.885672263714061	1.234727330697182	6.73714747049835	2.675196278518173	2.818149757375371		251	1.3108557832579903	5.639043530640241	-0.5676202478306149	5.674650612955243	1.6705183496068965	0.10721836748971914
252	7.391030737027388	3.4853532060929515	1.2262719779450253	7.791596380119681	4.913316328898559	3.3177618139893617		252	7.091474237093043	3.097747037238955	-0.8380827815042722	7.1834986357967825	4.50372175801244	1.6704905349714285
253	4.97613319232039	6.205713882319538	8.406673476469095	6.533618725957935	4.011277342486082	5.774554629364648		253	4.527555956258376	3.418073986868901	7.639721778953207	3.7799289078330633	2.5301018656845713	3.894151923784868
254	4.28744677895732	9.051220913321844	7.086203762171465	5.063848821310585	5.490797859155559	6.36554671106496		254	2.9583118999029203	8.420272649327218	5.005288656086445	4.33712630686132	3.2270646745744456	5.774951449797508
255	8.578317655125591	5.726982153682104	5.521779214335886	6.218343920695107	3.5110958357950675	4.266635037528053		255	8.164222579493943	5.059867178671176	3.015164977023324	3.8405376906357778	1.7856457034924589	1.5558891036114857
256	3.0625666224880015	6.328956824739809	5.7239625538833065	4.41438422944469	1.274564045550867	3.4359280160124994		256	1.3734766530496207	5.972179343575185	4.153563438818254	2.524936106135238	0.15454196924819352	3.166558868151276
257	-1.4227271632768168	6.990506504064822	9.128965635163786	5.600311592563242	5.330610793398407	6.7212194683687265		257	-4.019141510787492	6.951752922486481	7.174397559813467	5.242312987216703	4.198498399401665	6.625293530055888
258	10.63533927595506	3.658561523381544	4.321079643570432	6.197051188821551	7.2924715817949535	7.661395434074802		258	9.416579058453408	1.6857542724766894	2.2360508106615984	5.2691409339727056	5.872553833555699	6.74948311172464
259	6.318518136481096	8.703337767103362	2.369135800516224	4.306832557896206	5.516248845229583	3.7463587429211294		259	6.23272051572392	7.878417441289182	2.2987767212084593	3.847891954107626	4.76404011752499	1.4559062001321266
260	4.352205690484206	8.223558812831763	4.368013426075045	4.417893145267407	5.1622472855842325	6.016074079518784		260	1.7190383547889234	7.964395782229737	1.8720269863181929	2.535503918916466	4.945404884214668	5.198066430586513
261	1.5275686347077864	2.830220286545747	8.930649043281136	5.119206023608883	3.438615123479037	7.8499263951584295		261	0.9357521268316659	1.4237708219769494	8.92827081676384	5.117897907604796	1.3034095328982502	6.510428642220788
262	2.2471571496479577	6.0803388994216805	2.6084721993650466	5.213276982307588	7.700570018174224	7.326909150573549		262	0.6127381235784506	4.29628025180202	1.030564939827512	4.62273780028119	7.263295742059271	6.1073947078463275
263	4.444719827137194	8.102483777569692	7.389757575946181	6.583200604154365	5.366889354658035	0.39340150745666946		263	1.7232457966968973	7.37655121367347	6.462313058387247	5.682273207125716	4.674446649871651	-1.4211829411112102
264	2.6657702291255485	6.779406994495196	5.761979037114617	6.189076097893434	4.420404725547783	6.761577551082903		264	2.510309580221033	5.652355131782761	4.655005546426394	5.180009395999472	4.306887790887224	6.682553693408417
265	0.8662894875056657	4.972377035054998	5.6948616287149285	5.915366371311843	2.1140935055090053	2.5742765371422403		265	-0.7756217136128372	2.264664665761183	3.3581338506351353	5.597783315481991	1.11582976424019	0.9186815216332014
266	4.166831264128411	3.327428335513171	9.922517656486727	5.355337181646575	4.382027759070727	9.558600978174923		266	3.3903955546547366	2.311685000353698	7.581392016143289	3.804534245945189	2.014081219801081	9.437373098684343
267	3.6180457136729385	1.3913797692962546	2.393673516818596	6.724172075306845	3.5820349222396786	-0.10770647630181908		267	1.210565688941299	-0.29918090379681606	-0.12755915769466997	4.914879399783339	1.6918564260628004	-1.526716467179976
268	2.133731360407684	5.174569291778217	5.576329017937765	4.775854764056557	1.6678546162963006	-0.7823670579746164		268	0.7931801685726201	3.33783912822037	2.8173233146259244	3.1394943009702336	-0.3987531286641526	-2.152315473730097
269	1.140413204515333	1.6417166284764777	8.699437644216806	5.235696640810564	1.292413946062436	0.6015455203329411		269	-0.35113457341302534	0.9246391415973528	8.305739278034748	4.426492464405483	0.23655904471636235	-0.7017417619765508
270	3.9552076030018686	5.097304855726487	2.930624893419232	6.947810208447774	5.280433544567929	2.299802094413771		270	2.8945441241542893	2.6593653844144027	1.6033738632391228	5.449381154190852	2.9034697642758123	1.9171311442650374
271	0.6070867741778863	7.172456993516289	8.774552031260864	6.139788471652614	5.604791082280404	-0.5817616828832487		271	-1.2991185223987887	4.717076185719302	7.300985727404811	5.910821972579214	3.499925667040833	-2.122764896740466
272	0.4156836613117903	7.474626684362458	8.542886956213927	4.811944467102277	6.015701108630866	3.873125564817173		272	-1.3902473947321559	7.072296016869957	6.571704422386877	4.679638214824815	5.540726087376349	3.4127898692756147
273	2.307719678833745	6.935886090005327	5.867340933611137	5.756296793472434	1.8596158587131748	3.6571658328503776		273	0.9982479121846626	6.520757723744785	4.175335456117621	5.156673165733036	0.4094512251902074	0.8963404959873618
274	4.09338497608228	4.70860243526621	10.380478251899971	3.882248691705052	1.7440019013503896	7.108399822957603		274	3.1513276238077816	4.1170116164838175	8.913531252439553	1.3081764147656072	-1.028130176819088	7.048882630527451
275	-0.6752993042662067	8.925584514866195	3.6520780343800925	6.005750386021673	3.2271044019663084	2.4771681503765666		275	-3.469361984385448	6.5531595140528545	2.110849884917611	5.121153823537052	1.6706587501842072	0.08720582701292612
276	1.5222310759795894	8.732941492867285	9.01488788496408	6.0297794709067585	2.596501414627524	3.0885308670166736		276	-0.3991576928229357	6.407923448114749	6.396052957305143	4.8372967631709525	0.7490755437880678	1.0248832046904308
277	3.130201989070774	6.7167126148852185	1.5923185902102863	6.784605201970904	7.634620160114033	1.8569928864193668		277	2.9552943197521087	6.156711632411157	1.3691735601151693	5.6337047511080796	5.440674123415815	0.7251596182929203
278	6.095735614028313	7.775530283176958	4.224313299930339	6.296685502155832	7.859173096162752	5.543319944901547		278	5.417040921735226	6.821106139616035	3.8312713345550664	4.664833857913855	7.219299179068841	5.36289459941657
279	0.7170852246403037	6.471844524992948	7.276806273542373	4.846198604368648	7.679774921677114	2.302234559694996		279	-0.18863631074767429	4.160787717176165	6.765997104727944	4.584393867754699	7.1263509130117315	0.12757495957772091
280	-0.034868227366989725	6.89516318479204	7.327188958514554	6.221910127462614	4.956905239456143	7.0280349707717615		280	-0.7018291422887887	5.79956706368923	5.30122706811989	5.98825540626351	2.42719326404521	4.296275825021841
281	3.858802649605163	6.533020248607835	7.569914503939076	6.51220391000983	2.5379528975597565	2.7487831753110563		281	3.107701861484032	5.665690934082691	6.212595539561588	5.295622228448152	1.2175339700032515	2.3253830306476586
282	1.5870073117256722	4.999902176927387	7.516433701829593	5.0469536117152485	6.192757853248489	6.9475157065152615		282	-1.15930464552335	2.742392694024888	7.098482689343548	3.905047509200931	5.6352153042484	5.10812623610576
283	3.234827598683871	7.859616621874162	3.369228442703877	6.704716084154353	5.691782983416667	4.016598918719937		283	1.3746033414547163	7.636436251857529	2.40546143702788	6.575188450114021	3.84314501111934	2.781371389706885
284	3.9348570839280104	7.705080712755328	3.913086745014673	5.106347650124159	7.297997439795157	4.903244065134407		284	2.490911122526963	7.1682460679340085	3.565505400188977	2.805887696816939	6.681164887636426	3.6694720872321698
285	1.5269728544016576	2.3386256830623333	9.16471139718	5.687977550271384	5.74022655013169	6.571418484277309		285	-1.0881988403244787	0.7813635309870635	8.799467673136869	4.950878393417534	4.728092167499617	3.8559648106230306
286	6.221413140864768	6.745831831929368	5.84313511790185	6.749559975417242	6.4431437171363175	4.670148439733776		286	4.662110480052641	5.533190679977986	4.920409925587187	5.400934277614975	5.351457213273269	3.3159945269671067
287	7.99802581750576	7.5839090676795475	4.4029932390424245	7.540296537208036	7.079990566264889	6.231194634442427		287	7.440049113537958	6.2376035594353825	4.344575341051377	5.708279124429618	6.977189558220474	3.9688945356511036
288	7.007798387193663	5.019985612980595	5.936738163908664	5.543282540340782	6.937194701246335	3.115014085689468		288	5.295327607226156	3.6498575632642565	4.44002836765056	5.20843735305719	6.705675041846906	2.1171621475097266
289	4.773996634667976	6.164182443359541	4.2314099966108865	6.231181932885418	2.3555276579418045	3.8260714784687755		289	2.77048427332896	6.05148878583215	1.7640256431070709	4.623928999571707	1.915013892688276	3.640752750349633
290	6.533500622346417	6.686526545743375	7.709215058966696	7.870344952258764	3.456500082558749	10.048636773071633		290	4.161688811548496	5.459729835034464	7.511307289546177	7.570650611640367	3.131963743938187	7.824426948369357
291	6.843310157871081	4.150706419539112	4.499549256803343	4.813118920681562	3.2442161856310197	6.991110463067536		291	6.739436069055423	3.385373853162145	3.3770548157062867	3.6674375813116815	3.2180495312658848	6.31175915478007
292	7.969905495006708	2.2272901754547596	7.299433338245066	6.374943923216513	5.217979759876346	7.30911253733129		292	6.659954553296359	0.26787705070184753	7.141858813117877	6.184538135837939	5.056573609821816	6.7389844399789025
293	2.982294202020101	7.048272349840632	5.838666859455971	7.088688673714676	4.366314214384872	8.070851448672672		293	0.8959267454532589	5.022755441185148	4.51495027561757	6.044930670133662	4.0939701238419985	7.453837146892392
294	4.012436686274896	9.112926286754444	8.778879778601494	5.990832817315707	3.5055581320812923	2.0836352589836475		294	1.24434113353061	8.788153489785202	7.584438721981245	5.037501749946167	3.4097786415361484	-0.6493581123069592
295	5.0587385540517875	6.897782729282665	8.75888469499703	3.6666658111726815	3.9301777529390898	8.075686182610115		295	2.8138111781262816	6.29367664314509	8.552982174451751	2.375391966665739	1.2716286806180945	5.943925170323739
296	6.868686249375369	5.564026415650727	8.14773951313192	6.40419364822264	2.436280265495957	4.214288874514815		296	4.778533793167223	5.129120984464197	7.1379861700124385	3.78073556980264	1.9840796436193415	3.291922178542374
297	1.780398896545812	6.6731675517159985	1.6329265802393906	5.871835210824656	6.376062331473724	-0.6826739472128782		297	-0.9174219655083162	5.233356055073233	0.2380250709096614	3.0856848140448743	6.084064761197469	-2.362865034207216
298	7.768479150138992	7.032974400216797	6.72269657800235	5.821848191476466	2.5801707221354975	-0.3076756592085844		298	6.769520095759151	6.127388280409831	4.4063935140251775	5.180916936446724	2.2158555889075666	-2.919336730943979
299	4.765436860982956	7.347564655320871	5.578695186385367	4.554354031858784	6.270066717383824	-0.6551418543923644		299	4.1488890823312135	6.040739164129533	5.386119411049828	3.4368160129985013	5.941247785219978	-1.9060059124453281
300	4.30022956550076	5.880945456422165	5.242869376364991	5.935008059581232	5.6982599658628805	-0.7111348183744397		300	2.603227421210148	3.385850464183328	4.113909076523993	3.914289374350458	5.219276278588167	-2.8274647560306407
301	4.0798922330751175	5.324864236612432	6.236149916016676	6.702253260664867	5.845563396192692	3.560122240049911		301	2.6444587563320834	3.7972684347360115	4.7704950603491625	5.477962127481961	3.8262922700464026	2.299738628615183
302	5.382631392003317	5.408370091154048	2.784781617055041	4.863602602248591	3.22941359335471	-1.7587742261721544		302	3.864435425773502	5.252115353843312	0.4382709947935517	2.478402085046919	3.206456373287833	-1.9448614035871845
303	6.149550104375689	7.502665607261108	4.714862056431989	6.014653507849456	3.8759133608059733	0.1089063898375637		303	5.508521632578188	6.918277240063185	2.6157932694322246	5.067665056304608	2.243891613804109	-0.32977753409162536
304	2.721663073013047	6.678702875034735	3.9089151028801523	4.67908782429709	2.1239379836244785	6.687820907082919		304	1.0330646561784298	6.432927247182579	2.947235847239182	2.6269407181455815	-0.6652390278953484	4.966067501987897
305	5.782843415478392	7.159984977487502	6.721678828222711	5.795715159849556	1.8782731836082114	0.2750135167512714		305	3.9265990180262706	6.933589401447143	5.414208326172062	3.82742175186811	-0.5140703126237618	-1.6581435008932948
306	0.9927109935075048	7.76526975945051	5.724149192713361	4.707326808525999	4.393776734898123	8.033376052984673		306	-0.7807324999659947	7.619715991188189	4.033630956988743	4.245303849607002	3.5320874554154713	7.0504257596583075
307	1.0578634684505406	7.372229298640458	8.864818127348231	5.844819131508534	2.6486727150102087	5.6355122177290955		307	0.5392630106224495	6.847715016835693	7.15281718744365	5.5995487623657505	1.6170023749685545	2.835954810452176
308	-2.131589022432489	6.588576162527855	11.401857467737617	7.3162036756174516	1.8682612844520126	6.166333544726489		308	-4.917269556786137	6.224827322958962	10.910137711745115	4.949465165128855	0.02244323424958372	4.611882037107254
309	3.8260842348224644	7.959106649265534	5.721925579042992	5.549021549682895	4.808368182559703	1.6133516435225486		309	3.4763405517542307	7.860318687776098	4.554588973764572	3.457809597890909	3.9171325077579344	0.8446082004056742
310	0.7989035575284866	4.545558822744831	10.171625549055555	6.866983866677125	4.214981673781701	5.728767988501511		310	-1.557277115197909	2.304543283631942	9.215498016336703	6.093844477665655	4.127088457127881	5.20896887047546
311	2.2354288638894224	5.293263085931855	6.724509690764576	4.666370022887353	5.306584749795549	4.3743717791607235		311	2.103613390997055	3.4792708443824676	4.231910204451184	4.150481983606435	4.602939634552118	1.6390852668900293
312	4.90711888506075	8.111604370938789	6.522458573887241	5.467061779791499	3.23840971219102	1.279902400822488		312	3.323280613784098	6.507936360779696	4.853922568811892	3.748341677370202	2.9742261190661754	-0.11731078441984955
313	2.5087359327602243	6.571912210177049	7.315770674170177	8.038068337592044	4.834771241825676	3.920142804040812		313	0.407726322373799	5.185118063399155	6.26146712288318	7.574764538171001	4.585756622524134	1.281968881288571
314	0.15764665476190165	4.484603295819031	10.94381227731901	7.445353417426328	3.0000378605267897	6.150863045433744		314	-2.342078003755515	3.4395069738704613	10.027488335673182	5.8047078915948696	1.6223969956096789	5.42986805018374
315	4.937275948806245	7.374822652070814	13.161385883703383	4.929246262163252	5.79850044930183	8.671836171444879		315	3.947048807792773	7.193883596279196	12.802239961409606	4.280630848520361	3.179596146990079	8.266316531652437
316	-0.13215393686043525	7.413637815027787	9.900796270703353	5.760734468882491	4.008136164044926	5.297644706925428		316	-0.8573729208058416	6.526854527957016	7.22238703240123	4.1192339557492454	2.973951956963841	2.9705236583593146
317	5.376665515097144	5.778769753659032	14.08186615705243	1.7687915773784553	3.501084041882717	4.3271767919072905		317	4.928113444081815	3.9445472855480714	12.162202412979548	-0.9821932531576991	2.728273725192072	2.9870399234228002
318	4.98123987878884	7.9166031367348495	10.873156640686343	8.213762469380546	6.320767662889647	2.43110383663528		318	4.7432752631319754	6.729478815152896	8.555261632325003	6.822821862424397	6.159452064715802	0.5371409912350564
319	4.960904186785699	5.611714204309105	6.115235232914791	7.627741127057961	2.470296212990144	-1.966217116692242		319	3.3943077904768955	4.448468950537295	5.270515025687839	6.2786947128259225	1.0107794998622006	-3.16069826903494
320	4.873225966997375	6.544139954442267	4.322791811053004	6.635975118639263	1.9305073710609462	-0.5227859253639172		320	3.7266286634137935	6.125710162394526	3.7716994541232185	5.286693379379521	1.7006998296670466	-2.1862550122843465
321	3.333392726325815	4.8210663549461374	8.369406066090276	6.384586994072232	3.141112752024838	-2.032087314474924		321	1.582785923632883	2.289855774556714	5.911245505861105	4.662647540945969	2.6614700928239716	-2.1348389310647815
322	7.518609998269579	7.389611924979987	5.98385280862577	6.486310651194946	6.366684749756151	1.7774405473853965		322	5.390271705707862	6.721501160672372	5.116685287263734	4.185883428547275	4.263195045370905	0.553501920031428
323	4.476155616722142	5.8198400647420065	5.150169967855918	6.219244942776615	8.342328439976578	3.6827183640738794		323	3.6504443260309927	5.436475689953632	2.7660572257715192	5.42734902000871	7.426620751948226	2.1959642762629348
324	5.699490730396103	5.293075542954327	6.06666510952917	7.099855633062035	5.558096784149802	-0.9774659564949341		324	3.2248838928296624	4.192521324704878	5.559773653501702	6.154619701528006	4.9269948244220405	-2.590008777063837
325	6.724269341903093	4.2598416568537045	5.67835424450453	7.065000223175802	7.878936846280792	-1.830936572172386		325	5.323772232708458	1.965143530648608	4.128085824135858	6.263932951301086	5.852103731837589	-4.075858433155046
326	-0.3155931271976463	5.482756329587818	4.598962411231409	7.1547642953495965	5.662383190822221	-1.8468328342140778		326	-1.7131684081461418	4.832410786800631	2.6944150399172777	5.9998773969960855	4.68517114343435	-4.0367643394700305
327	7.60014659619715	8.103064367905258	4.610713532781296	7.567615635032687	5.752960680979236	2.033522553247301		327	5.508095721326038	5.776852853247492	3.2858466367122094	6.287419125269965	3.763876930441162	0.3289909667603932
328	8.32208271281824	7.243678088012033	5.594452385175493	6.262205714410746	5.9896406370315685	6.157017088718615		328	7.95839775848951	6.889066822279435	4.00001628748776	4.175992320764413	5.3343052304262395	5.28580779553228
329	8.22723411543804	8.836375465442133	3.7869672491456683	5.408202115745882	7.474711310402815	5.353217079700704		329	7.524493004021571	6.342437376225796	2.364034574584169	4.484423986895961	5.742268267850172	4.232297186334868
330	7.455530523190552	8.310461227033997	2.466237896252088	2.5642278519976855	6.119389868120985	1.0669742278261678		330	5.439214029143859	5.703894653997979	0.23683787655972743	0.030746309133061978	5.724148555062698	0.1559310116804995
331	0.16852603960781273	9.394867323133381	-0.8277309122996228	5.198571592561443	1.3198199445947707	2.376227462106644		331	-1.9905515573697	8.368946436883723	-3.5594765642288744	2.4238101703123145	0.7992442142702694	1.277212517132612
332	4.985881396779987	6.63740448103736	3.561173194622055	3.6120851785827104	3.051171485829337	5.711410162098028		332	4.031757585928327	6.225697706878935	1.9006074236967163	1.8692353440009915	2.8701303769568645	5.308565029326722
333	6.574890995213518	8.064737884456614	6.621442575460483	7.788801341385806	3.8004983075777643	4.9000114599949915		333	4.771540084876009	7.694743506779322	6.005495098343383	7.509091544195596	3.4921964373444827	4.576615910940401
334	5.240747089219343	7.3129170971108755	6.2639951233760085	6.216850060651409	3.757907735141137	2.040295553778439		334	3.740234549631508	7.13769232747912	5.408646360750986	4.557458783099964	3.7110799485203185	1.87599980102755
335	6.559496874208284	4.176516333259433	4.514712658818588	6.9632988766925035	4.089530429281654	2.385560347876341		335	3.7991299628230197	1.8758762812471361	3.555058047040663	5.7829981240117325	4.023352818732607	-0.10674502988628909
336	8.453292074947722	7.576512961026344	6.703018866307322	6.2031482199334915	2.2791769630055816	4.241201978343083		336	6.333904717011505	7.243137100696447	4.188582695839645	5.493997210363551	2.129641716288564	3.864301959274323
337	8.638967075150982	5.627052816198493	8.582590838889724	6.795810974118826	6.338740744193082	2.8516561003273093		337	8.556655469620162	4.244676552820798	6.451167006262079	5.1011727584405016	4.494099403374684	0.44133956886302883
338	8.738596703707971	4.735722938800318	2.94127872600628	6.076447672788847	7.053248213387022	5.8688770301949225		338	7.80357993771238	2.4328284184594677	1.2416639001871592	5.155729236123695	6.892336542283448	4.1704995779251
339	6.537120545211963	4.656617618283493	0.9095902043703907	7.020419097279342	7.3461386691258195	6.928289817265373		339	6.1126800584506675	2.0728437959664787	-1.532421814032957	6.333642356925389	6.753407630223262	6.355095139362451
340	5.243295148066047	7.225559992800068	7.136358384770902	6.794748859187813	7.999812276630439	8.057826047762916		340	4.396772038411615	6.788642290886718	5.00149664830159	4.345829991171449	6.898572003840125	7.263328816220143
341	5.6812446906653005	6.405919510421763	6.647634502809784	6.99386352356714	4.940786127238852	2.910943654817108		341	4.980472948668671	5.058113555835067	6.481333375580544	6.674735496543621	2.4932954489099446	1.6327070982505678
342	6.726005734039554	7.2273871051358265	5.679336697080594	6.095145685314943	8.397119441704726	-0.2128109547639317		342	4.3923549299115585	6.678344087097604	3.6314200005982094	5.904738813455484	7.460088128239523	-2.983106569850139
343	1.315636604057161	6.138085782296481	4.377184386401638	6.670150710325495	6.22433502233657	0.4009929364369892		343	-0.27789714573546553	4.922565862301772	2.186749569170402	5.232646969526344	3.865007093242053	-2.305227936469566
344	1.3037558320972946	6.149615045202728	3.3547971931791154	6.651242644268479	5.473565718350535	1.9814676028548601		344	1.2836696624696544	4.424856469768231	2.645669750231336	4.020796457777225	5.19756699257034	0.1968206087045128
345	1.2377129974236343	4.258452156888411	3.374478143883493	7.155077448042091	6.152617137240685	4.133113690551693		345	-0.2545836428613131	1.8311223584036922	2.336882850841147	6.325509862112027	4.036539137513927	2.240942202836605
346	1.0530673821201832	8.178091372014272	4.178434730698519	6.084244502817096	5.346020915852016	1.0414567044477758		346	-1.602059957316387	8.171430629813374	2.7027367629950856	4.993411856687936	4.708262089423451	0.3259269969640076
347	8.181936151646573	5.249016833087572	6.091896914486564	6.122238529200434	2.9872123585742987	2.22059448904177		347	7.83046788929455	4.2200055626556825	4.799289323653621	5.0445085095695195	2.7575299755659066	-0.38983904634872557
348	6.611745405024161	7.618545329308014	8.066252740348446	5.982741989237061	9.305936230799535	5.488511688443201		348	5.796230560206529	6.662583774628693	6.109537579919054	3.478262660694692	9.154762334998457	4.877145424550172
349	3.8988335812609654	10.221201589006347	4.887589039330486	8.171253477160498	4.621632775042069	7.195952607654035		349	2.0008377900660372	9.575284620802776	3.073527298554887	7.422050049485543	4.471739108696214	5.8178385261084085
350	5.635525114950916	8.211934221924988	9.305861798561875	5.664808453115063	5.467135761269714	0.4723188105050754		350	2.8445722124346102	5.729919488279197	7.57819897552542	5.2359567439894805	5.398393795351853	-1.7089295160558446
351	6.785529663201955	4.474581100692536	4.942275695035196	6.487732720452814	4.18894302674354	5.679339953016493		351	6.226747179155652	2.7824915116541944	4.086258645346591	4.504123807924558	3.923961331890014	3.143153168990604
352	5.618195915873174	8.87148544855468	7.650425345041074	7.046292352065929	3.657226044926201	5.588262093845277		352	3.3874431255029993	6.9872399636645435	7.053627919082612	6.362332217821917	3.511915815407469	4.095105738029646
353	6.538640304709022	3.6760993512444307	1.6179647713960288	5.022704000610964	5.711836191915173	5.598294362372443		353	6.486500092635033	2.7194692279601864	0.022962667013673554	4.256843729501196	4.861706626298318	5.5505567749244795
354	5.829335510840444	3.529414148545824	-1.8324891758618962	5.040224334402397	4.0243749331276435	-0.4714029808695797		354	4.731957240112846	3.1417594140649365	-2.67571245208603	3.305746092808403	3.0730021294835046	-2.1636587073703257
355	5.740755028085316	3.6277943717880317	0.4190984836109788	6.797087019779364	4.87352170581489	6.717045625880308		355	3.8787877130759467	3.4344150808945244	-0.8934502171528631	4.6992482407431355	4.583659024923022	6.3864955897669855
356	3.9519101672142614	7.767030139484032	0.6340988928007775	6.950080678372555	5.901489987283906	5.444452325527713		356	3.6054453353593323	6.861756540399521	-0.729975864186272	5.710713449449931	3.294879707368811	5.01976957652567
357	-2.2067119074947033	2.7198804563555257	1.611768173554399	6.58793677530155	6.695022427246847	3.2887868222453283		357	-4.5751872297761995	1.9883928923903733	-0.9139750371456707	5.437932222266899	4.029633630194182	0.5429347116925696
358	7.448094685088092	6.291341172573816	0.6093121740017163	5.664352010120805	2.6028830011322412	6.3294318709445205		358	5.566979433973235	5.32379020019345	0.08101074196795544	4.873626865304988	2.3081220003593925	5.248754696570267
359	6.7095184301682345	5.362576985286431	0.7441203816823745	5.164529588988347	5.394848754676676	7.894359051166748		359	3.954997885098249	3.07084481461824	-1.122390051262473	3.231097058754979	5.23392370999826	7.313544744824316
360	4.1692403766497526	8.05017228077844	2.6032848032123304	4.472282834285646	6.781496767435726	3.7973752522601236		360	4.124728031679726	7.98178724826108	2.2121755015710898	2.6615870534874917	6.148807731942708	1.4353514144081023
361	7.303423703322912	9.87601806135371	3.8240054165320716	5.0453526597914955	5.502706137412289	10.610514234193282		361	4.543954297300084	8.497466826023889	2.5524367705990647	3.2109901413142388	4.941298676895186	9.829200663434648
362	5.400047482189737	6.6355605863841385	3.269182300726981	6.44137954212533	1.1213635465494096	7.2221285329042955		362	3.960679424830701	5.993942896105187	3.2366878920435322	5.671011633478085	0.9483123343608714	6.03223090892752
363	3.1796336552912132	5.945607413775893	3.0497934300548253	6.796548205861007	3.9899729193865934	10.75709273787903		363	3.072762851067706	5.232579176978612	1.1381427382595495	5.412799770250183	3.8847030426117564	8.577783562368683
364	3.326635458967526	8.148714957153285	2.108026131762558	6.075679045079445	5.96424963450208	6.956535090334929		364	3.1220512789289474	7.857071682582266	-0.49719742087469054	6.048825507300694	4.673833827766739	6.311106176398887
365	6.78157888028688	7.849953482539613	3.7845186587719244	4.241375792684654	4.776661313321133	0.7494351335207953		365	6.025861246154564	5.5019109421991015	3.7022473516312613	1.6742862287237372	2.389305238477214	-1.125278550479646
366	2.523052130795891	5.818627749963767	4.609982406500771	5.204711541369547	5.338163340841487	4.035509867854399		366	0.580387097657098	5.02771943587603	2.5423788110654373	4.027088631711728	5.256831482981842	2.097512255565638
367	0.2730444663514743	3.9383884871857098	3.9500914751594927	6.568473087867139	8.219405577404109	6.548945599518384		367	-2.3624309107385715	3.0077766003603603	1.1880030255638276	6.304413270178315	6.924083108202153	6.057016549264282
368	4.468398878458488	6.631092199939783	6.2595857999976925	6.433730676127718	5.2200053567785005	7.719357054170069		368	4.129977671325523	5.568770158337969	5.967576042049807	5.158134495910265	2.87868385095214	6.872294714681556
369	2.3375431030813707	4.744719510166832	5.1360289667706125	4.795511963026986	5.858597173530834	5.583317477249811		369	0.14600482376152923	2.687574419977682	4.136238653135834	2.6716865472387785	3.6659302885163876	4.970565912309965
370	0.5494936519790257	6.341905261192024	3.326798890700256	4.811004193838185	5.993341609263487	5.312800789811339		370	-1.8534440320445882	4.6651155091370775	1.9922909688445944	2.804329445153343	4.9307441249317545	4.829123000448201
371	6.168739107892733	4.608020649377906	8.652066137701516	8.065254828619656	5.664779984807867	3.7947339620166716		371	5.290497995526826	2.0441047299095394	7.332675358570421	7.264686567644046	3.1930513718122344	1.0640372712538477
372	5.379102845497776	4.707161568483754	1.7975778977245418	8.473545579761943	5.4924727344521695	6.662737948711759		372	3.280882400599009	2.480423564448671	-0.9466306404394995	7.60666617772026	4.8243212714179435	6.6094756502182666
373	2.544557753612131	8.711798634592872	5.80201599037502	5.243209342315418	6.34717955368909	2.024175411213114		373	1.4654686246609512	7.51986079298695	3.2915707668934413	5.194982654449614	5.424359122385238	1.0226232730273381
374	2.4478526608839504	7.020466763382977	4.760088628852863	6.3498881419638264	4.574638409287996	3.873027644405342		374	1.834833346853828	5.13898714898944	2.9723143635091733	5.2497262676616305	2.9802990485487393	1.5364320548644574
375	4.146663137725699	4.6029976803141235	2.1984344982925976	4.599972145422881	4.6675919638235035	5.225547577244591		375	1.6384954022268405	2.975787516839244	2.0138603286703045	2.6205913575983524	2.6913485056766815	3.8690885869893146
376	4.038749784361171	4.295736920682522	2.5244567034255256	5.44214518308139	5.9830363180327835	0.3666551223024647		376	3.8995653355499327	2.9073120213057857	0.11306964659242569	4.740835381239523	5.318924182957849	-0.29034856897179856
377	1.0407867244681686	5.622746373492219	-0.22685876716172346	5.629140721669834	6.35121211676473	4.673135993767645		377	-1.349368636815486	4.617593797856836	-2.5887830235274363	4.887927912848745	5.012163589042982	2.319949613459597
378	2.9787781189088283	7.58298842815332	1.8042415294618124	5.431343081564026	4.3919925216685085	0.2511567180327822		378	1.8022922630309244	6.0660553647033515	1.4756549386517666	5.326457542188088	2.534444668209874	-1.110935702153577
379	3.4573979644807458	7.211414929261303	5.578558209343006	7.649899907462992	3.12588562566223	4.985570250529082		379	0.7977562146523369	5.672414882574581	4.481817953434705	7.3862917969559	2.2757773302462967	2.7397787462623726
380	2.6320418791551394	6.280318266420552	4.954625742920448	7.245635226876825	4.417879025868685	5.829562921652015		380	0.9696190326868592	5.115724950906507	2.273360684595988	7.072209338602942	4.232421824289912	4.814797146436536
381	2.62464296815143	7.539805993808706	4.35520649915954	7.36938770912954	4.159927817874502	4.777151719335946		381	0.05930417545156752	7.093101391423965	2.496177981600777	6.0910882863949185	3.993964756106541	4.538451745948742
382	2.2262827860789587	4.9959751974626005	7.920064761390523	4.304780126112672	3.7682348838329447	6.380494205681916		382	-0.47286490395551617	4.059714569871691	6.4824033547669595	2.7052010652514555	3.760380219793129	6.207500483907973
383	-1.6997223926664669	6.159072691164934	5.00506414316579	1.3146597720339965	4.894100606379583	4.238756235385103		383	-3.298883537487505	5.764543046173491	2.7680710273430584	0.051021276500291535	4.719352449586731	3.2660376517624226
384	0.6217143445976805	4.222940293417006	2.3269023790441765	6.973801199501474	6.671491514676839	7.624836139072064		384	-0.27334555449303244	2.6607147895990986	2.038985661537493	6.343317892643014	5.089053747202568	7.2101064460116335
385	4.620566378624026	5.408159158468995	6.257494168566975	7.013845776938356	5.057507662507637	6.8689828069136345		385	4.3880625055923765	4.260214683504806	3.585627504908197	6.674252188889047	4.212002198156581	6.690552527794072
386	6.651070457315105	7.281366736527124	3.521319809048545	4.50122522042713	3.6808143243625153	2.776787863951495		386	4.916527658573601	5.285870792287412	1.3499428523422736	2.8389310864510615	1.8120646764427397	2.4202809976323705
387	4.487146951598405	7.655082481528571	6.2652240261395065	3.7644578881210737	2.7171998288434427	3.939048892313892		387	4.264200845052862	6.735684535727391	6.2160658105400834	1.4271830613773155	1.700178002680237	2.1391703438650094
388	5.739254586853714	7.673776334390598	8.16346651823922	5.428322046008621	4.549831709416885	6.3467650114026695		388	4.7717188866607465	7.0010405025096745	6.546267520355064	4.94805854832063	4.13242663571162	3.6984118703870106
389	6.022884670110131	5.674544815531877	7.994942933764243	2.688080756531641	5.476459691880553	6.102443886058414		389	5.517100485600738	5.272147879529301	7.340876176613933	1.5234388835830812	5.23872495511705	3.48970931356729
390	5.362853444918679	8.41856381466301	3.894479458925638	3.516758305324998	5.448665271173004	-0.36003677996185457		390	4.523603621111747	7.598453286894859	3.159203703770422	1.7478237734710484	4.319302213033012	-1.440015017820281
391	6.31340176170888	6.490332251734569	4.551411379258058	8.833850062333552	2.6723850298610787	-0.9626986518628295		391	5.85060954489963	5.7925169640400025	2.5712355192594645	8.428838450563525	2.5229145718136268	-3.6984714494328585
392	4.681566390000811	6.589522682805868	5.7516455444950605	5.355942615884835	4.637119989771858	1.3448350009301209		392	4.355796296446892	4.468447386038921	4.950483129613469	4.3680695724769985	4.519235868144098	0.6100665188008709
393	3.013698293851017	7.474572782947517	1.6684148255694702	4.374534380190851	5.532859731090351	2.9416912048202564		393	2.980185109208312	6.6181173691162165	-0.1698073410732921	1.7860478629479593	4.85188518419004	1.1687996530826805
394	3.948282873600815	5.77553132219486	6.659586573859456	0.7992474181180321	6.357018991762067	5.678161141513893		394	3.1841366011265464	4.533215799063461	6.307925812912888	-0.13333393554395878	6.232613284093665	4.741517666060678
395	4.812291237317821	6.569293828122989	4.122781226741647	3.048964600267456	6.269932420145519	9.299281812187365		395	3.358769741653993	4.489726239264531	2.322110016751539	2.821934903219808	4.339226466655339	8.992805499782705
396	3.3720256613519246	7.203282978635307	9.097999620789412	5.872107128906592	5.845623687102684	10.616277845909785		396	2.2071220857796834	5.863633656821922	8.647957123274438	4.00743764244034	5.660558342616622	9.455820334100006
397	5.132248808436989	4.7499823887962584	7.059742416647519	5.211703483857275	5.6137264756101075	9.324763428514583		397	3.177739035131105	1.996948765880258	4.3205040255691385	3.3059291812196925	3.8410379076436825	6.892791153335294
398	0.9318449313864863	6.148744276829978	7.325882818266811	4.893188881100565	2.6124830374115837	5.993322867869564		398	0.5243555741680066	4.284783672677911	5.581191892455113	2.574890234073079	1.577549696182462	3.465660227359022
399	0.006675264209507704	5.157563934982199	6.173036944410483	3.1404548879566	4.446037929184908	6.145045098951408		399	-2.320817769465177	2.6298623872637643	3.551459235286117	1.6762616435378528	2.8570250096118714	4.0919147438470524
400	0.9502160930428973	5.198669113221802	7.167083102679606	2.8213983241445826	2.8075706029369387	8.807457270841834		400	-0.0031878988253900564	2.969729599950707	5.588367106263929	0.6847005409013449	1.9212355146035627	6.844580849934712
401	0.8691339261865314	5.814331416866597	5.337902189313648	3.131520492705564	3.917007877219485	8.078664464903714		401	-1.5987760468210894	3.220511658372904	2.9474132422412938	0.38589715506683975	1.8101188888588529	6.902291290035184
402	5.121156619326666	4.855404574069548	7.763304685263159	3.1093014150972063	5.463896458866859	5.566837196450487		402	2.648092064947622	2.3106543856685664	7.4720634700294415	0.7002808604099684	2.8638698520695853	2.90263794990092
403	5.153827181068274	6.345176922488205	4.0844325316964385	5.01234403371146	5.989070052857226	4.2562000469377566		403	3.992063065592916	6.268844267968658	1.6962030503682746	4.588216864223522	4.5860978300098605	2.0899210955779615
404	4.289671026716874	5.39112505199882	6.215472392297969	4.42939578200371	1.5990409258804472	10.063413156122378		404	1.6565570526499331	2.619323323520282	5.7084506323591215	3.565023156594949	0.40880540524226294	8.380675052228915
405	5.888948145267514	4.937493594447374	5.3584210084436386	8.834218557362469	5.959637013151891	3.530721281720329		405	4.0750824660117875	2.191156542140105	2.6273580663016354	8.819215167921973	5.0640881282062695	2.0414100359787097
406	4.8513448044054615	4.386865120786507	7.010590798098882	4.328277026545546	4.640668326892189	5.819525353872683		406	4.098785309730117	1.7654845528479117	6.873869020042926	2.335639679143866	2.4864973893652444	5.642533673873234
407	7.198262371678162	3.371439949024416	5.563629306213744	8.88709853351278	4.255401734116888	-1.7616545154716299		407	6.111671005339548	3.1819755988105847	4.766342066584973	6.9180488853870905	3.2513048808990743	-2.264689830995901
408	7.825563865266188	5.578318277139623	6.025434066408513	8.53382661966377	1.8464425675010645	0.31155818805733687		408	5.862347367874076	3.246761021897192	3.7018047998864465	7.987779208543375	1.2455103118214272	-1.0274683205938515
409	6.075069519569396	5.347635528090218	5.768218762367648	7.006549512212237	3.887515293659019	4.38186101078465		409	4.775716145667503	2.6228485108469806	4.115533390239754	5.465956546465125	1.608900414364161	3.664197702784275
410	6.928765757201004	6.9149211900193555	8.003857960072477	3.7354684116640646	2.6799514757588154	3.298383143358444		410	5.864337109956072	5.88399876079381	7.303405750287044	1.1315168828768827	2.109654189461302	0.65180729764996
411	7.122746089299501	4.037395945230816	3.4838694371973817	5.041719574913558	6.545189269871773	6.660409574938391		411	5.739992498646567	2.8366785026402237	1.3901340772348925	3.3582682400242803	5.418190580519745	6.352034024494103
412	2.816677844874789	6.261861668194464	4.040593179638601	5.819381068761597	4.177311816039643	4.400668452973405		412	2.1376717148530595	5.3291996229309	1.277937222496086	4.205396412792059	3.524860100943141	3.5331997202491037
413	8.432496160614791	6.247669786681806	4.579513634351701	3.574538036547371	6.84065469737152	5.133159600376974		413	6.126515914218032	5.370500356265514	3.1828609610506735	1.518765220903124	5.038193787696306	2.5639811196475093
414	2.9303747390430392	4.467364045320036	6.165873901395175	4.7150936907388585	7.784167945334511	-0.939472194590271		414	0.9057742414364762	3.9125602321330124	5.974639987742857	3.528541300890309	7.614257183756934	-1.288070280834345
415	3.089584108663866	4.086881208072119	9.919985863190643	4.722298558334693	5.500637148616121	2.8138869959651127		415	2.5254011501367377	1.9358303075933105	9.717269851853587	3.6461466446456035	5.460757259050835	1.9200779920527355
416	5.979213120398805	4.9661644120441855	7.5908387656857785	5.065302709089148	3.753607555345822	6.523334739797659		416	5.441574593555183	3.652159591323941	5.889272937749479	3.0846519240996786	3.6083019043505034	6.397364041118401
417	5.241749377836405	5.06648374212342	6.311000898872827	8.200380454480634	1.8238756007033687	8.283410671892154		417	4.012082010994652	3.084490983095142	5.538371373257101	8.082591274432659	-0.19198775269011326	6.176153560704448
418	3.3775139808357326	7.128982419873965	7.0216512581393715	5.466195897195552	5.998120740066541	5.325579712433562		418	1.497010116736369	6.913320921644286	4.398492989583712	3.780452867619495	5.721286260107081	2.8932473888106447
419	-0.010042989709741169	7.733063020927169	3.855035229264873	5.698346961877058	3.0553370829541677	5.583708967310319		419	-2.1528628281117723	5.360314493745207	1.5755308459110977	4.35955738988669	2.8946278008882653	4.279887157258608
420	0.15958656698853846	6.194838323791686	4.040035851191219	9.213499909327759	9.809361848924121	7.2952808140315755		420	-1.3928093647554145	3.50104658883466	2.397312718102091	9.05854518714452	7.821218179038405	5.921072487536713
421	6.222181202133301	5.26030704594086	5.29668281790836	7.255714863081915	4.444441010950994	7.257837416005771		421	4.2197434713487585	3.020382632788769	2.6045781100484215	5.938116012623023	3.4858998777080004	5.748539063043501
422	2.897967721017428	7.820055045784331	8.96601244177025	4.27176190185692	3.822831369488219	0.4311246543000821		422	1.9177712330041272	7.6397389394768975	6.796455240221387	2.191676139359212	2.430437988955087	-2.0156433234994573
423	6.833448380496018	5.874905173622932	3.5622405415549228	6.549497222342035	7.071565776790084	4.291689292374524		423	6.116681161585664	3.9452132297719333	2.3026375384168354	4.97365269450259	5.821451553430702	3.929212208897084
424	3.8215103679742652	5.78859437387314	2.2009639157793015	5.811486395670988	7.7411878141410195	0.46867533359046576		424	3.2413640732185662	3.3770955117010635	1.4381600193356714	5.292743389652111	7.730752711945158	-1.9203898690925043
425	1.1310414441539245	6.139085515033099	-2.101757251690753	5.63541004408828	4.467852861423131	-0.9940358439201654		425	-1.3059585997801428	3.850574199519358	-4.331320940415659	5.383236800757718	3.794521073544421	-2.8059029337272725
426	4.182132678011366	7.119659470647166	2.00588897896155	7.27670305367253	2.7150369156922745	4.059040149416795		426	2.9827337434933145	5.69325724300798	1.503940118459729	5.998379072373731	0.4307648960477257	3.000456728016429
427	3.572584515553294	7.552204101730359	-0.21563998872081122	4.175924554030862	4.493931970099363	1.1725348228998906		427	1.1521317170633711	6.097717108119187	-1.483935411849251	4.128425515342282	3.1099829954536444	-1.0203071087273425
428	4.060710334701534	6.941323502243607	-0.7660119446363347	5.882257077884635	4.265667824596835	0.4129943556049452		428	2.2326598725962876	4.480041661962879	-3.528484801830426	4.888635576913472	1.5085258731769327	0.0006609042058223213
429	0.3498542469823306	9.457085962749575	3.5194756795790623	6.8311256611906375	2.4258537541657796	7.061826368015957		429	-1.4737969703731242	7.428415481631907	2.6750088110000156	6.589200339952972	1.8012399018840521	7.023927894141302
430	3.744608273455861	6.418734510628652	4.68106954904121	4.772146877066354	4.6290952847250315	5.776350875898845		430	2.8170543438551245	5.022354362074484	2.0843414354509058	4.611218390004834	2.7746615891860853	5.091050804827227
431	2.324970539425908	4.808514860396035	6.753675741353032	5.2087433156813745	5.156638094395282	5.026415538459128		431	-0.3702804536617035	3.7627960652634522	5.6981972111819905	4.170725944704955	3.169732772615271	4.711519371082905
432	4.391233086299071	8.688683748930684	6.603079802545157	3.9565963072970507	7.203846762161439	4.752464525630087		432	3.779018280595661	7.103023625378297	4.512123459008993	3.5042473686078175	7.128039674421782	3.671019430884546
433	6.2866123099918925	5.463386364285541	6.912076275376058	7.454778350181159	3.5737301098699157	7.628399730569076		433	5.607210106624056	5.463005418784051	5.579876152595952	6.87519743801001	1.488034519379322	6.330859512854362
434	3.663093980512692	5.227955487676078	7.704023764926614	5.615272632301647	0.6079194073979243	6.852017902111983		434	1.1889984366847188	3.617452764669829	7.352937331734949	3.5626383431793056	-0.6859907911100874	4.772031136231041
435	0.17974666426517052	7.184096548900185	6.945457902782706	5.060644374373768	3.009176610599915	6.966357426703143		435	-1.9093289384654426	6.303996966359411	6.910870778602358	3.9103561102764495	2.540308669845931	6.249662810646079
436	2.364822281230736	5.193761319976368	1.076291184094871	6.766152067639821	-0.2524176937743109	9.161505949397222		436	0.1394007947607938	3.2325254923249593	-1.354070541424618	5.077692311310822	-2.286131812142031	8.683525061225845
437	3.7773158177255537	3.9870410061245307	9.568607113610316	6.940615504167829	3.5520893094802335	4.791166631413769		437	3.4811396167800828	3.9002688002821326	7.689230176895041	5.256513132692001	0.9014114415018821	4.538526654885189
438	4.7453909651599435	8.598943270505044	8.8107746842213	6.046353491317576	4.037439053547185	6.353358506764058		438	4.223805977588189	8.07326297329229	6.629699403606591	4.384482307858352	1.5001754317566918	3.5750355093075497
439	7.424057807300575	6.722605411190341	6.8804117096776265	8.276842173544534	3.3479206868729876	1.9313792933801894		439	5.2850332908221755	5.926045662177769	4.22290917892288	6.144815801425967	2.9054626901688665	0.7612508625773005
440	8.282623283266323	6.83331791617714	10.573327422778133	5.813145698927177	3.0603054461604984	6.939784745255829		440	7.332477987319598	6.682768131507344	8.629154580978817	4.71489666276889	1.7415473013783065	5.919895772008731
441	2.9088247951142647	5.365305843990108	9.597205100927262	2.789629617002886	4.917546959077815	7.194871800253325		441	1.6133745813803202	3.4640109356708506	8.499933619960848	2.081941516114975	3.7873822596752382	5.588745919778003
442	-0.4232883380313109	6.229169402551431	4.359350135858359	3.8682798247115717	3.908892147370504	10.48546630861891		442	-2.709460851748438	5.497958825900732	3.89232619771526	1.162719442468906	3.1705050412672993	9.875879661208666
443	3.2606920303676548	5.888938383124756	0.3346168694238961	5.716210386167403	5.258104560921494	9.7740147897436		443	1.2359595522188171	4.34710430834961	-2.065306045578492	4.1313930817233775	2.9536976377780952	9.167537016847467
444	7.969177416038929	4.488847091014112	9.47576297490204	1.9682835936479173	8.033710456216875	6.974129836281746		444	6.03958239593812	3.4279899333142545	6.943263767320298	0.5953372234988994	6.2546930070497435	4.846854003738084
445	6.079806364992866	5.702003055155145	6.628240166277493	4.446281553320163	4.142686667506622	0.3499267040498023		445	5.895144956494661	5.57999540700346	5.726074962637297	3.5751087661834857	2.659768065440851	0.06588476258746268
446	7.433940072888299	8.88514425400245	7.455628520676467	5.361111263246084	3.644069735805396	3.1049638455606416		446	5.785423549566235	7.102401048624078	6.472696952153685	4.889902896855945	3.5795859562959	1.9795996238490312
447	5.321312658268828	9.695406287138663	4.907365536118099	2.812520803447599	5.0005220852315375	0.33833989240763096		447	3.868442268446886	9.60777745533201	3.4965091928576233	0.9084609582292862	2.207488449320613	-1.6249619608329833
448	2.3031481227988544	8.503362956687447	8.432576255322473	6.47790388031952	5.813295631255042	0.4760493126315877		448	0.845323944033179	7.521269280536756	7.937924211731066	5.49203606898805	3.3768721407524276	-1.250886948535455
449	-0.6794640811318335	5.403246476708914	8.594514586583767	7.550212315898857	5.1318096573609795	3.6173843934411214		449	-2.7470890249945388	3.9745464562183432	7.747640046791802	7.045489174165169	4.501580531323547	1.0803990872066307
450	0.5211948844997265	4.340745045351567	4.1026607466467135	3.6153196936196377	2.0350449187459505	7.595528646829361		450	-1.3499019777549803	2.0771044908674012	2.1617056085916744	1.3276868453264137	1.8272699207156475	7.003030189871474
451	8.244818814712342	6.310667987257643	1.437951938078071	4.6343435646454845	4.096310659954268	5.4733859528420785		451	8.047539143124533	4.7679047240126184	-0.6156769094715495	4.503996198406803	2.1651494643557747	5.431111495717504
452	7.684466387615965	5.249805885777172	1.4696111358864585	4.66601667171068	4.902485231345096	9.241062962600303		452	6.969278058690739	2.9177870967579214	0.6214518394814468	2.4355155629712226	4.073652686594665	8.254637421405445
453	6.829376738369707	5.04730498885757	1.5139167289633662	3.7311472863297825	5.216782973228138	7.552955402099763		453	5.858822907123157	2.724006926855286	0.9643683830159792	2.435855898612488	3.2403366080559746	7.3947540678353105
454	5.963717463934143	4.641343777232316	0.2597901189514154	8.423369854835567	7.364912944481847	5.600381938967999		454	5.442112819098207	4.0830657582500995	-0.253632170619188	8.304118842639314	6.42801521336761	3.1453953458201926
455	8.406237864147826	6.456288214244744	2.036131000307906	6.6395240505446935	5.576042704903621	4.288543392471285		455	8.104837123600023	5.938835628203878	0.898938177030921	5.830508595652567	4.434927664367279	3.6102482837462944
456	-0.332003568603007	6.593691918640896	4.663148900548676	4.916865798554026	5.918878318216875	1.9129316413786233		456	-1.2911499312691739	5.423284612594472	2.044504699185651	2.8145388377915417	5.450307401312156	-0.28917673413178524
457	3.4390691068799035	5.416135522066928	5.502945289055057	4.720589271645765	1.5653513899114324	2.9673833721484413		457	1.2401408221703587	4.4070364909677515	2.8978638126767122	2.471123899551988	1.1009318545505309	2.231605220448192
458	1.7189205634838132	7.080320761142986	8.765020343607839	2.2335365574735726	3.8125474781732303	4.578414852223382		458	1.5199374347595302	6.865989057789794	7.7706519712950834	1.6800021146781297	3.6332145482374263	1.8100083294572888
459	3.6579733374455827	6.6790501272293	4.0805185372388895	1.638694182094042	2.125163280157073	5.119161012684985		459	2.3327586143496744	6.009841509131119	1.5131900749202418	0.03258180266168775	1.2746253910242755	4.021743956341469
460	4.3056165353657985	8.044692490727321	7.086761662730636	2.286902296879154	3.772218671094016	3.8323970975359467		460	2.5075648274572533	8.025643611887986	6.924285346798767	1.23396304214248	2.7122144037959304	3.183489884240757
461	2.637460045999681	5.439366572266229	4.377803059535093	7.644324538865771	4.832629543479273	4.229649090994546		461	1.8611738173975951	2.988996504872816	1.960564811817426	7.582244467045613	2.567404192072039	2.8725989429849426
462	4.030431498109033	6.426646545608601	6.890916748868986	6.276615010271418	6.45018076670429	0.7291128108368242		462	1.5894702779442822	5.439534054180777	6.778145002032774	6.068618285116086	6.154390141757556	0.11744101613518765
463	3.365572429172378	2.8467146505485035	5.229895003056025	8.39551096784417	3.279992390343749	8.363547637589933		463	2.793224874249495	2.5596586748652475	3.938869162008962	7.28372921586618	2.7296892370645027	7.832365350232445
464	4.685381372495963	7.931320038292491	3.9535230634219993	1.8083825428047722	4.241804506194789	0.08515676006382289		464	2.9441238947778086	5.824381250832937	3.02331130931133	0.012824469962977147	3.427862634177045	-1.8245338482658213
465	0.5195529083886148	7.59349121150634	2.7824083232843893	5.33687545494019	3.5082583543344685	-1.1468119030129924		465	-1.9990025349047802	5.5307155627215785	0.5880272471593142	4.7400899691814535	3.4379730212835957	-2.711306404890326
466	3.8376012935198984	7.187920627302236	0.6236715610430994	4.293715976602566	4.468142217675064	4.2493846638939		466	1.638062853520386	5.602681922934407	-1.4206334371889806	2.4123642556370157	2.369970670029095	3.284168739091435
467	-0.9557255119854208	6.097930655658516	3.861612366869015	2.850154114477058	5.921358178721223	9.697575140638664		467	-2.3559625762787206	4.8113928131403725	3.301977012572414	2.5154457400791954	5.905179865740858	8.405764605267915
468	3.9048875631881366	5.573231755553043	8.349226128716529	1.2083531698816266	4.250710365036639	2.987543844420638		468	1.5174156707772681	3.159050067356041	8.213482044690227	-1.4877204254074254	3.1644239238436205	1.482293833386476
469	6.737102272456122	5.237671378217064	1.604460961254108	6.186279982517575	5.42108818921912	4.513933477618541		469	6.679589191839804	2.664927471773034	0.9426921675179979	5.555328765978974	3.0584633485630492	2.6036384692794803
470	2.334858744711739	5.611572892995072	7.927666997001627	4.445464230527145	3.0263841798737947	2.216470783184406		470	-0.014825029060899553	5.162936846742738	7.499950597756101	2.0250161387866554	1.3890568161179533	-0.311606883873528
471	1.2317071355179712	5.912087211638361	7.7006033547375194	4.831514431623833	5.007529585340895	7.135884542944215		471	-1.2739117526563821	5.384902659068193	6.995573637761731	2.7163086190931014	3.3250386086937826	6.308285015312733
472	9.681330473404834	8.206754209254274	1.1550713550728942	2.025571460137562	3.342278889694016	2.4170367255505436		472	9.650307791865613	5.587087179190343	-1.6326247614001939	1.4649097790135257	0.977155029665282	0.8434845135991971
473	3.572986567078379	5.911977833041085	4.801162906992942	3.5261817778615723	5.611886049738669	1.7713140426603369		473	0.8258090617825551	3.9667442123429084	4.766149692529544	2.2399843633753553	5.5117882303763155	-0.9246989655745037
474	4.021842324558211	3.1314139819596982	-0.3323532079076323	-0.18298470363923133	5.8393797879767995	2.1642710116102855		474	2.1412748309285004	1.1605041718649296	-1.9867186806182615	-2.8967577022898365	5.137611051271236	-0.2161804151394553
475	7.809708138503276	5.524083032840789	1.2915978948039681	0.2829056772011844	4.786334607171553	6.2787149933107855		475	7.105060589215608	4.346651473182355	-0.5408202391734032	-2.155598793371888	3.9570766661684744	5.416227332147619
476	5.633439583315558	5.356985503158108	4.564638251451118	1.8168129145892564	3.477467496638996	4.032608086269749		476	5.202376845879376	3.9755666248154027	3.2397171837253715	-0.18879962610697865	2.096534828099716	2.1632735572084085
477	6.5905101997622175	8.598214077962943	3.6093113636991094	7.0781452144454535	2.8812483610820183	8.597312461984583		477	4.039383542147311	7.668905586753352	0.8595209361303824	4.573859451573368	2.609612792879969	8.207277490475835
478	8.799543201654503	3.0145731560294173	7.263107489299065	7.694959166866143	3.8265382331855804	6.003473102980969		478	7.132868905012239	1.2651742828243644	5.751392961395136	7.404099596068363	3.0805176694843195	5.33457119154237
479	10.189140054594043	4.100963414887315	2.503707968999971	6.87037667909122	2.256681350832841	1.987747256762008		479	8.505531848463653	2.5107849368518833	0.5303796123028379	6.201267862555704	1.6107305960129397	-0.3604001375714876
480	8.882159614412007	6.023536644201324	6.191957393352604	7.066711003656055	6.268111867388897	5.228162565346394		480	7.096432638272277	4.024450999709405	5.349451899914117	5.521457992094829	5.666024039772185	3.0969759070520446
481	6.2946565229429154	8.037616364667766	6.509176158002066	5.76094451852984	4.7176025986596155	2.7724402687503646		481	4.772851069968464	7.810506224687734	6.378984699452717	3.60320476179678	4.004815398476097	1.289089508438066
482	1.3187837427687643	5.44378164091941	4.498937518825495	4.04144498832102	7.572110507911971	2.9144381416326803		482	0.531888844825041	4.924143748541742	3.7246776578226464	2.380766665301631	5.980058048007581	1.0505947002656937
483	4.309189876129007	7.075248911021917	-0.589171464241624	4.391066746205938	6.644427412156083	6.397846594566084		483	3.95134095177995	6.577364922624515	-1.6738692528678345	4.252976408808368	5.9502980780659795	5.754165291707873
484	3.4792401278080844	4.566778425545905	7.041841531957045	6.965293830676196	7.097292393038077	8.058072752591347		484	2.508091601982273	3.2597860205896505	6.355686143601046	6.5420061625662465	6.007151136292546	7.045808878281392
485	2.631618010267642	5.573576011459398	3.0972520137706825	4.811210903618941	6.177944487202868	1.5117038421840414		485	1.864338768146066	4.405575598507608	2.5009614708856187	3.8488176363307782	4.201358325326829	0.7373557218746127
486	4.736653592806741	4.236115735256643	6.761071485264718	3.048920743027041	8.272932902112283	5.6289957750746415		486	4.485682235109768	1.5973900072280793	5.737708625939169	0.3195066669408888	7.411603851596711	4.454165745610661
487	-0.6370601352329169	1.543367159033843	8.929395927691116	0.8278195481033122	7.015281426228557	4.071068236661567		487	-0.6425948695202046	1.4823993969326403	7.439974296358181	-1.1157545782384672	4.771549214104445	2.072589750032483
488	5.548368335984463	6.641644359752823	10.345097308799176	1.4452223157584552	6.761281810349926	4.26063767617977		488	4.436704139696291	5.45165997525968	7.666923220311796	-0.01616047494081041	6.427355133023485	3.4912503148738585
489	4.579116343243737	6.491775679207496	8.842444456518606	5.459925825174485	5.847562402112355	2.7652731901008374		489	3.21714656713774	4.07304590323248	7.857396693003389	3.086871695574484	4.193951504235777	1.8604311388804868
490	2.2289919400404994	8.40906379901813	4.389788785659747	1.0102796487920096	2.1943266199604565	1.5058254138319218		490	1.5455357071111093	8.14455270476777	2.1037532915324078	-0.7083006291810205	1.880162616640986	1.1692864137969636
491	6.2176910482302254	4.32391171688595	7.062438310988757	5.444425482836098	3.359788767527278	4.767780155343086		491	6.145729534752979	3.216623962978526	4.5035635180748255	4.059897782561467	0.8081748587725706	3.641469183673467
492	9.950073588607493	3.7851314003344143	6.439457939355138	4.6915160437709655	5.861104351111773	1.2771637118189572		492	7.5188663711816375	2.239011125417008	6.1996642648963425	3.1226022046608044	4.355794203605193	-0.4028055774120993
493	1.1738606366975304	5.833114433090999	4.074686641223047	5.385578579352173	6.666057138460589	4.6810689708986875		493	0.09445151338807678	3.5449457154721125	1.4044922143313738	3.378075032098035	4.191707068194214	2.4331650148448567
494	4.019009996855232	2.545915017878044	6.14167686660083	7.107418334453261	6.42180354376787	6.427158951893676		494	2.4986367896784616	-0.07160376475845442	3.7576721874454706	6.816158741085678	4.373124080939618	5.661092876186218
495	1.9200416577165027	7.476193050668746	6.235978507391559	9.286008959710037	5.314544567480867	2.5166480129133033		495	0.4908009907560744	5.039145995879643	5.961556880424965	9.173001318334576	4.885719339989871	0.9399247803731083
496	4.7062373905601	3.9525481266659117	7.99891779884759	5.826787117038448	7.303458500588625	8.096064820121935		496	4.148389475767384	3.2442445053690943	7.057571714762229	5.139299673256765	6.569088132806962	7.743475388326562
497	6.548034130878788	2.776360758210151	4.180135881089534	4.752693880836593	7.013068572173688	2.631234300480295		497	5.549976546681599	1.4650066815040517	3.9113068706502	2.047298897727715	5.4530182211805	1.3128496412738786
498	8.100433533048355	2.746252599017445	2.2857068390620805	4.643593653296221	3.6015268003178256	1.3161612513108558		498	7.162904645451136	2.070973740151457	1.5677864525739484	2.643009401788308	3.074679766359641	-1.1168678969813524
499	2.6436693920721646	0.0031328054492692136	7.633205419806917	5.26401945313325	4.625264453773367	1.4383684204658258		499	1.1049952281103255	-2.7468271952728016	4.947226465835556	3.3461736492953773	4.531342769624864	1.1484209841799955
500	1.9289684312833921	7.045455676188588	5.391851669903008	5.790475704997073	4.281170122085157	1.0882598685909644		500	0.8857106349050401	6.972874331883189	4.93804487714417	5.281294973876111	3.8252260543749363	-0.2607313515023828
501	1.9496758412336026	5.0533430357290285	9.621378410164802	2.201976354577834	2.297241789285685	4.571721433848388		501	1.5084995328280306	3.8805383820040227	8.952675188521063	1.6893143345485866	0.8326201674637645	2.2092594708757054
502	3.274167241518226	7.9951701501236885	11.923700431243006	-2.881593457973262	0.3928268522638182	1.3642566071216726		502	3.1622967748262667	7.576591829785729	9.684138996197479	-4.694005487081007	-0.9772826032910064	0.9888705769394183
503	7.076719489887292	5.170463309313219	6.002967717108391	1.2937183607548335	3.2195371273390383	5.1328312021753195		503	6.062960394803409	2.678152986310564	5.518242829179238	-0.0568333439663844	2.307233919659617	4.370985275536652
504	7.450732136614102	5.8402262242788865	6.348532743165277	-3.4060296307601043	3.9622990224704107	6.24623840788511		504	4.727919538592078	3.407231165231247	6.0237545465226745	-4.768105595303985	2.917866561170568	4.3557717397186995
505	1.3791820050130952	6.293218917936029	8.502958315703056	3.0063817551832974	4.542570563266736	3.4545559631546685		505	-0.020653969982399767	5.649376324652561	5.785954365203137	2.6372749115879737	4.530916789423606	1.930317301080405
506	2.782738465542925	4.304539906015592	5.767966253843083	2.1830760964669467	4.200008664956173	-1.0546162417040696		506	1.020855413588591	3.572311125860865	3.150979564262288	0.1981366151849151	3.906937066611138	-3.4957657379289833
507	4.996635294846004	3.0964126198923214	6.650010214580393	4.803391904924354	4.012184147986195	2.4558914110456853		507	3.175209193001619	0.3712251853471704	3.9611505489188574	2.9080380052339265	3.4770698405385385	0.4703265531333567
508	8.029003716415454	4.446394224695951	1.900177049205623	2.1884774743178044	4.186971380369631	2.7951009586121645		508	7.268046048254573	1.952468192005031	-0.1629233907526202	1.8511047120193704	2.9809564840074256	1.1409742902863877
509	1.6663565322393776	8.691223235527387	3.5875580560469835	4.475735358624882	2.1113371055663137	1.9606359450258033		509	-0.18202588071424475	7.331780153157426	3.5643107627074464	1.8135273812969843	0.16142177490466314	0.9436874708110687
510	4.559930879182162	7.6479693581986155	6.991208169515203	4.7836045731651975	7.273175035691231	-0.45083024057461646		510	4.237135693006267	6.020378664468829	6.4096460011558545	2.76498195819738	5.310466944038504	-2.392557149187219
511	-0.3535640215441045	3.9058484277865655	11.278644384137703	6.550298440308021	5.668780578734146	3.4614304882166076		511	-2.5068515583925306	1.6151000467535686	11.111869081965125	6.29689350374395	3.9700184870621524	3.301372900442299
512	0.5896133741910649	6.020457954809167	4.061810870838773	6.747106212369373	8.050879271322724	8.977522511223347		512	-1.0922627954596105	3.5820804994161675	2.1496015014170053	6.380232729077441	6.995625330509316	8.543811314201564
513	4.800690891642197	6.230031233529788	6.129091419284154	2.9098420489808756	5.661911541942338	3.912450963302213		513	3.1598443895023163	5.856633338104752	5.375940707676859	1.1328409053846735	3.7618581509354314	1.7413174002639633
514	4.477356670951918	5.076906931666718	1.4944695787788889	-2.3306614815808024	7.170183667589668	9.579427538914505		514	3.2026116264782427	3.5458635975627537	0.47667489602300095	-4.173254692409174	6.90270769515448	8.91275067046805
515	1.8442519734006164	7.06743865548842	0.35391407991279444	3.239453889150408	3.736508838141199	8.863806198775782		515	0.3125735870893058	6.695364539068289	-0.2509074332726867	2.239055460166641	3.4367306969009763	7.4524030929287175
516	5.0333568887018485	6.626866199396468	1.0563495798378535	3.9406449873763116	2.4576091782667504	7.429174807055374		516	2.8148785835912835	5.311879548125266	-1.5963306424908204	1.5877641258158213	1.7547906142788303	6.641077777282865
517	1.1785749568174921	7.144546585962664	7.215268714975321	4.968249882796612	4.282774295329847	6.286485331237154		517	-1.4943052387716134	7.050071028003	5.538138139722761	4.830163531850435	4.05402075526419	4.575748263674152
518	0.4549791556876205	6.718007502216001	6.937571331653522	4.474848097238974	1.6592338247752272	6.017080772585302		518	-1.041737966331325	6.239313600236107	6.522704128449342	3.187660221843187	-0.23228165750498175	3.933058960725543
519	0.492484208197867	6.517166776822039	6.922429970933938	4.604889248211663	7.364791260876728	1.8228530720887677		519	-1.8823246332045245	5.555176102236619	4.9625175335455625	2.498611931294061	6.097875052444204	-0.3720278624647815
520	-0.15976721989847156	5.950180040935605	8.651941616472845	4.985692547031094	7.478847692193872	-1.328879911863554		520	-2.341332445889796	3.8451633145280684	8.400442735580707	4.976254662122349	5.2219264335752715	-3.145345562892729
521	2.440158518183489	6.544226853633297	4.444397515568958	7.333715651367736	4.3740657587401515	1.6322322949645638		521	0.9350644169810278	5.056206102973839	4.014388791056245	5.560958963031927	3.4099938932483655	0.3427224945084557
522	0.8242586080425803	6.128852470879353	5.50893693787103	5.62025166292672	7.067314072682876	1.4903464264058865		522	-1.877881630078948	5.300730607384686	4.098733263463316	3.8105694290237717	6.679597439521734	-0.8845175324094916
523	0.02016206253856638	6.4554108495703835	3.967883075102025	3.3204106794374675	3.3002953658302236	7.730103696742506		523	-2.6863702559905844	6.36847232847321	2.6806559341596943	0.8132014360132302	3.2851587734673946	7.573656652699582
524	4.840922998857404	5.483901330137248	6.563217549005178	2.277087508868957	2.3475977492006384	4.398593530128332		524	2.8347322897759546	4.238744558355912	5.608924384753672	2.049561439206564	2.099552439918792	1.9577643980156028
525	2.6917472590636216	6.928735574142587	8.421382730698435	1.9525747702257248	3.962996571493399	6.829324393325769		525	0.5915399660706693	6.353023331671534	7.74921623324163	-0.7033155913551727	1.623048545131193	5.3046718058363265
526	2.901318147435597	5.880450354895208	8.958983516340396	2.6988686114466924	4.066313515603137	-1.341337495967294		526	0.23856636640066764	3.588404069685244	8.584495336043162	0.9864748801295669	3.1221807059706776	-4.023725305032231
527	5.850545012422722	8.848929984071415	5.857371815297241	6.431625726119739	3.1675963387964887	1.260978274004984		527	3.8656564187960125	7.106660377171991	4.542129019791151	5.229888889790677	3.0018253262555494	-1.2383075229460812
528	6.662547697963514	4.67645524821799	7.032358638726195	1.7271645476987225	3.973367653733362	-0.42298266425482933		528	6.187249131337881	4.6674981173924985	5.145667687951745	-0.7815230904054857	1.3511985276748484	-3.0272808552872297
529	3.882641203768285	6.846410625599386	-0.8605864294327629	5.163188660074338	4.238778419046774	1.9906158341078741		529	2.1815343724155687	6.124683887028696	-1.1970081598837912	3.906366428052256	2.1047488254802538	-0.23570198404484333
530	2.1872976287944867	6.433468685369781	2.4542698066784983	5.780175845623256	6.904300256143751	4.968457705241506		530	0.5013381571867763	4.609500985349227	1.600579907292484	5.433343821662248	4.600535511471511	3.7629568037565524
531	4.0935066434375	6.931763595706053	-0.11977418036003412	8.831190546020604	3.5203994517196153	0.12979134303157913		531	1.6901721452031317	5.885069240757273	-2.727542644453937	8.730444917944572	2.858033163488609	-2.166102123525417
532	2.389859367434603	6.936234788141421	4.030383171582011	2.7170326413115466	4.443022839980806	1.9864689424903006		532	-0.32934067956564217	6.85135905742259	3.3624827058282287	1.4597414602758982	3.8030974150995918	1.8343809419711747
533	3.085115328325866	8.478355520631334	-2.176648197428512	3.2725499491626477	4.271886171784439	2.4228200735780048		533	1.3316766329315681	8.265117971512531	-2.266735028374859	0.820772623658995	4.2716869814653515	0.629217737437815
534	6.749075941746581	6.666750924840573	2.6298875830567923	2.3999670523513474	8.262005500531208	2.962214274017489		534	5.50600999435728	4.967336794317624	1.8206006719908174	0.38271120794739977	7.295806050504857	2.297044173993158
535	4.889473238699091	3.3362528617070186	1.8204144569359837	5.174982246338364	7.523605472127171	4.444652636482135		535	4.140476138235689	1.7105749462235924	-0.4488825459271091	4.342235353176114	7.473681869668979	4.341944081267746
536	5.734848953852376	7.218985308126578	-1.7367848532330843	-0.2609076651358312	3.9257141448431403	3.2332968294146953		536	3.499773501762623	6.892917041765943	-4.282381861946164	-2.4488826909357173	2.8776072539611084	3.0148810815387983
537	2.695138082921388	3.1404720703401616	4.470350855338666	-0.04621654864889477	7.041780202277017	4.721550282755851		537	1.3088413134259942	0.38062318385719074	3.00050191069115	-2.4907154711511237	4.864806616192215	3.7086622574668926
538	5.092647981218138	5.502133848999821	0.29905472664735644	-2.0935241192491203	6.9901989029627805	4.3196951931093155		538	4.040509577435259	3.4341576062376826	-0.9267079164991092	-4.224892012509557	5.023165177815035	1.5865465711913163
539	6.598846482464103	6.324059616092124	-1.0036953000424944	3.547266779649647	9.558545044962118	9.930892526263788		539	4.297061734932054	4.678362519170178	-3.5352435125173844	2.88614542467674	8.37448513793478	8.5911135475411
540	8.058874913486354	4.7651490589174434	1.4766110294910757	-0.3209233967127007	8.872334960134395	4.853816245309971		540	7.757031425832183	3.019218592587711	0.38994437611282695	-0.5243099037169009	8.426480839871342	3.4955292344661837
541	9.046082301513527	5.291091245492572	3.3484421932509827	-1.2016150919300206	6.5830040111897405	5.667751662765852		541	8.842727851983172	3.9468546731045167	1.198143561211023	-3.72759424254481	5.871714644716681	5.569762621612131
542	5.449684823510766	7.95898312087203	2.7386974518432363	0.948763903606119	3.400055255469147	5.3120001885376285		542	3.846269058490633	7.36650834222466	1.5005440582240706	-0.4935508000620207	1.1068205568272558	3.9219873636524527
543	4.809223925425352	9.203599223419413	3.8397533697607553	3.393380715302791	3.734848139398835	7.02553080599931		543	2.51297255005135	6.667464902494339	2.927850909367639	2.2509030334700464	2.4054713163488692	6.701219045927673
544	3.507512658044149	7.138690950807826	0.838841890257081	3.1684108335463295	3.782841718147141	5.20371514397274		544	2.835233634820936	5.551656184459308	-1.4976123633605556	0.8556466862961982	2.9075132454873107	4.397191592512449
545	4.741672401620223	6.361617211943934	-1.7006466638833295	3.9603760553985294	2.78160204215318	1.16409113466913		545	3.0228515529579987	4.727639783704612	-3.462139910259109	2.4028835744888175	0.7844758653812025	-1.577986161537217
546	2.80181747333939	5.3261593535921	1.3179672607791189	5.945373093501318	7.260139364353936	3.4865038467823126		546	2.270234155464135	3.867604681492007	0.2903409563591923	5.934568652586464	6.480156244685537	2.350860091891361
547	0.5687957269722429	4.591913789049008	-0.19193618162295273	2.182681657282411	2.756655586589092	2.519543214304191		547	-1.2370079441380342	3.130805010110917	-1.573142214234763	0.5132899198466143	2.6893326816237932	0.4900788200896371
548	-1.0046237825179025	6.877179605195045	-1.528850531742108	1.7756141340263576	6.5595026401612015	1.4967131106393068		548	-2.103036118803921	5.738614938536285	-3.0688842078161724	-0.44038993651516245	6.47145963010612	-0.6195197510755435
549	-1.5658324941926434	5.917435875944036	-1.2370817216578571	4.904878281895948	6.42951598879019	-0.682019253642998		549	-4.265433988125438	4.296436095674454	-2.8903888909257374	3.6819195375729317	5.192383631344564	-2.612293452122999
550	-1.1846056078965648	5.503574155355896	3.5452362872446996	4.626725917107416	3.425717528113367	1.7078014336072669		550	-2.7941683276351443	4.677099778053563	2.3775355406142005	2.4410219534588933	2.3754340671212644	-0.6039940666013002
551	1.1247930699753677	4.909133939407806	5.491185719854053	4.421986583034215	8.09857974783147	1.7765254852726065		551	-0.027938968434342293	2.409336841539436	4.656593501423513	2.9068055556352217	7.646956158285983	-0.995937038696733
552	1.7487804021049556	7.906402893697993	8.950527788506278	4.017802201614628	4.467056118633407	2.6255043639588758		552	0.6120460080501751	7.351860510161403	6.918724729647456	2.788455396254796	3.7336802348226756	1.2741830914489083
553	1.514921623382667	4.926600621834692	6.330249274883867	-1.6484504386632455	5.613531580796279	3.868512157338281		553	-0.9474266954954325	3.724256434109506	5.029300357558887	-3.8680097683945753	5.334230273573171	1.7275037436739313
554	4.465943220537488	6.893140365120936	6.617793859089956	-2.2113898684753552	1.4840234784474582	-0.7830802709809119		554	2.1433630280311373	4.7791324210115755	5.516550900433841	-4.179277601103494	1.445467573729413	-1.4969785360449037
555	4.102606712081434	6.1027876701789925	8.717475266553313	0.09059556521442073	4.658171658252997	-1.4405923878459987		555	2.8693531456107797	3.409332518753857	8.496887961105601	-1.4762169498710165	4.3258097529455934	-4.228413386185833
556	4.047507649911379	4.422376385326379	4.162159939392139	0.9371240425191883	4.076960975852404	1.4295397190555184		556	2.1050054181993345	1.9417276278729254	2.6820648022153284	-1.0856044135759921	3.370669819056678	-1.0320806644557292
557	1.3085352041811735	5.193008972583478	1.5967943568175058	3.866398929587436	5.04961279058119	4.470627793539298		557	-0.24558799423941546	4.694210832012211	1.3728873974403144	3.4852865140473015	4.596806074059433	2.1088603632848515
558	0.23683914852849328	3.4704805449247984	0.521465996252708	4.834931990987259	6.4210224666738815	3.8722546916723113		558	-1.34486198220564	1.003495141598596	-2.2079911095195017	3.779999697560204	5.801676669252099	3.2441728017967817
559	-1.0035710288052675	4.306604212527635	9.431993608016056	1.821884390081226	7.075640077193832	0.8377664123651802		559	-1.9598751196492725	3.096339099466167	9.293771409954465	0.005727020169947528	5.935624174372064	0.09383798889322648
560	0.9697860636044554	3.890461173708178	4.663116578350189	8.051336524691767	6.598309197049683	5.188938891399403		560	-0.6861288152470054	3.8720592876057847	4.537548112122835	6.701994878099065	4.549593163005037	4.375064939075754
561	1.4031129395039295	5.075085616794102	6.921675013531828	1.9604882520458835	7.590622885603125	7.198845528805283		561	0.815971599426812	3.34536501873539	5.899047443655684	1.510282419596451	7.011531933476935	6.218863510424345
562	6.132597883870331	7.7541744740515055	5.923056820233039	-0.30289837588476404	7.49992129542529	-0.09470784536870272		562	4.004478740626247	5.753210943626236	5.7652952058616975	-2.947563161115532	6.000791688843493	-2.413105314689458
563	6.7454761629916815	2.27018063457451	7.942759152197572	0.47123608678326767	6.911568451412639	0.9211130585233179		563	4.887725850781713	-0.49460504087719803	7.119113689151162	-2.2286075619248242	4.136766405834506	-1.6156601810054863
564	4.879166751639742	2.896044136364357	1.1254645934451917	-0.8151097499374875	8.102359440817134	3.210285780180187		564	2.2513592911315095	1.4384081388239371	0.533078627619764	-2.784269201507575	7.597754385869357	0.9459881826270329
565	6.229117599724845	7.458875581958485	2.028777477709047	3.211050347003268	6.8141109809909945	0.4556784655228834		565	6.218655672023285	6.736007007391578	-0.32982907407280315	2.0372362884167474	5.1234964315239875	-0.10337520637691022
566	7.233605444772884	7.362521022328648	9.15978716999857	2.0288026395312877	7.952738546552289	2.901903141517503		566	5.778832033786642	6.362822350588655	8.18395180651336	1.0952796581385404	6.772298497142576	0.3356357831759378
567	4.285930909961436	4.876601585234233	2.5502873378605075	4.208590157273433	5.574180322034335	6.025534516444905		567	3.8897908951179225	3.2429114860278143	0.9531379089831897	3.0745042209645383	3.717835864834604	5.296604002262732
568	0.32138775220862587	5.4548532037207105	2.760696487530357	1.0939223603293378	5.496326945445462	1.36510022559979		568	-2.431520117407442	4.408618022878132	2.313568946044787	-1.5040199537934582	4.115751369163908	1.0039261532989463
569	-0.4246082242002966	4.715946937754064	5.965485156427044	7.188104931359151	6.05084602019711	2.427986600847334		569	-1.0014089127693415	2.3313327745705044	5.503688072191343	5.734000986400341	5.185448207344768	-0.32894089015767536
570	5.960956699770099	5.155225506065158	4.213591289564082	5.541020773625624	7.6876761769179325	4.158918509463859		570	4.877913237875307	3.9200995637310347	3.137933123880489	5.445456134963863	5.270527419697725	2.661462654052682
571	5.789578091105829	5.712878769601453	8.38638848151851	1.5373556425419925	10.218641821551214	4.438119453677977		571	3.660050170632334	3.836488626960944	8.229164821687755	-0.7465026094835945	7.539377963558341	1.8416039659730057
572	4.486685246072444	6.2060604259179915	4.2354859623863526	5.81036634340319	5.882838253866562	3.474859495481976		572	1.8051959478162587	4.516159026678651	4.071037909826794	5.563130359148684	3.3858905268614805	2.4529197388950914
573	-1.2665286457150597	6.7264649769250635	6.4655677043955455	3.292274809611692	7.555482462521884	3.2581657571725486		573	-3.924381987914238	6.404059798946386	6.018771728561386	2.7208681476522867	5.480726631304427	2.6010901856279123
574	4.560955575751276	6.097566659574783	-0.30752163000696253	3.612374814950178	7.072500468851129	1.151678336203651		574	4.560697560025004	4.83418144947002	-2.9625463985744704	1.4722226651791286	5.116266745456302	0.08994922450396148
575	7.409978752892054	5.6619400569563485	3.049473813897657	7.99163552801526	2.0095909708011983	-1.6771879250633346		575	6.274539529106967	4.4416908571142955	0.6625355145579328	7.488311624422664	-0.5885997301433412	-4.134376340551917
576	6.678819866255548	4.806250597214346	5.724625437778306	3.7415992102564095	2.3105866880771164	0.5194509467824133		576	5.0117498384342785	4.115469061682123	4.4098976604039395	3.0153457315081242	1.113490149913178	0.38762654651566275
577	1.2052331518525778	5.463919193429678	7.527503662779329	4.957393627436244	4.028254732565051	-0.05099632847209537		577	-0.7088510506658474	4.15166951372782	7.0610795024827135	3.440977236037803	3.271889349711068	-0.1137712596396223
578	2.7078487961817084	5.982009986140581	1.3443199741689749	6.338571678476257	4.574658213108049	7.0809562939626165		578	1.4518963966325613	3.648551208093323	-1.4470153241639312	3.8746682154159804	2.471640511599701	6.463011445379066
579	6.638529302281532	5.88070865402249	6.714450191779418	7.49123037482113	5.349597380459696	6.009303676843109		579	6.247777985908156	5.497734224928465	6.3210705184989076	6.261157255527296	2.5908923222244815	5.815101105938913
580	7.924603535501196	5.557987999208334	3.1033247577193075	9.048404871088737	5.069194557708772	-3.4677731702160264		580	7.034247127489303	5.496889074987147	1.3864206506029058	9.04611412968077	4.588203199667607	-4.5170441654365865
581	0.7981340248108856	9.121307521729076	5.065948911873774	5.491142131662376	3.6497079026411425	1.216480491828617		581	-1.6488969962045883	8.068603340851977	4.63662980129657	3.5660877562011524	2.018037678240746	1.075218302421942
582	0.365933082210945	7.505142323917132	1.794754884383068	5.29818926725476	6.789803360074709	7.715113898036759		582	-2.3213474655406134	6.385188751830993	1.4544330571324238	4.317569099171507	5.938228845384619	6.734260039437439
583	5.862785274248572	7.767651303054998	4.458550117308319	6.854858684009716	6.427341890690327	0.9563967565909397		583	4.957399608042102	7.603465341973884	2.148442603954196	4.637742661863184	4.393107866629846	-0.46297412940261506
584	5.943298778345062	8.076126496656544	8.456434322790926	4.867291578682735	7.565628088317701	2.223903371222317		584	3.8467997557837452	5.516088308090046	7.961124689648194	2.1865506025616153	5.98709569647109	2.2215874414641177
585	0.18460943207208844	7.939423061643924	6.322677460785172	2.3009438442002583	4.099823717071699	2.0892592966245203		585	-2.312257163451632	7.779666259674514	3.8177470428261544	0.17896977500086342	2.9979762042194436	0.2799352354784752
586	3.3010747589515477	7.509763771634262	5.322110801244099	3.3848526065373905	1.1204419562166263	4.252654257161632		586	3.2649580271748713	5.356695537761755	2.747500417231179	1.9924767889238892	0.48409180362276394	3.7244692684429417
587	4.140323444229109	7.081085679795505	6.656088318831325	5.430528422848946	4.702215249909782	9.78195551297994		587	2.7557530067488125	6.579612036667677	5.294660292138472	4.997925168452917	4.326136595765809	8.587360700484636
588	6.1717314218887696	6.39326445719109	7.8198214910978185	5.736272214278657	4.4404580505788855	-1.268001183793185		588	5.755908495575568	5.949801415612149	7.14188696613248	4.7312742725414765	2.921683945569466	-1.9237119880201883
589	2.6397874583104426	6.502800757818279	7.3039047024706285	6.7906562843202485	4.0969271356214065	2.4005796438060965		589	2.238957822364724	4.633046312235229	6.034144165175938	5.175630063082084	1.59571143400958	0.7193505108621145
590	4.196346294581223	7.514741464366092	10.309974279576041	4.649071029102199	5.33809606882238	1.082526874391386		590	1.4068519309769054	6.94792746582439	8.947830612778851	4.228285520145928	3.2261847029794435	0.39759805939630566
591	3.5048831265154665	5.530320828448681	1.0627188647377488	5.009757569572115	5.788572878997222	4.159104515387411		591	3.4406451354669034	4.918608254171847	-1.4299977861090412	3.8719623828654086	5.749190601486611	2.5237258665096585
592	7.116335313184468	5.091058244175049	6.518468467245136	5.824774135953948	5.747897379211555	4.265124616110991		592	4.851947686167174	3.7081710486182358	6.475126192660426	5.235415857492272	5.745916185204261	4.0743614555914425
593	1.2955363662983357	5.8813061914316815	2.8613694158438903	4.144545920625409	5.431760738976725	9.074200098824221		593	0.041529335175388704	3.576159298550771	1.491317256277437	3.2690722272223334	5.213781516472789	7.834490972318082
594	2.525355111554966	5.245750758555441	3.4975752773808555	6.898414319037732	6.523410405944662	8.255481381338283		594	-0.21232602958857338	3.16848692809295	2.9916257745809847	6.241988066896316	6.075572697577742	8.22353259305158
595	6.012789332385129	7.7953668215989875	0.37163401466896256	5.551508933723394	5.0741478239090085	4.684495298883186		595	5.804950713266393	7.348818716880764	-0.4891777357060931	4.771346917246601	3.545557080238359	2.494772133595076
596	9.012247211588212	6.351289778937113	-0.3455459601018772	7.346163004368772	5.873436470599174	2.4230599795465384		596	8.310388288388436	4.180883626965443	-2.0990582682708	6.042291329386533	5.86843279693438	1.779716856176065
597	3.8603004550981885	8.115562807397387	0.3645421248284071	6.7338344153838365	4.622806990410742	1.7085846908623628		597	2.284713055596254	7.883361556576963	-2.384242307931583	5.179201839582945	4.083235880376857	-0.43540001620735835
598	-0.23342698060068948	6.21467782897449	0.37984762967237895	5.881593584432446	6.606934008543028	9.932513611082136		598	-2.954594498846963	5.093279961171918	-2.163471355072311	4.217637310167985	6.347421024757011	9.895204167659074
599	5.150945420543985	8.148590212832064	-0.6563467065937454	6.240086308506659	5.22752848893233	4.7617131441262925		599	5.05047545727589	7.627860440597965	-2.1463736038758974	4.732503198145683	4.864683270690627	3.6722308605039835
600	5.109007260339361	6.789343865064483	0.26423492674402577	7.051481136876146	4.346189907628214	8.141832900250485		600	3.807338537203453	5.781179904851309	-0.8730475260257664	5.565310391919303	3.7554192979900054	6.337724764756674
601	-1.2442104198001744	7.598596473990449	-0.7302196691929181	2.786520749373885	3.518624106487232	5.071781172958473		601	-4.036244153181963	7.266896914794307	-1.6540765985341888	2.106050476759086	3.4704047537583156	4.405290689316035
602	3.2634758222856255	7.297969597661335	0.3602601222238451	2.833975904444528	5.174696441547873	4.789663385796985		602	0.8444621097726777	7.2431653320030005	-0.8141065120329103	0.9650705378836113	5.13705052965865	3.8351173155274028
603	5.724666360530758	7.009915175792048	4.697999969055885	8.238506495574013	3.589559860957286	5.126061404069517		603	5.338764298962452	6.564877083716347	4.229401604553123	5.786923433481787	3.3224931393282366	4.559401805167943
604	0.8400503477589985	6.767081012679526	3.0899511782210505	6.910153168540146	6.829962127463926	5.739994790599299		604	0.12855172238396706	5.823103187838098	3.0633396373877115	6.161813908047525	4.944593405831501	4.117900874235752
605	5.2489602949077625	8.213293497828273	0.710802889676899	5.347545377987998	7.3048731234493625	2.414485416313867		605	3.7568022296136583	7.33287195270403	0.11631060009576977	3.3760949869003323	7.175744564115047	0.8475097559254781
606	2.1101241997068008	7.996268862754693	3.0872512705443933	4.021246059089078	5.466550149666324	2.3754353107577337		606	2.045770919908861	7.408050147464044	2.7540080547481063	1.247284457015002	5.165839469684444	0.6231468394685171
607	2.962889338490467	6.61145885892938	4.018081469581516	7.267375865191874	2.0794806734686526	2.1873959529907547		607	0.9420347395553317	6.464610879919163	1.5425237174740234	6.155126189099301	0.36609543402804556	1.3294830209540587
608	0.6416133258023016	5.060702402415653	5.37282639168322	5.310391896720142	1.7002189459362727	6.852218973453907		608	-1.759234924760393	4.487062012509776	3.6477916741935985	3.3651404368860733	0.9923849616460386	6.520417642084756
609	3.547446494815603	6.0955535660467675	10.165060482652825	1.287222775067204	2.295802292392341	5.583975382617567		609	1.0000323217442553	5.247676471921632	8.335451450885504	-0.06721194505574712	1.223390505332856	2.9851629983160293
610	1.7663921551122679	8.725527676477887	2.8285153485113894	7.082087760556054	1.7048871998816235	5.634360816646861		610	-0.49083520796539637	8.658542661546756	1.1987508877908142	6.195638561822423	1.0757543780823038	4.48216924600004
611	-0.5065579604533869	4.095420710789149	4.80360777032137	5.408056564088549	9.93937099589132	1.308533342786441		611	-1.2634615116054255	2.3944189361918156	2.2581007571911607	2.631587294566684	8.687223007617419	-0.6021032474549952
612	0.6500440602519687	4.751705392048017	4.587588604178653	6.391148629405041	11.542110851358752	0.20775621437307729		612	-1.805653783520337	2.5055959276594444	2.7843795723925493	5.248724731139157	9.379657193524483	-2.444829724835057
613	-0.3337886429269401	3.6936721787489986	7.059535681133835	7.53425295760859	6.161596215217451	3.641030549091404		613	-2.3803435094999994	1.592010871070189	4.63399616063932	4.934373424095371	3.556040438477605	2.173092650660407
614	3.2676171878759876	3.4086978093897122	4.167289666885661	4.269138903965018	8.362548288275095	1.395828559618398		614	0.7902769663117049	2.188537302341794	2.169570629717178	4.2163262059134246	5.81358580721604	-0.39434824522153034
615	7.340950372466068	6.173703294792642	7.76347849868109	4.490719439806351	6.310660758131019	4.759945987931369		615	6.080024421926002	6.115701020035158	6.83540329011891	2.3622632682663576	3.8220355823015115	3.090673135322805
616	5.896242577264855	4.959678012590016	2.0088661952642313	7.455597511505755	4.754996449115235	9.375951514563642		616	3.883846020727534	3.5815669255422122	0.5414795845642839	7.417162835491722	3.1441639140350377	8.812238448014552
617	6.368884779293609	9.004721328967088	3.2423317177690585	6.663192865031122	7.219885896232084	5.931401998949968		617	5.055328202191186	8.9018669934851	2.402704095764114	6.051730081193727	5.722755492545559	4.19262034046359
618	5.544082479065701	7.188464923140557	-0.34910610767626216	6.050323566536804	5.713962528121355	5.655294204345228		618	5.481085808573074	5.787027064361927	-2.5276980996915435	5.400715557774705	4.0423929853341525	4.321091352589484
619	-0.7505507126292511	7.342293751237299	3.9821677108205473	5.471241627819604	8.645707197198615	4.552694405350109		619	-3.1955513777032873	7.232974087086148	2.6091105496472373	3.4688281707736532	6.787802763567239	2.034703825571544
620	3.1346617390968174	7.870776187378375	-0.5186226655578869	5.381362988503196	7.776426124032346	5.4826968501063735		620	2.3175964064281525	6.884314356364584	-2.260228556559138	4.7459323745446635	5.096072170853529	4.238969013934168
621	4.166381655146064	5.698306106835948	9.402016692582357	4.21207900986368	7.2604071853902274	11.42273555848504		621	1.3684561805678417	4.217047583771972	7.381946961439159	1.7829982917233957	6.594572530432478	9.069199581759865
622	7.333261967717123	7.03683017745531	8.482715358695687	7.246707219585447	5.321642070993105	7.365546120530261		622	7.240751997438614	4.971983099735597	7.655144155272134	6.055193723970968	3.3944531695398865	5.041160214158694
623	3.5580553401349437	6.991205187649847	6.910271529169418	6.541658100408285	6.724109915891064	-0.5031779945916973		623	1.7194224247800218	6.432818132186994	5.592596971766646	5.216408252253007	6.226079949064759	-2.7703895274054564
624	4.831556427556716	6.382007317815677	2.8042425110080456	6.352476484572404	5.382855804191425	2.6107921307014146		624	3.625082994168002	5.76782530976783	2.7960113954407806	6.133412801023396	5.033695494919868	0.5983493592894216
625	3.8021934032779257	5.420230774888629	1.337865797664432	7.120815301090967	4.920989513367701	9.12989466648135		625	1.6286721986756239	2.823621247642684	-0.35020581318323396	6.302690620999421	4.020269366608402	7.179189780118209
626	4.354636075030244	2.7554848314863465	5.092580070267456	5.048188213774635	2.4660096312777835	3.0577880473061327		626	2.6285671560097232	1.4519861328668486	3.9825210329836245	4.230503090478386	2.267979445826692	0.3728958788994712
627	5.233652461484584	5.214054006742408	5.785199841856157	5.536234253903617	4.048060531740896	4.737337234019247		627	4.7042939691729675	5.140714605533948	5.130113608749769	4.817865770976755	2.66009232682174	4.1181978978446026
628	5.473171968624805	8.940885734705184	4.994139821447055	5.9628455974821275	6.902559753351118	-0.666469824486005		628	4.293191387053934	7.209703901143525	3.4753069808391155	4.688424337578321	4.384120802506107	-1.9761235282574918
629	7.190379465955231	4.9101315588409005	4.146359905151664	7.2101950935858365	4.490221821120523	0.677678594364567		629	6.3520970782936255	3.1330723991968514	1.495049308348002	6.197622248049189	4.215893797358252	-0.09357092918491772
630	5.052333702550801	5.803748447089219	4.62344921666441	6.132116526460281	6.563101285471109	0.1562563070608117		630	2.4390666395144067	4.973170304930411	2.5181697621289403	4.999331642050935	5.152816971965437	-0.46111545046102187
631	6.548025816216467	8.063699969930845	9.829444418057088	6.364408006836459	5.918700480934799	1.9805605170253426		631	4.322658396476136	5.350119891859572	9.686211294119445	3.630531968553443	4.3590852732965875	1.1548270488195818
632	7.100462374511374	4.5464841198455455	7.2673042114884465	5.90576182117677	6.767155415175998	2.1331914995052164		632	6.104725724816752	2.6876619739092575	4.539448259529282	5.169862396926537	6.0616584527226	-0.33847180724516956
633	9.558428487212643	7.046605728585376	8.883094038979753	6.64780311407465	5.915152392862744	3.7129880136591975		633	8.475683307596217	6.185810846066671	8.646023976684042	6.288698091569052	4.738265843002534	3.0765009343163663
634	3.1146244598597344	7.270222886221616	0.5123833200544375	5.204318283322875	7.5164494075134805	6.061581616967124		634	0.6762915098528777	6.390068153444732	0.28143211967193116	2.4130460796114965	7.392320910830038	4.663211502998884
635	7.09244597764264	8.5515274012808	-0.25912329009025387	6.482231710370083	7.283242126297654	2.0896046220366395		635	5.696507649003891	8.5388129701848	-1.1778078453216148	5.430293072580966	5.725842327218547	0.8477511731357719
636	4.649202617855583	6.86684158553875	3.713875239239673	8.574066374042129	4.836717989019976	1.0626080772267155		636	2.8568649799398482	6.1959282079124165	2.5630922945188663	6.517201234043652	2.3233702683445645	0.8446950293882809
637	3.0854583086474867	3.886311727096131	-3.4910149489735116	7.846501590209947	4.764848138212539	6.872535803430795		637	1.8668985332568628	2.256531296862947	-5.935568600087551	7.330416912359241	4.334089193896771	6.043641858564985
638	2.0406342501743375	6.293529719451369	2.4387219546097847	6.076717633383862	3.2957757647398433	1.788648344649016		638	-0.33972484648012413	3.8802201634867637	1.5865192196967042	3.7824216356263003	3.0071301498763763	-0.47582412474088653
639	5.184785299298663	8.137881963949198	1.5166647710197727	4.559980758630695	5.546849402843325	7.190642829141283		639	4.469353155920627	6.156223092487599	0.6751988913511063	2.93585718135248	3.2210974283059755	5.570239623622264
640	1.7021359492966632	8.685320771247605	8.030721607491724	3.7104685738033947	5.951893534391207	5.8791011926437795		640	-0.909618018271277	8.297623165356871	6.164585295283958	2.9137527271066825	4.980433219446061	5.02362871408422
641	1.851054594152101	8.019878168463332	3.9015715290100346	7.621180140324561	3.2960538193558744	4.680599380789817		641	1.282039342873765	5.83966105124353	2.172296372239315	7.211310720977297	0.7112473292442085	2.558671205768572
642	7.145507296186713	7.689562811241055	1.772972889414288	4.406672738595801	6.344437555725863	3.1900664124957223		642	5.323329179691734	6.8850565314827366	-0.8172957474309526	3.5454370692364265	6.238573207173586	2.1665258246300336
643	1.5248453810854243	7.39120508291058	2.3693078242594274	5.986801794596083	3.1526974011143376	1.5255278667141505		643	-0.9848453908463657	6.42134491434323	2.355200301864407	4.455722071312959	3.1293595351206083	-0.8973862010305473
644	6.910615590465764	5.3091386761101615	6.002186838187704	7.022243144950725	3.5991636708469756	7.3566983299281254		644	6.106683071005195	2.567154828569617	5.473673460489419	5.190520276211469	3.578654909419753	5.420985037887541
645	5.31132051791841	6.018538258396316	3.726272728547509	8.091272711938668	6.053998458887087	9.114197956163077		645	3.433047015392101	3.837247723396888	2.1482198291412815	6.202095305990052	3.9206955248289668	8.736898139835358
646	6.330548913972356	4.234990351642559	0.863997629964259	5.225099847768542	6.355023546302791	6.036224856182528		646	3.7261307845923612	1.8167886694073285	-1.1091454819064066	4.696869863268096	5.558875359593588	4.112462312050664
647	4.070944721112296	7.8877836869007405	0.2978477491665771	7.18464789073604	7.529069935399309	8.958738029738536		647	1.8744488030854671	6.4766717644284775	-1.4775009303233628	6.218372806401607	6.792322694921071	8.71337283100612
648	5.546095437903222	7.122822101445893	1.2753847086909944	5.401010484300084	5.6158321018236474	4.506973757802061		648	2.795638876379156	6.583918656180265	0.43698933633836423	3.443594680244834	4.018985853987662	2.962520075625408
649	2.1962772761108376	6.289682419355381	3.2483934981753118	5.265048110603512	4.9262235672845405	2.1488704822079083		649	0.317145549156193	4.305749641160005	1.422374529539633	2.8543480437503046	4.055405089053173	-0.3765162720572257
650	8.092670266498676	7.001344965299789	2.0114417170111625	3.757153012890855	5.088417350301314	7.25002450100164		650	7.009074562129609	6.194182942594869	1.6440198250430966	1.4394542795815348	4.960760601906017	7.120288051549703
651	9.328549602156844	6.671064782028211	1.4361680613281451	5.075602485467664	3.4311622627989773	8.113844478232007		651	8.624788854216483	5.064370845738125	1.2825895779017031	3.1189294161837307	2.647753015195415	7.402863154378797
652	8.193686184551147	5.057278925338321	-2.0318196379112847	5.151358388229313	2.934736612761224	5.332980289673005		652	6.490194448410486	3.004102051469001	-4.197362302640503	4.111502666053351	2.2965917028554435	2.668097298728681
653	5.8089635046992685	5.738944718960034	2.802126598683697	4.964921149960331	3.5008406656965	4.20318463479375		653	4.566402055111113	4.236186809911256	1.25853697376047	4.262490572281486	3.056221817639834	3.051135685937977
654	7.743757618540729	7.043987678904741	0.20449504742884844	6.082544856167701	4.193620211510383	4.5093473920683556		654	6.74645364402012	5.860058461228405	-0.16610534353231393	5.289885868164284	3.2407207342573243	3.055842588166274
655	2.434720399978382	3.373369223494713	-1.3443599816759688	6.248122919522472	3.820756455853251	9.299445162802375		655	-0.18217669848708562	1.3852370768595	-2.63644661009816	4.894520328928147	3.756429646538043	7.245251516181427
656	4.640409011743478	5.783213373292784	-1.523873177987265	5.955670218542129	3.165181179007659	3.417667359323108		656	2.4198305111616816	3.383769859497703	-3.4227771383768664	4.033538610675192	2.954266438927627	2.732908797319078
657	2.3278045562275715	3.546739177289958	8.235671817917492	6.2742977009547936	5.0207928890885745	7.52288252267995		657	1.5464877704641162	0.8144711565436586	7.327943367014263	4.648293175837434	4.894177534148917	6.804782156038602
658	5.544919447719873	6.953936042898732	7.824872660148271	6.7204706290195935	5.164183026749393	6.067219801569233		658	3.413468418170884	6.759014283147539	7.217403124187045	5.6120894543985615	4.3271018086789415	3.8520575542331357
659	8.80591839257691	7.588523604664122	10.353456554142861	6.783686526159056	3.762141488593446	8.569366897632976		659	8.380250744549842	5.455881295226226	9.779491101872306	5.48338288443897	2.7036768566313674	6.303449584691025
660	2.678365397843248	7.246933879640739	5.338376981650406	7.028125295377417	1.7353832226608088	3.7430417516124286		660	2.166652582054162	6.585291821989346	3.5230154289674314	5.984947539505394	0.35490232531054144	2.737604584882442
661	6.431156599744144	2.9445413868315606	6.944765950687968	4.775862505102037	2.1908940021264103	7.902501901805275		661	3.8683731155647005	0.35132243514750483	6.718659372204112	3.6360577866549675	-0.11632370122298985	7.558891684557173
662	5.898810956862336	3.1382613550998277	2.42842801408941	6.673530810188132	2.9467046281832516	5.268574847623246		662	4.35535800005375	0.6599391020073142	0.7537105236149404	5.7432318809239815	0.9372144684884178	4.67497007328297
663	4.042825861516709	6.293102199411273	0.6851999634651055	6.2893772135059605	5.074782716426786	2.3388719307708605		663	3.024303992558624	5.606872119442837	0.06433728770291947	5.541077717608506	2.8709250750437616	0.45485341446205085
664	1.8192013422018527	3.8394103405898306	1.2479073182303677	6.083785217423031	7.393707168818659	5.668890634897182		664	-0.48286957825651156	3.1849292686624433	0.22530345929300877	5.342734629748842	5.014471717598479	4.461525847124486
665	1.8657322776254903	7.496766726113668	3.813736275248558	5.039160495319966	7.333051476039709	7.237203210389841		665	1.3783118705912987	6.509612486702646	2.7785845561065656	3.831390221052024	6.52452271616128	7.160115457695834
666	5.878482005315205	5.639265714991627	10.894178298709024	7.27213930306086	7.231643763408563	2.33363871948692		666	3.4229721135887075	3.920390029994305	9.957498269242457	6.954790384162334	6.3493230323025545	0.1408172883435057
667	5.506874694552916	6.4794928684895705	4.534906782146901	6.658629629260421	4.861443493412955	2.4079662620023914		667	3.7817189737245815	4.94595361558426	2.3951936032422445	5.900068480847222	2.4513357651081584	0.8157068410229287
668	4.795872395504405	7.016478132559843	1.9599282893532322	7.301011377367847	4.037910099091648	5.853478297556954		668	3.6855317786093176	6.207201586993453	0.5533787098752501	5.218603890942573	3.8092417093709052	5.634266485643717
669	1.8164615406960083	7.37944406255526	4.08518327460099	6.079779143946972	6.4089765256471525	7.406708570327256		669	-0.6561423910884678	6.849816961938238	2.0603116931568946	5.820830953940667	5.704836742693444	6.920674203490662
670	4.381429350107254	5.016073541125568	3.977573331996264	6.442032760302714	5.112781103887118	2.9158148099978494		670	3.191832913295842	3.0412073047148187	2.1093572366932296	6.337882988156481	4.332563240346219	1.507437574987475
671	4.715268546379425	7.841776408197927	2.3175650399491596	5.033575585166765	4.300506643921933	1.7851239341544618		671	3.065769070204643	6.932964925807741	0.540683148789324	3.57264303286748	4.162163568821279	0.9711190441634935
672	11.413196717295351	4.620187576373452	3.8153123147236134	5.252988761444757	5.163630151001191	7.56176597058358		672	11.283090431092363	4.0912041728012865	1.8957145317407105	4.35036606297046	4.491157352179187	5.478113084444829
673	8.603590378703013	8.395687957880723	7.623386140489208	5.987066243942718	3.4624530482883014	2.9223009895406804		673	7.74671308250565	8.145015621308007	7.247156727900282	5.241389878237086	3.2028255750606602	1.6415373811562923
674	6.265665108376173	7.083905689957025	7.387447229952256	6.065271295252513	3.884804847292711	7.486935013237501		674	4.833249454132198	4.898509829017195	5.125309754581158	5.199151546770368	2.509157925577841	5.243223287204832
675	4.261010132094085	3.092814796782711	4.440507057716272	4.208313004091472	7.536083851405749	3.773993730291306		675	1.980861836606774	0.6590431620968373	2.0899976396836215	3.2987209538979965	7.39623680364832	1.9345222002670381
676	2.917212212208572	7.526404432857387	1.9628273267680127	4.03918881961825	7.398835263119659	3.59836321802786		676	1.6778096456868556	5.905593513451196	-0.6609346000444207	2.6334143603303746	5.183874708362042	0.9311488359700948
677	2.645073829721361	4.541878811460013	3.7559370779289476	5.944964428113872	7.0055551533619616	5.86843070979566		677	1.7905647281684391	2.1398367119633286	2.4057456896699434	5.763766833625742	4.6108146077464776	4.69369583988266
678	1.4311988115392993	3.1896296723978583	3.7894909418253557	6.099606821510263	6.589392551568475	7.081483579812886		678	-0.8766257996944884	0.3951690823122789	3.725871744174815	3.83187350414073	4.887165435776606	6.04260032719896
679	1.340686106860558	8.006275927246872	1.7354782476296184	5.48405144030619	3.970283351656361	6.374656309956881		679	-1.4187670037191933	6.5873559078751365	-0.48516343711466026	3.604743614156922	3.629053276631354	6.042736650240552
680	8.022923646541212	6.436477766511796	0.5033871347659963	4.410745489313008	6.553668905336497	3.321159764928716		680	7.147127232181089	4.348129027575222	-1.7561582874898423	3.581143454887949	6.141853104291348	1.2107162427728393
681	4.705195443060478	5.89775244191835	5.37375147000936	7.293521657585932	3.9624871902304917	2.1847803461221504		681	3.076656890474405	4.418430499722952	3.5608748618961483	6.54637379727402	3.247727179299827	0.272192431643802
682	5.492269377199053	5.0520805531160695	4.0569148780891675	6.670714142546198	5.642905384907453	3.88725858992633		682	3.3647800091909095	2.788878129360723	3.4492591278790274	4.305758904781684	5.638638006203631	1.1383163754956813
683	2.4655049092679824	6.459118407945236	7.55637087787164	5.20736129917785	6.797334697318911	3.0065977343494246		683	0.8649410325192943	3.8004691622309297	6.997760248962666	4.523308421513509	6.684677918378984	0.6088493581609167
684	3.2415805791287724	5.813800832578221	8.642939660903433	6.336078493492728	5.714003019044943	6.783311250157221		684	2.532613819184197	5.037770864784506	6.468582574940587	4.828578744059424	5.167182621958371	4.81323935939099
685	7.263171894143685	7.403699510910176	5.127657579625398	5.156382662922671	5.998649216223199	7.814922443229947		685	7.130150498244204	6.1429168448525004	4.568487827955858	4.250727354423436	4.08511030699262	7.221704858140387
686	1.9214480011014514	5.58473753540358	6.153021821753595	2.9053853326473114	7.435521486988396	5.606379346024268		686	0.7493804920217149	4.4406767287772775	4.857154155189942	0.9530044629584029	7.064003944581059	3.052375091092286
687	7.47690235135935	8.314386699000552	6.26054347833541	5.021666121469022	8.12913377633284	5.954263163681625		687	7.312200005858407	5.938141769344359	5.5407058420195225	2.6430007799905613	5.967667299762857	5.284048179685781
688	3.0378118616448324	7.098482262550921	3.47421109127891	5.664024217816717	6.058928614669673	6.613849472723298		688	1.9008094353109868	5.00198212576978	0.8827633176830774	3.3498722487429458	3.916078670087491	6.348520630596691
689	3.7818152456509284	7.276212978263169	3.337160297937072	7.674248542208084	4.905730052384958	1.40502538299918		689	3.438122842665844	6.7133179498307625	1.3884137375870371	6.779310259718944	4.06557106995434	1.306942828661474
690	5.726858720123897	2.6285637018265606	8.008851819903251	1.5491006266381069	2.7790080552319867	5.57369240846975		690	3.208572945772785	0.6086620294090661	6.752839882857288	0.29134223587528574	2.014718986139582	5.21327460108192
691	10.704665213014481	8.531582017339659	10.961392364578666	6.71712274385069	3.325012075938114	4.551766219003277		691	9.795100603812456	6.360182928112305	9.613982406806947	6.207305378838295	2.8426203153225327	4.0264729558965
692	11.474526348383137	5.714566961429355	7.797643850492511	1.9263294619302773	2.154476524019255	3.6006826740596276		692	11.226663438918049	3.1789901269969736	5.255891359454008	-0.7156347651478228	0.367702841138591	1.3590059237039425
693	9.425734486674694	2.913424413067892	9.474250382452865	0.734131865350341	3.4706312674402464	9.786803838524593		693	7.836128127379929	0.39110847777936186	8.659227381978958	-1.6818012686376906	3.2597888394014394	9.651108617535359
694	10.449269514065707	7.234434975953308	5.375916519094091	4.827536617618242	7.866088265876819	9.199339512892578		694	9.522158237032114	6.069581397960003	5.214655169016211	2.3082164339722455	6.404040556458915	7.6434154363169515
695	6.709568712700241	5.818094616132878	5.659774762994855	4.692556903543896	6.192322974001259	8.990376248304962		695	6.25200842254555	3.756723202349585	3.0052334736946555	4.443449350246861	5.808006822690529	8.671292968826249
696	2.2602815261471823	7.315294168633717	3.0937280748807483	8.138212441802567	2.753425061211446	7.924261848703819		696	0.7247747433076119	4.839270805086674	1.5287654646388593	7.062186828555893	2.559865235896888	5.974086300683334
697	4.783939613940791	3.9518607091277316	-1.9535375240148987	1.4799436281832092	4.3741653489380115	11.142026240157877		697	2.5807628182029356	1.2663649796371073	-3.085046026078584	-0.5726070947269906	4.104717731382223	9.69485484405635
698	6.655902020573846	7.525978294170802	0.6693535478470035	5.8874613993669795	6.449172241043315	5.798914869383101		698	5.01993120136936	6.291319131989945	0.1329415750295161	5.555813130907844	4.961369931228815	5.678573426319514
699	8.086496477233228	4.865564523592253	-1.8412104967222633	1.8830781095036826	5.457056530890995	9.775936584104258		699	8.012835262602193	3.092333160157422	-4.498831620746315	1.116472666086783	4.410325636159586	8.335027847317257
700	7.326108006420761	5.12644789996291	1.6079945171941459	5.550924635470437	4.621256834633062	7.82727817144392		700	4.878352462811708	2.3780863574955133	0.45779358659703107	3.7510397112919183	4.0363642332788	7.444014556453809
701	5.83841658263794	4.055595705438966	-0.6041197181005633	3.3908394553062653	6.769206861100856	6.088858378522047		701	5.435169871692708	2.7455785625293334	-3.2531000524708182	1.344408601519517	5.942323723510002	5.104182979367682
702	7.989088044957402	3.5193067516232945	3.0324360582488072	2.750791663233934	5.354988702190181	11.47534398540068		702	7.808437225613414	1.1399473340732649	2.887943774024932	2.14156040338493	4.842513914579461	9.239022133728946
703	7.158129408855697	5.158270227817174	2.7242846241381957	4.245338547896088	4.61225667405524	8.484992544560596		703	5.315324001128308	4.682898100939371	1.5625064136057318	2.3402751342130204	2.75289151468416	7.539254373412926
704	2.5697016505662353	8.408991814763553	7.381088251333852	4.573451656901718	2.428301555410861	7.879660503193269		704	0.7258177544311903	7.939109754082062	6.140121714446067	2.2075790538862483	-0.27886117350055883	6.922250143255917
705	4.277469548678379	4.453402306933788	1.4468469531290333	3.3302843893565197	5.470227156727944	10.432231133059659		705	3.8937022356464404	2.5772368720539576	1.4310360936165603	2.979995528642627	3.015631022546133	8.35276551031507
706	3.193954248667516	6.170378728414925	4.18957071100711	0.6079316022330368	8.200298169793234	9.613971484357236		706	1.569589639903517	3.9131919575776655	3.4940994273965678	-1.5435839344739863	7.302048908630197	8.30033376058175
707	1.9339937554681652	2.6593105946097833	0.7841813221881723	4.981906997697254	4.957843126081161	8.021373825533047		707	1.869941431615021	1.7697359363424052	-1.9313022551042058	2.199818069921346	3.504551008800351	5.583411236854061
708	2.284981163391134	4.22719317426555	2.692627231313801	2.4061504787167873	4.022297696091986	9.615814634625963		708	1.000716308697768	3.0833260763217094	1.3817574794879561	-0.07584205690459411	3.582494310108696	8.426247297437971
709	2.997306563014755	8.548115356727864	1.8712045461169176	5.634283085560017	4.439694907887763	8.237615051035759		709	0.7085107936143942	8.519750664365867	0.656238033084606	5.288968476457419	4.300501713509538	5.733856795964776
710	6.169361733212058	8.24382366374688	3.238342275899713	6.298501941900578	6.787283035767914	7.5359183147924265		710	5.18026244193124	6.137349007106415	2.0578762042980205	3.9288591920083897	5.898032743925303	4.80902048421985
711	3.7894882559439407	5.039773881319419	6.113982945052031	5.281522993418376	2.595092873804807	10.548864308750888		711	2.2410639348553776	2.3144299696220547	5.684086955957565	2.9537626281709097	2.4816909519979347	10.284517499087634
712	5.035456614770845	6.949614977656716	2.192870807925971	1.2186235005688069	3.446695689135866	7.451329740212082		712	3.4143696470649134	5.590604205641409	-0.2589672138653678	-0.6658262814108646	3.0985251602992787	5.343298792283305
713	9.462867283339824	7.905537463028814	-0.5612916279897694	-0.5835239061529336	5.332589512287176	7.665630297087654		713	9.154352511657677	5.3394094833003525	-3.0919333478722897	-3.0027361010409974	4.036799703998533	5.873606377480738
714	5.314588998472699	6.719287598140127	-1.0815195045847328	1.9987084957822494	2.598567624948103	7.677390752732164		714	3.604567732042855	6.136814593628234	-3.768929892933627	0.37114484550103133	2.2754284750888076	5.1512461499178706
715	4.978079620616033	6.807238133015251	0.9767214074529591	-0.4547280238358986	6.538810571244131	7.277554478829444		715	3.310098304396841	5.726014946004057	-0.25263783925872607	-2.8450181543293436	4.691941196412581	4.496380951738746
716	7.552445146863873	6.997186025192553	6.763759772212545	5.682122947681041	6.598809914197201	8.4885844064844		716	7.312949664923763	4.234559481686491	4.751374280596826	3.3556377397073525	6.552274711925759	6.266595104846882
717	4.553126013814679	7.957043342738521	5.7861127338976415	5.0680922551400895	5.138170267537591	7.738495860829479		717	2.525000534810157	6.946197973346269	5.2887162846401585	3.7809135965539253	4.583412213932237	5.52273038196357
718	2.564351940154799	7.709766059205609	5.793826775684542	2.0451598803245643	3.0284646126902053	8.335694505315402		718	1.060810908747459	5.763495874124146	4.605139026512582	-0.3462685355680315	1.601209703878715	6.393448945978566
719	4.353422624061126	4.407815315789281	2.6843705665637327	4.981684282170224	3.0654664381581926	8.469191195311977		719	2.153713489706938	1.8812475768707673	0.0408741455203252	4.8183479561733655	2.885303438815441	6.5783123223978555
720	2.2310748052536953	6.506681664762668	2.290290050722434	4.451588151325006	2.584713189278673	8.052854711040654		720	0.2797142547871616	4.6425588047872814	0.6732842820081884	3.2876125659994475	0.34524415905143035	6.060252952163447
721	4.668271092104022	8.505926890827327	7.215687877940005	7.537583799463577	6.148702943108792	7.541030452008031		721	3.393164878281184	7.376386708722693	6.758541391889204	4.784069844499754	4.919474124242602	7.443292843647864
722	4.293137116618484	5.951130493126205	8.911518425427035	6.078142846119453	7.502592008751444	11.511127837105477		722	1.6654622148171985	5.787757050569876	7.939071270798569	5.460661882246089	5.86634349015595	9.511130062894695
723	3.8937310763204795	5.124378589678397	8.777539300947371	7.874262219701791	7.771421665179722	9.294824717239667		723	1.4582649723342764	3.326747891232783	7.842272128562783	6.431673690128836	7.056989541364805	7.452541050978829
724	3.9289137623951698	5.82111187484675	9.782206207158357	9.57363547383722	4.874760153525201	7.2178081271496906		724	2.893291176811485	3.119021225753408	7.648903617666193	7.369029903067235	4.360420512523769	4.766181769811768
725	5.909817754011876	5.061754252124309	9.246694048704567	5.389574600997516	4.401633215286246	8.447169026627027		725	3.4882132618646673	3.1857238292371575	9.046517445885009	4.608088334293567	1.7099405206098495	6.664858127910936
726	7.100775674844785	4.4158613811645235	11.444431846835561	-0.5058656207753724	3.6048128904573664	8.747669549057216		726	6.429331821288183	3.898529593687772	10.299551667629162	-2.7289049487761714	2.8844422052640066	6.761402266530612
727	5.5995538266331994	4.346808600419223	4.259387504302454	7.229077447387517	2.6533991058439805	9.223683488420798		727	3.5459303800574022	2.950688944631706	1.6696888640408454	5.130634759385035	1.0211608230222142	8.21089397370653
728	1.682385168343577	7.186596708779281	3.375007744357558	3.175257879511405	4.830725127654749	9.36083599364551		728	0.9586672807188943	7.005939719964357	0.8597068788489626	2.619196651454396	4.229937451214672	8.865011590000758
729	2.271183527044751	7.456596645381786	1.910758695293521	5.180734063515364	3.9464983096294883	9.275066288898362		729	0.48356475759585305	7.411638558317322	0.2361997650432699	4.314006474643423	2.332951215590001	7.929691560333705
730	6.57201324398823	6.96106523414293	0.3753125187823858	1.3139777593554092	8.39569530668944	9.227406112495027		730	5.792906275610999	6.57987612715354	0.3172793037461074	0.37790857634546016	6.665292174986369	8.038112698374388
731	6.992602854855807	6.734414293540357	2.3778990501322994	-1.4914160636584886	6.26310930039284	11.162417254244751		731	6.5017474510440065	6.354981741380726	1.2572127766921464	-4.0656570148679965	4.925860897568915	9.061928594599665
732	1.4010268435162245	7.46975657315812	3.363179457142479	2.347763676085126	7.260220209856768	7.3313717066323525		732	-0.8773406861029669	7.448202592153676	1.2014422082054477	-0.03352480393851076	5.315696239548953	5.845912993273878
733	2.916318210339921	6.38996390301499	-0.050041308529155525	4.764796675510574	4.293428326361199	8.36459701011141		733	0.740655533658626	5.650854704837192	-0.30516593581388063	3.959111961619154	3.3778993723056536	7.02712879242598
734	2.72661482801637	7.55350190792185	0.29237249609848953	8.187371359581402	5.459538156771182	7.782463436193813		734	1.0739299909770637	7.019480171042941	-1.3678724661735862	7.533583341211191	4.722816809793182	6.706603683296835
735	5.185373740969372	2.9444726422832512	2.789868770115484	0.6972323146956131	3.8581096919612277	9.078196050514036		735	3.6919720788275656	2.0501379094920127	0.5002192067094313	-0.13057396284018308	1.9687015948538142	8.54312517919251
736	5.2334159440606305	7.989171520590436	4.993473275957935	5.487610830372412	3.142303247243818	9.632812972768937		736	4.3020664228699985	6.471511664940268	4.079860774926818	5.410716316854498	2.2572472739989533	8.583302924452765
737	4.534562916894054	6.561818933793049	6.594369795970231	0.6446915555916897	2.6987099935496133	8.961937516320132		737	1.7489343116267109	4.233408531663107	4.554509720523229	-0.7916737454151759	0.22938834082530057	7.779740493148633
738	7.07345861650793	6.2602195731749495	9.171590742533068	7.506856376988167	2.3617674805977193	8.482550382815134		738	4.410585902799224	4.290163767301997	8.321051307123923	5.426362663140563	-0.2997561920662517	8.01898005662108
739	6.428332379633516	7.164795478099276	0.7891316668605415	-2.2117780984843787	4.355961767775185	10.09718764317097		739	5.867286713376458	6.367872792016566	-0.9313996305756087	-3.7667733760351023	3.2889936351219573	8.435865735071463
740	3.6372525178485673	3.9387387161063803	9.309015576667997	-0.3463067515733087	2.825737091008621	6.938493984289828		740	1.9114854422396952	1.3409566034433644	9.068708678917211	-1.0624128537123791	2.4154259052385743	4.724909136601697
741	5.622431987366271	7.595648323724307	4.66529254967003	4.3310891546062145	2.756582502964918	11.585406156355761		741	3.768687078917938	7.271864501242919	3.5056108024566868	3.4961706957246523	2.641088475602753	9.992548650687404
742	7.669188419674057	8.044346623603243	3.794339840865253	5.172714564678258	2.026830981707787	7.026804795283132		742	5.86869260438822	5.423749911467061	1.8494985983569967	2.818693918398304	-0.24830446633749936	4.662648518241738
743	7.915741229767687	6.2077406655945175	4.805913914378379	6.456098926237886	3.9054250908236856	9.65012977740309		743	7.6298217965785	5.1326124222153195	2.5112127144450826	5.721332899503372	3.3037197920768744	7.764459568343659
744	4.827467072006503	8.086463739370458	2.2552621256744487	-0.10606117962810237	3.5335581860781735	7.497337084339353		744	3.757267966494446	5.408661449046224	0.7585087158767105	-0.4476533028556534	3.0739781599106326	7.437234283249094
745	8.194006181098002	5.315081942065601	3.8433167900474037	-0.6417493803936537	9.08710589514712	8.121297356365424		745	7.165387713959767	2.9358656821588123	1.7137775860461417	-0.9020641789738528	8.547079533575422	6.865507742020766
746	3.4844116385289126	5.020517575889585	4.479479029792445	2.0722637155752013	4.292501843213347	10.754640988155453		746	1.9337076905189352	2.4098121184499517	3.9227908447848394	-0.13134545080171778	3.9706368830085617	10.455756340170993
747	4.659911451049024	4.930824693817317	2.4163024377320204	-1.5747739131292067	6.1078896744239115	8.461445543284752		747	3.208452734585358	3.2659392807564256	0.6800447524689344	-4.047460930047714	6.012281927104849	7.337925341440032
748	4.387075162241704	4.973155667055315	8.242195596424644	1.5999853464775242	8.99274660716628	8.403664671587354		748	3.8420310004615854	3.762150922462667	7.807903346476112	0.1611757322652405	6.488180558100023	7.174956006938567
749	1.264943686215943	2.786451592828826	9.348662589755314	2.269647322469176	8.440412549452548	6.623256131258849		749	0.8399471508467254	1.5584246872039162	8.06785847919712	0.8100507127047409	8.362971072182068	4.644599078934434
750	2.900838376479412	7.545972808519308	4.066783751370365	0.010209736411081399	8.045220990527625	7.554990941502697		750	2.288047074363354	6.553881889955302	2.4491363650951956	-2.2488825246555324	6.05226679599722	6.008813795043435
751	6.5862617785330855	3.4147558593398886	6.949183035691489	3.0185568878142126	7.208183391833296	8.943679033801557		751	5.6257585364898	3.342078977829888	6.1662325937397915	0.5095385629006826	6.1956971804102725	7.646707716698751
752	7.428271898353262	2.6426790248593264	7.184773734453744	7.144841278341845	9.7496119029652	9.49191850057719		752	5.991439408803027	0.027475223694457096	5.0148917160115625	4.851125248709042	8.278886866209325	8.606208134780376
753	6.480428385889644	5.770037909241886	3.7042044146882134	0.39139048084274847	0.8591184357472963	6.411187141349452		753	4.988349339840715	4.18979808835549	2.4755187283817968	-2.3350411814105687	-1.6991440013560524	4.475862556175616
754	3.9057620433497022	1.1349639321641594	1.9192118763139978	-0.8509147054133533	4.986477791557097	8.25411578119742		754	2.368776369920302	-1.2071496460453301	-0.7706831297291699	-2.8325634530961596	4.715877348212028	7.129315763002134
755	8.272247515129687	6.8223370371809215	9.44147067141802	2.3786225937032555	2.19538811011952	8.67147642055602		755	8.093505723875163	6.230083590256628	8.185254604886717	0.22549822116122487	1.1443558190454992	7.370673853170158
756	2.0424370326414323	8.296892917963316	5.879222534864766	4.272214656646066	5.134226710676911	8.076467165739174		756	-0.21841978619430735	7.275866205743844	3.5771697457905183	3.0622224874784885	4.003982208277893	7.122431733968345
757	8.340279598765719	4.049050539561718	7.482117347099082	1.8256186136042154	3.0252533397100616	8.94907446848269		757	6.966252266055054	1.2894891636338799	4.940390120014296	-0.7167631005581678	1.3778765196989244	8.13211847362512
758	5.629317842742881	5.509697486082724	3.6005377298180106	4.619001628385151	7.1162869008261875	8.453590988851825		758	3.478616257787887	3.6303164883240076	3.1522154860337634	2.2025695530315943	4.376461452880031	7.594334830401787
759	2.348739647256577	8.912156448189883	1.835280395355189	3.1421719355414526	6.434692618082151	10.05983127477015		759	0.13834401669924024	7.012158878874184	0.831987161588104	0.598126806423394	3.7179540972843528	10.006563157444237
760	3.9759599225132303	8.208516206667369	9.436562108750215	4.521935900965975	4.9580719264396675	8.154580775711826		760	2.39103250342931	6.844954303610058	8.625277950774736	4.474531456185774	4.795823544016619	7.849961205142416
761	5.812484368104426	3.1772832358018457	7.827398430968442	5.785945802195972	6.703622398618906	7.275029949840653		761	3.5164457548060106	1.1805045918622457	5.88564762416993	3.9275248909102443	4.577958515230641	6.2223142095952095
762	8.787775534652965	5.786894166933731	6.537456843271025	3.8966871334839666	6.436782747687645	6.847739358970306		762	8.171435732659466	4.958408247999989	5.3931404713879845	1.916175532906062	3.8580739059656217	5.154611758938337
763	3.446404727591823	7.991359415545175	4.26067265563687	3.031567105512498	6.61087327912203	9.92903587161308		763	0.6806637016585793	5.9978956200302145	1.8252904579571099	0.27635573907674527	5.223624247497795	9.382451953201937
764	10.5016266639137	6.057342340528529	6.024384511137354	7.023951312450228	4.796650204268583	10.430947993097996		764	8.868917146418806	3.874126689033004	5.984838688824546	6.343238075166186	2.612791145869972	9.67267172995728
765	10.684485852583569	5.803502604120122	3.329359923019031	3.6989236398596326	5.833761123363785	8.240258434903375		765	9.98366698191064	5.32604559465214	0.6138477600071273	1.1020441597000348	4.015492160394055	6.812196771190836
766	3.9094788590075025	6.820209495278444	2.506329207743329	-2.068342590137235	3.2224137505031454	8.113873697682516		766	1.7753103159279484	5.309174176221148	0.2767428304481099	-4.685149241988025	1.9938609635596862	6.897194107607752
767	5.732207178830793	7.730667118609478	4.331454739348861	6.801873898336758	4.538025260155261	9.974724446687796		767	4.746001992461975	6.743078419795755	1.6074630749033756	5.7540674947033015	4.282856493930815	9.90837375622472
768	5.195030928087292	5.1834670810094945	9.344118930728186	6.617368470361791	3.9006006689285435	10.402425728939534		768	3.7905208894772633	5.100724212553899	6.847729393224504	5.353811368699147	2.7784924704965945	8.761623972870382
769	4.966118287218717	-0.7271357358658845	5.176339932862983	5.696305400401219	4.641752498364069	10.589587796529857		769	2.9883468292007986	-2.9485453989264876	4.439221783363733	3.6703752626669686	4.474688661664918	10.026416602526371
770	6.462747662388772	1.7163140147284353	6.626952098127197	4.710230430623981	2.623804893428882	11.08547669659842		770	4.875012952648698	-0.9334875578783313	5.40343064738828	3.1305506698438195	0.850736708144167	10.108074822166419
771	5.263080847008117	1.3321641059808467	2.4222683149922988	9.71587318531452	4.570855669123231	8.85140606129982		771	3.613771155882276	-1.0464087889530134	0.8358794558980809	7.538789094092975	3.2043732021399367	6.325548704641508
772	11.023699426192069	0.9143787048803946	2.6168829064355226	2.5530941283154265	5.628458184228357	10.80131847818224		772	8.2315669965212	-0.666004949078637	-0.10832959320052726	0.940171130667131	4.537810749322155	10.631736930558615
773	6.971746288725879	5.871563549551219	2.564910879243427	0.39350717426574006	4.755247355516625	10.963060441899938		773	6.432207875772557	5.196202478750834	1.757744812402706	-1.4089201058263638	2.6839491740451997	10.171701470683292
774	10.65627581907132	2.7179030202318635	5.2646449491816085	0.42717964026435684	7.093029562673801	9.450960482265165		774	8.087740054171196	1.7118968010197968	2.9826009320249516	-0.5708633831353976	6.459173517351343	8.854150208021817
775	2.9369534908662502	2.8449551201678416	5.378840969966069	2.225638563634431	6.101685519218235	10.968065776347958		775	1.1070413914430202	0.23606698650701574	3.682676868767195	0.7213103210131293	4.6100363696837325	9.226841480046703
776	4.86730017455283	3.981625965484125	8.647969371271515	5.932024316116464	4.912054809006729	8.562695404371711		776	3.149223064784956	1.5394456171743887	8.44371868691953	4.781604147777013	4.022815656252761	7.5611208285997344
777	1.958976499117857	4.969263681558199	6.804031552052228	4.190432819759814	2.826228065389972	8.274880778334506		777	1.2425671559263123	4.650432064275644	5.884309561836728	2.0489718594794786	0.8158030327516843	7.0076254861254546
778	4.904383241650061	7.40946209442157	7.258699394552144	0.07902249137713745	4.897363604873668	9.1973067199714		778	3.3182885384773915	5.017053408285735	6.572103470284588	-0.27039416990686704	4.7600489510845785	8.88910255183743
779	2.5918451244766327	10.822838259993267	3.1460493485089915	1.6045335008159562	4.57154055893349	8.872492674485017		779	0.8732393717140716	10.038420395102046	1.2286162423993559	1.2198159576349497	4.175098390265033	7.747744027065905
780	3.4526481585991227	9.783799745519326	4.073880961913992	-2.009458368759094	3.5827906462637613	9.991415550643298		780	2.0935917820283563	7.217162235890269	2.076989707771932	-4.682783499107334	2.357791074753942	9.909511691579548
781	1.6004820259766874	2.6571733450537347	2.9345817893864257	0.507393717504514	4.622611051442828	8.563402860761737		781	1.2574969776749914	1.2003744570801946	0.7672087398711338	-1.6207634066890266	3.393051921598018	6.717116294534244
782	1.9486280720558031	2.2369950776029213	7.628099127048053	2.8272640123355477	3.1993555071501407	9.329000336931621		782	-0.6965329990793492	0.3262463453868558	6.8199979314448385	0.5415372408914645	1.851815045050223	8.965771119844165
783	1.9919095597014558	2.4733819907818346	8.285353415857998	2.0177534643911743	5.861233900906701	9.779016644593238		783	-0.5437104479708037	-0.21428360575260896	8.20896435457198	-0.1338495457047033	3.690417090909357	9.711552108531443
784	1.563166491030006	2.995138646775173	5.207449862415263	5.818083460510495	6.833605461026114	7.330653490237305		784	0.08857011751617971	1.693764525301397	3.805916543999125	3.5746870846762993	5.6937285190020095	5.68321412095566
785	4.056432057931258	2.580873068042156	-0.7224937823157908	7.763728404676301	7.876969498160221	7.185475455353459		785	3.479256518406007	1.8797625148659225	-2.999835678246541	6.629683627230249	7.73550040547641	5.394406187548997
786	3.7518631488197887	3.0786987309197094	3.1880171348223914	7.272827319980113	6.79612655889818	10.476003813808864		786	2.955175110320416	1.2015226109400248	0.8930587540771131	6.961139976995768	4.097216257494601	9.076175475634347
787	7.653514777583172	3.648671178126462	2.56749610364213	1.8682582110179913	6.022229954488647	8.417347825086976		787	7.448721823896138	1.416867548082748	0.6042632839195841	-0.4262555979926954	5.569789125882947	6.462067875109504
788	2.5054357898837116	1.9933429403246268	6.150037639587827	7.790532676863267	5.658484973664947	7.242223402873003		788	0.15233934497545398	0.4954056721415385	4.184466703951074	7.534556771801	4.31975495628158	5.389508376114115
789	7.552493613208006	-0.5522655335822279	-0.35114449200839415	5.511867941605234	3.209325043341335	9.420534685781194		789	4.826266108152172	-2.4053472870184938	-2.8796888790378823	4.536687787730245	3.1196132554194334	8.088127755830744
790	6.105880784071836	3.241550503418051	-1.2905629832527628	4.960317254604706	3.663499512730811	8.04239579909622		790	4.101453959385251	1.3337009274856375	-3.636888316686783	2.8741491700166173	3.1953512881440123	6.018191736929322
791	5.065372510741195	0.4048391064771535	9.050647708614846	7.266426283392866	4.415932803722926	10.08089064333087		791	3.131719618382445	-2.2436648885750703	8.6410945031793	5.067092505423842	2.478192209143913	9.698495511898617
792	-0.0022710379447321762	3.000557617708638	5.682694286352061	3.578635898324659	2.653048969414176	7.360300423572329		792	-0.6713411756668552	0.4170351724479149	4.591358074701368	3.1359014456011653	2.5706835339035585	5.259084411970711
793	1.5943319130728422	4.916687987848155	2.7069674597916973	0.3980640944667532	2.5843544220517565	7.7469433374869014		793	1.302846329659506	3.9502939560731862	0.08784954887256546	-2.332259885265375	1.8739577162777186	5.290203200587873
794	5.844338464173956	6.358790337930215	0.12594102867551324	1.9065144075896039	2.9743481204108857	9.164669250664014		794	5.34078536480704	4.681874882747186	-2.3299243868688015	-0.4196864445562394	1.8137724226757757	9.079381064853605
795	4.045838142905416	5.8531128820219775	4.45361028237885	3.945424963913593	5.229013829099565	8.554662296937185		795	2.2128613178125054	5.144627992545004	2.5204705646317738	3.6545376103451948	4.964735097122846	8.01915207192464
796	1.0730419388367354	6.174563653606562	6.569466691875224	2.8245947439904118	3.9026397981201493	9.54594753435805		796	0.15882229394067593	4.0817276972310665	6.151349642030011	1.5397044270327014	3.7822171829877864	9.100370788598322
797	-1.1844757262113217	7.374388458180272	8.599607781832743	5.0800254764946144	5.6196472705751095	7.485179585034753		797	-1.7731555244866024	6.821371723184434	8.01532861397116	4.715237547680999	5.179626773365513	5.56241285125684
798	1.0777263547658233	0.8216851999702717	4.901959908803647	-0.35682065723881023	6.430663788097519	8.52993743906462		798	-0.6550344622563855	-0.5568385884977438	3.987700325798685	-3.1241712082597326	5.3009031766369725	6.104870706130314
799	5.868144206904945	0.11134776061148714	3.988875410245905	2.943948190967446	3.933553662741368	8.694833411741836		799	4.6788614851057595	-1.616787715266548	2.3366371445982512	2.838186704953173	2.516155195993509	7.662557857697215
800	1.5591604866447255	-0.6940675926962414	6.050204787961656	2.5696867662743865	3.533508995368241	10.360502606896873		800	-0.2565717690290339	-1.025344775574768	4.529941709898318	-0.03220591533092154	3.4445683254006614	9.437475691710992
801	7.1207767640001025	5.8457838193405	7.785577156111247	3.0661078660939154	5.583582538195856	10.409415107434045		801	5.185522599897419	4.539940982595573	5.1729919499120705	1.893375686764493	4.638607818365314	10.206867141718366
802	3.604709333419899	5.982228062501842	2.237285704258862	3.5473380246550184	4.01870183090706	8.38713617607976		802	2.9172569594494955	5.299676163897296	-0.5239813698203886	1.7184009318505675	3.91901335331077	7.158252741557892
803	0.3729607165965696	7.076114322005976	2.5524267876713487	2.0733956280092096	5.211356131486368	11.838987880299372		803	-2.338775389533413	5.183314463899339	0.5941835463954397	0.4628570113321626	5.164834909466834	9.576438533307233
804	3.5833483379994386	6.286748613273441	3.774695731955965	3.5544297519738275	5.437304714189476	10.284502757260029		804	2.13794819529683	3.9345436456983234	2.9419675874798603	3.5069392014428082	4.870886702116131	8.37210126325399
805	5.773827950411219	5.895455183431534	5.579685830805242	3.3047700059382668	3.105922649060553	7.942529736037685		805	5.653844121618559	3.498467739581666	4.535212528992378	1.8230840582948817	0.8009836157592867	7.68408606720898
806	5.2181880881650455	6.852154475895037	8.945404310116075	8.315482938462852	7.690456434010991	6.939907004511048		806	5.007369300656427	6.79143449219989	8.769411928768397	7.543782948504856	7.6173705445402105	5.991320429234868
807	7.120348189089917	2.1019769512395183	4.225766495807929	5.115130401549461	5.843784089295131	8.892036281813782		807	4.697506311485264	0.652914614723463	2.0097264580634735	3.8709095058989167	3.242798206118733	7.9807791014101
808	-2.0137593347005134	0.15654110920122033	2.8887497310468895	7.43006985917141	6.49370242909479	9.205411865354979		808	-3.5002687746668846	-2.5649892592977963	1.8604594113541135	5.907807698272464	5.299048605155283	8.412648635250395
809	2.2340942811472586	4.914704653290009	4.486349738874073	-1.1356370338416972	5.5289645541834505	8.35062557640067		809	2.121296230408997	3.3627786514572895	2.7649289845965495	-2.5960254210680644	3.082682261848358	8.216164079631957
810	7.119471265103469	7.614824555050304	2.8977763842755992	6.916032530883431	6.367386739709327	9.631450884465847		810	5.632657103799288	5.643831386154561	1.8617495190665379	5.963694483728923	6.025648040380262	7.04785326904108
811	0.9381273895453456	-0.5224206757050495	4.917942315204434	3.015116280114576	3.847290386680367	7.842488118626663		811	-1.7059267973087917	-2.756895562266773	3.0878158128469	1.2801823518770583	3.766025578592683	6.362070432831149
812	1.5477804844260803	-0.9207730056148915	3.000809035331666	5.995031861192793	2.588645027366892	7.037145036157348		812	1.1716218420868256	-2.6292167842467236	2.711403259601703	3.8236422086677466	1.7049001302482352	5.039910125816421
813	6.454277091842628	-1.0276265744816668	4.9574791865885395	3.589190598627438	3.0785513192643617	9.04871580733063		813	5.651252413783919	-3.6562225805108834	2.5086496236384543	1.8206103950552275	2.8683664715483377	7.8995952450293165
814	3.9323776183565307	1.674942636755517	6.563500102778688	3.6975699023925555	4.815535687586477	9.956144076132478		814	1.450901957747237	-0.6170685834091993	4.36438498115419	1.7751045149991032	4.562236744271411	8.84890748310346
815	-0.3623912025957235	3.2199554745255194	4.8536788683097	7.6989347440956495	7.197314552954434	8.541427868008654		815	-3.10701491805441	2.4508839689042397	3.031006537827076	5.330808183401962	6.564930847010116	7.171364955606336
816	5.470053978945795	3.8877786442448596	6.084914889554591	-0.19903663864772503	5.960224261986217	9.879604445645768		816	3.4800636147817183	2.905482588231899	4.288033550046412	-2.558283204759911	5.630423071702645	8.747536926451199
817	5.234889599794744	8.436150129815697	2.698586578487923	1.8692424585543364	6.479694350337444	8.620384427616505		817	4.808107422292321	7.816529737905453	0.8881692424498215	-0.8430985477842394	5.4859415472239075	7.0180414635468065
818	1.8104783021341324	4.799282215656406	3.609323626659632	2.826911135476257	4.276557697614476	10.110618413889954		818	0.25913121193131317	2.220378718197396	3.4920575017730693	2.557777678722945	3.8422566520953647	7.383120935683753
819	3.5869764401908366	3.6765309227595355	0.8135173766900082	3.328651236323221	4.231206343021153	10.343450856936713		819	2.25797516469279	1.386570961635691	-0.14881452013870855	0.6821814534549921	3.490472212334602	9.565709861359078
820	2.573760876957881	3.104095013624246	1.0389884865996935	-1.8669324423667648	3.809666470284388	8.285297487892427		820	0.6857258326078464	1.248739644772655	-1.6485201673391197	-2.633133692234363	3.2905113978280207	6.052674473786815
821	1.7578174571508118	1.6554101817212332	2.4033288534020123	1.8548956229115405	4.648971486400476	6.48301523296506		821	1.2190358001857002	-0.31126123827479724	0.9542771234833429	-0.708219232829677	3.7835478671628318	4.5789784087338425
822	3.8326446915461654	2.9081820550578925	-1.5561729234827353	-0.18110166142374043	3.1212735127016566	7.837290260771288		822	1.4889334662132039	1.9399386140411639	-3.729034557877702	-2.3805308618943215	2.2248511844296304	5.7975181707945715
823	-0.09140854214886693	5.589764217249526	0.4235084344208435	3.682727254589759	7.968166453026838	8.003551856589885		823	-2.885614163314618	3.1928771977499797	-0.12056151069256593	1.5235884765580385	6.199725609092374	6.036845483112533
824	1.309347082283177	5.229177784212304	2.7068578319634318	1.1627199508959603	6.876624766672583	8.593440903046098		824	-0.11423176311318328	2.9128644155835475	1.4452930820219445	-0.015294279308377012	6.154258771873529	6.618823039601074
825	3.387840460898099	2.265680096753199	5.814645578111047	0.46495872059754445	5.868162619490201	9.6138792957425		825	2.6874477378853308	-0.2941639041169979	4.198181761022045	-0.3637613447507155	5.810745190918772	9.418477367201202
826	2.2630856933866235	2.8927952146581473	5.593062502144455	6.34704018759101	5.8747434762221085	8.635524545892313		826	1.0092931533110623	2.6988143400040165	5.55403049768196	5.330381775871915	5.772198435982676	7.3152360736814765
827	1.3157129278235002	3.461133397844097	8.56083967350829	2.518253481428319	4.140224429338393	10.331881448691181		827	-0.8981424665136202	1.2561586184933424	6.700646208906516	1.1162876037610323	3.906931711868536	9.721948115118995
828	2.273083645895768	5.3394019090800615	4.514603285644161	3.327950235782185	5.558830975267145	8.914033314278411		828	2.0848530235870184	3.8466221606414885	3.549695513601424	2.2127926231107624	3.49881667524573	7.3829618621019035
829	4.970622817638716	5.4284039262257275	5.442795062638284	3.145516665426748	2.9474474693205757	8.19757739896898		829	3.746679804286199	3.8881835421216913	4.4716588675525175	1.0143679614186611	2.864738660254887	6.448859831055218
830	5.431081752395784	0.866788009503621	6.113177572370981	3.5083607281234244	2.1822907385077643	7.558938575497294		830	3.8657914383552305	-1.800758539882505	4.631319739875147	2.444818364824201	1.2312409395250574	5.613978215911731
831	7.118190001641923	5.495263486073071	3.2430847095744633	8.20384291930836	3.155010855914782	10.302752738305779		831	5.88007482566079	4.946702196779399	0.8890765072546145	6.515094346821422	1.6554046184198123	8.779553279746018
832	5.58430039765025	3.936791585598693	3.3096533623151827	9.412527414215242	5.463359852823168	10.184658840894135		832	3.681570848175011	1.7779247824638604	0.9171677025619358	9.399439383295743	2.699649510838954	9.49567355756304
833	5.584436592451605	3.376454926872577	1.293732379092541	7.830695723274402	4.940142602455836	8.339555020479509		833	4.43809533768329	0.7735497218694176	-1.2450529582732706	6.5957566277663	2.403398518605812	6.24628994999474
834	6.714571573137631	-0.6624250039850622	3.849468635950561	6.4684166707939115	4.6282539827842335	9.245624511544493		834	5.562269935742924	-3.029931538539012	1.7680896828596686	6.056059453163007	3.483994478361358	8.124730207483132
835	-0.21722689012051727	1.4603092696558146	3.4148846471324106	1.3591668146389682	3.542557463649567	8.377024531830621		835	-1.8397215269273022	-0.4042086903127513	1.3522325468057241	0.6383171430736251	2.9120553982109465	6.868577011414274
836	1.0221588742808234	-1.119298856794949	-0.5993540500503398	5.980746755032317	4.19089278368654	9.827802887860052		836	-0.41436741978353253	-2.2051258026781886	-0.9830576240329834	3.5095854181265547	4.088418742072162	8.660595694162318
837	6.800186123408231	7.46762939503068	-0.9759022061507794	3.225888210795169	5.419778331781007	9.178782329191504		837	6.1945822719286525	6.716410653592323	-2.072964957201732	1.6390344203856138	3.9486411529793126	7.188217963822825
838	1.868212575241519	1.0694533353463251	1.0810625056812038	2.6411861014629916	3.7646041796432197	8.274780005818078		838	0.6979760546498615	-0.32577121839632417	0.6703503055474744	1.0944258923688461	3.648244450631	8.046481014418605
839	6.182232117879613	4.043115677249258	4.223151743799999	3.3359500577774854	1.2738258151423638	8.836815099322376		839	4.707783357094945	2.1048866480835624	3.935430053616865	2.3569015277046548	-0.7801416385829185	7.244673735698294
840	5.827351748518195	4.149187223694449	4.30227493912267	5.655183322570001	6.4618120773393475	9.807826119955672		840	4.250776375668108	1.715364854613913	1.9621507759756631	5.344651804125276	5.996225143806442	7.406311304744124
841	6.19985368864448	0.15114058101044414	8.611667510791216	5.548976152498022	7.687936685566103	9.230835263805991		841	3.8877176001173352	-1.2876336607237997	6.743590239017675	3.517736567747942	6.836145544778525	8.57049225654383
842	6.551840047484377	4.778463359319969	2.4218060083843445	2.7650503488391474	5.0058422898083075	8.68139484339008		842	4.595997529107424	4.400341655165643	0.7510879745467476	1.9163386533872688	3.8632874818492966	8.43109679551948
843	8.05436005072917	5.774062528088109	4.500801559797233	2.6756733447278482	5.948955440106371	7.129648251060948		843	7.59585497008767	3.803720889816553	3.1574026952391323	1.3808211359071343	3.3382313485702926	5.972754151597787
844	4.43845886680822	6.925501881393795	0.7228236757115483	3.317673353686129	7.12980938304119	10.173389702441106		844	2.6541095605625316	4.182309887565637	-0.3641398005393479	0.80752887168769	5.534950188307921	10.015764085675833
845	5.557089151339843	7.745603342441251	1.8086576310491547	5.731725988791845	4.182329849268673	7.933870178965372		845	3.176045800085497	6.939204186299434	-0.10039132645100013	3.127246388336609	2.993576610983549	5.652465539662613
846	7.3236868036996885	0.1165906259988453	5.909516269382822	7.258699516125067	7.0759426076166845	10.458812397860369		846	5.682773598463649	-0.6942954565659342	5.590974881082952	5.450854382861413	6.023273447949514	10.251750013146474
847	0.0992532106243046	0.5250984983029284	2.8720549282013654	2.084992051861464	2.4234730495954997	8.487805018203217		847	-0.5779507630084133	0.441696327784158	2.115630221230881	0.15927017722342174	1.7093889339294166	7.277503192295366
848	-2.076833713962853	-0.6613809435638264	5.144141770586688	-1.537519250698941	4.707947139073472	7.758929003661407		848	-4.652362832107202	-2.0050516965846734	3.9610572934770456	-4.106069591443685	4.545804228536836	6.2251693042007625
849	1.8805294001362771	7.98916881749899	3.6227095352728695	3.479383838978383	6.206267199169994	10.696920208235142		849	-0.8273451508225675	6.763215574430972	1.2351222314692376	2.89527210991134	5.320199002591393	9.654376130577567
850	8.467566967248393	1.0446662776222908	2.874829917030378	0.24221641349809617	4.452005742666894	6.974946914034487		850	6.715108107358605	0.5341686480082787	2.3209526676557184	-2.496532370217347	3.6706557632954637	4.746748867853196
851	1.3868478891526899	3.131299253400089	3.949914903660927	8.620990389525666	2.09408452478292	8.14089850014296		851	-1.0534481023729299	0.4795541613718801	3.1857754506943965	8.408102943809592	1.5139954182584727	6.064574932670549
852	5.825591255457681	4.707196917775605	4.863388128701576	4.367000056926443	4.538141557964399	7.740830720895122		852	4.760495850920852	3.6029952847802766	3.2692084429461215	4.150476969300053	4.182272822411479	7.4778088209257305
853	-2.3880171700468935	4.6458160847222985	4.686456235643437	7.601650282819684	3.8193042647917976	9.575866241861009		853	-2.9606031841543405	4.214186295041818	3.1570051854558745	6.773641137670554	3.0305801539592427	7.691545545972603
854	4.464986263013703	10.873311956093078	1.3974415222129435	5.590586258820487	3.153104299670031	9.525699272678798		854	2.7518932609747826	10.358064385430923	-1.1233144372557933	3.190610438044948	2.902593144365804	9.035505840306532
855	5.884993963338958	-2.6702230635047273	3.8447962334205283	3.849292989954915	3.347344095649176	10.255370646435084		855	4.26280745110299	-4.391533645350593	1.457213904121037	2.3013722940165646	2.136609124875535	9.972620823094138
856	4.990828485516238	1.5781842729243765	2.7725429349583868	4.357054251611111	2.474141608550219	7.279529986617819		856	3.4255703335852927	1.4305857225058434	2.0231772726902393	2.809865109990683	1.5172724089617575	4.999820012199038
857	4.337635731894203	-0.834483520881292	7.857351684474269	7.187119533867952	2.3418625127613524	8.143314496879603		857	1.7107628882455077	-3.0908542372519165	6.28800220452118	5.861295380687943	0.3943679313103765	7.236651099467222
858	5.799161520622485	1.6484638931959281	4.269303680052662	5.880291297299822	2.3691785343481366	8.289231570929312		858	5.705141140202862	-0.03316959597286484	3.180677913583173	3.789043045288664	1.1342616297498256	7.242842112885858
859	2.7253349734785464	0.02494565888232583	7.404398193622371	4.285798470196733	4.526343414213951	10.907113431134947		859	2.005214650767209	-0.4207039122264516	7.160539549439065	1.9750636114027609	3.3297034908085585	8.941029813110687
860	7.554504807579945	0.3244812605432126	4.683088961677119	2.536253385635911	0.7196453788600676	8.884790088554498		860	5.239535292077499	-1.3215161374289195	4.407280838206862	1.7515834216845294	-1.4849393663128745	8.103521593565386
861	3.903443867521455	3.4757014824589687	7.995648056305965	6.239063127353671	0.07960304016650771	10.849597441804855		861	1.924104290255158	0.946764161040003	7.362483323014793	4.581874387358755	-0.8643059003157605	10.51538674293882
862	3.640942004959512	1.9251504764555567	3.9217589556417667	6.689634981328824	4.793201082852106	11.36764311192458		862	1.7045422539247785	-0.47364167365341814	1.7865794169954765	4.533743823675929	2.141804051801722	9.34077722217587
863	0.5357759017658618	2.513405180146006	7.280823653661573	6.482294608463092	8.771042845507642	7.1283863718512475		863	-2.242604399333767	0.908731587272114	5.864987305833109	4.208687134028346	7.069300957121435	4.621828147042715
864	3.72498241991658	8.89747502173732	7.372976892496928	4.217547269866028	6.80371130626213	8.343865107746181		864	3.2004445126528265	8.679130326751814	4.879840051290804	2.021758010068827	6.609264907412989	6.396269425856724
865	2.426584785706303	8.90551294293436	7.1330613068177815	4.1286118740421545	4.849770358617262	8.561851479711114		865	-0.16660669926547245	7.955691071463614	6.726025809951287	3.0541291308976124	3.9975576230076144	7.188678245039176
866	-1.8184531172298257	9.31797414532793	4.474086866651895	2.4238697954106625	7.718062892118328	9.55401704410193		866	-3.980967434237126	8.278430756160008	3.202643019919174	0.6482706901596857	7.033614770032623	9.159678076283498
867	0.5809420872566379	4.165849515197147	2.5169721056031014	6.387415384914432	5.231965220259793	9.344223425197393		867	-1.7521279159845045	1.6193107811581582	-0.01273349346201691	4.284806257252014	3.206407994270021	9.08172535974194
868	1.4379379764953635	0.27734201155962845	1.4302312977661964	4.683815240614085	3.365772010512983	7.051653310558912		868	-0.9711904949315606	-2.055868650316388	-0.8603233697222723	2.9517952481468335	2.920265107222462	4.305814646591414
869	5.411339323017383	-0.7381399295076545	5.390943023949805	4.206044948387478	2.9087168010192035	11.184464304579924		869	3.385753519969587	-1.5922453413466113	3.317889790591964	1.623626771021133	2.6234698875409657	10.469352648253059
870	3.5378213269433507	2.611306811197007	4.670777758602374	3.508851292907693	1.5112268141517158	8.081480898277041		870	1.7725714731702154	2.1167306198982696	3.067770578895219	2.1801798816069575	-0.6390069021523475	5.967558550461689
871	6.438863629618699	4.0689520126863155	-3.7746312087082265	4.68890950428579	2.140263389357737	8.461308745460872		871	5.960766137612076	2.3517214276859755	-4.369388090214427	2.6441590127552645	1.0371001563108186	6.86228797985675
872	6.020377895881362	5.616335781838891	4.00268395225163	4.258666481601537	2.855035677993831	9.384734452541432		872	5.408925192833139	3.0729681448125197	1.9860788848412865	3.2911330009216053	0.3888408013583735	7.092958715534163
873	7.640400947887524	0.037133819013059344	2.43676246475455	6.997268807599699	4.340554134506771	9.616821374912673		873	5.894748396128325	-0.9419845822637567	-0.0674947594790214	5.351836901798201	1.8836507293814746	6.824151151879567
874	7.585985410742554	-1.1706742349082933	5.911351630931654	2.6793666054653036	6.867826479745925	9.542913896085219		874	6.642822794497267	-3.3933453023185067	4.345657522978697	1.0914009041493253	6.568973604149536	8.466815923082189
875	6.229747091863351	-0.06485590291956542	5.971293730251143	7.357527953089149	5.057694483505113	11.516726037738334		875	4.658632669579706	-1.3549440086929603	5.5723572608578795	6.936696878471961	4.805611882893321	11.469231025887911
876	6.450093854494549	-2.955134313435845	0.7008929179237773	3.006735806589953	3.7282239048584573	10.57001376043579		876	4.2894126721282095	-3.2608449162735336	-1.8688270010457655	0.4685094473635556	3.494116246124102	9.454791047007554
877	1.0037690163663786	-1.004791844255981	6.037627159119781	5.7998099751152425	5.568855986291182	10.24374977301274		877	-0.9135392618666205	-3.2666438013498054	4.9558088911121825	3.600782524259922	3.9503967518164482	9.536219610325904
878	4.825149504174408	-0.2529608407416566	9.123453799447832	2.3576471596181503	3.6384921075715964	8.728079046117971		878	3.5157453024686607	-1.4756913063525376	8.13531524666558	0.23160733457016747	3.31724751330276	6.3606193204929165
879	2.3399893516283194	1.8393548353773603	8.980273220839585	6.074930926076494	3.2478815732346886	10.264014901922062		879	0.2906952577871569	0.3081326322068296	7.453232723804118	5.722572467785519	3.0975071405472265	10.158295188766417
880	5.338719629922019	-0.6255409608425586	7.050466619014852	6.800954339794878	4.269106280185875	10.85760200671854		880	2.667594459040252	-3.145696258125154	5.339870799556724	5.4176714372001635	2.9687449935340866	9.477740920123255
881	4.2590078797406425	-1.0248286282598091	8.253414491452622	5.668828658654916	1.0564932391792439	9.830209322220423		881	1.5722164337177031	-3.6905907936383793	7.847688277410719	2.9644071713874918	-0.6303516041864003	8.194656270967918
882	8.10320028667868	5.705313744432378	3.880308140413714	4.790965304617147	3.7627873725357306	9.695902498152519		882	6.79953734822168	5.580235631669814	1.5102075546242975	2.7517277189398177	2.5518114649270096	9.022743217863386
883	5.735103361328843	2.3007496338473343	-1.437633828131139	7.663823085603048	7.30053992256313	8.600457795340757		883	4.105170888468688	1.274518613340988	-3.5518127189070885	7.545643989561095	6.911418456390293	7.404596243234435
884	4.187760753198018	-1.02828802723544	6.97460931406505	3.1934784984068014	3.8643706508488913	8.734017560627862		884	2.879666862605842	-3.356012449195633	6.184260169792415	0.40680927199929107	1.9322136747747416	6.8275915823997915
885	4.057410171321742	1.2628901281903557	6.764588351482019	4.316695679353682	2.1804911792617707	10.92495846509108		885	3.0385188004522288	1.0958254820761777	6.506537694640117	1.982038111000341	-0.19611222144117813	9.618575974175398
886	10.398241353606116	-2.5126844751047566	10.99596401124819	5.786720480744921	4.836741471930033	9.650577742499031		886	9.162507886190632	-4.915183977936542	10.26218799560566	5.267064463707842	3.403338436665486	9.527861292313931
887	3.8016140867289945	-0.8812872408154837	5.655651489223118	4.930406087917206	4.648274737954093	8.913869697144852		887	2.70436426142596	-3.22969324356918	5.179414984788404	3.5245766036713753	4.161609366238851	8.391589270250199
888	6.291476398390646	1.588002904993989	3.607477991789731	6.52322439113521	4.716217398402551	9.724708816194083		888	4.084564792060117	1.384498438981472	1.2306743858330744	5.0031923394049995	2.2584792559665887	8.437235516980342
889	7.869129978458356	-2.067057224449736	4.934640535517119	6.459760351648448	9.898506519480362	8.694199617299907		889	7.577917415496604	-4.652531888888687	3.436535265499648	5.74802912683991	9.289439256855257	7.325361571259867
890	3.7054940557686065	5.855689515619467	1.0975690601280148	4.650446490629473	4.882550933849615	8.756078887590975		890	3.674628103058973	5.628279789164076	1.0011145094899236	1.991630482600951	2.6944720687086057	7.252979444089796
891	4.331117547555492	0.06742116584274259	2.6289347206641573	5.45837968522455	7.4553635389948125	10.259383239365937		891	4.001960455609201	-0.5725826273517522	2.108138626457236	3.061330047604888	6.937280166386099	8.742109814653329
892	5.09504249069459	-1.529890122566785	0.5632595672419487	6.369248154773171	5.838730966462212	9.906415230734972		892	3.971235228448831	-3.4455616923752714	-1.9785534549196344	5.542549139237722	4.505443728085165	9.753767270234922
893	3.5700561366391517	3.6773604932309554	4.741663296408276	5.472013914095482	2.2015540660528883	9.526376718864842		893	0.8626272796764178	1.8946295584904589	4.607795419395815	3.854490371961754	1.9291062334463158	7.780530179371112
894	5.029009285519564	1.938734968009287	1.8634870437178348	6.554719766486838	3.5513631296060004	10.740019044967772		894	3.4380831169401005	0.6678771800117449	1.3887542318443669	4.374949627235538	2.665901444489898	8.940721589952732
895	9.013443416271949	5.283352697898259	1.155489470615826	7.940217368208513	2.4774086248573677	8.98641799123457		895	8.363125996413599	5.112095253506312	-0.6949316740872453	7.90119352298225	2.1682914490248226	6.9659721315921
896	5.887800494765777	3.6489732761330727	5.367818079435399	5.4379675710733775	1.4730318372179274	9.556555934545274		896	4.424388519420472	2.602272393608148	3.202943068940936	4.280211375510309	-0.7406669519442046	8.544636252801574
897	2.6127580617620576	4.067849855883303	7.713476765971094	4.835230999603187	4.401929032207448	10.78418395858749		897	1.6168380694442153	1.9856666269836603	6.304938162409028	3.7403428390992675	1.9862910350644931	8.684580682887923
898	2.234858168510028	2.5918823274810556	2.72724303209685	6.079442905948483	3.0060394985499417	10.67310039101766		898	0.7252697552788159	0.23314555564436779	2.5319062693206735	5.274606796307352	2.8323938846456684	10.208906935841608
899	0.3733636337747248	-0.8630340848408115	2.3933131165832267	5.986874472145099	3.963260315757507	9.994234300290922		899	-0.337371382610132	-1.8946834118468314	2.089554456631703	5.28897688613755	3.65356959342572	8.542756654352274
900	5.818256818812284	7.801894815580128	0.6974843845518934	7.168833987334611	4.292134043637977	11.004636313550478		900	5.806529215927534	6.338716222288287	-0.39555857487832835	6.029832200483058	3.852646221603313	10.915722642817359
901	-0.09997837301067883	2.035883071284515	6.098837033557224	5.954318094656825	3.2074657148308137	11.525528011826117		901	-1.7872581995734707	0.8702189450360815	5.554128285204538	5.471386128938452	2.328964687865555	11.088347332627324
902	5.701830425608455	2.4334473728492743	5.535781861949627	6.141782830396034	6.374707120638179	10.805361676491538		902	3.721845114083041	0.139846935785795	4.1491179507632285	4.015098838599547	5.994220314345931	8.087887479028769
903	1.1592345078461535	1.2710762275738998	6.238033592359668	6.181107738395513	2.403285153207073	10.079675124419305		903	-1.424767810079526	0.892403310033509	5.4309545568175555	4.845917214342247	0.10285796999734842	10.064980847335974
904	3.241284775851812	6.826749089834068	6.412520490741802	5.630749426353579	2.6002987961698407	11.40003631872618		904	0.4828230862306375	5.6898209497708585	3.9625123291935354	4.184821833984859	0.18950519631428842	9.807272973479915
905	4.903259654399122	6.045082145813279	6.5463248586012	5.3660550512530625	7.6692731981506075	9.251147873769002		905	3.4499566053520607	4.5203545269518	4.867610813489746	5.190965909780761	6.06571805906046	8.331312821432464
906	2.1012216723529087	2.0517156829613	9.328309510356288	7.824701104191127	6.946502498885566	10.232612825199341		906	-0.09951281140971213	0.756524108580092	8.932771651229519	7.632722663875237	4.173133880135461	7.981347862932552
907	6.914656998814333	2.717739601019139	8.162376776556211	7.06413502040215	2.4400436226925026	11.228088184753291		907	4.8932338041122865	0.2814606761185656	7.116525672953009	5.564106924303059	2.432211493378	10.558480208214839
908	5.206235717546154	5.828439843175685	9.673452806363377	6.178205668943952	4.299893192506328	9.505627768557332		908	3.9855765144128963	3.205968658023661	7.880323921468412	4.70772490969123	2.4119568242706393	8.536338885502106
909	8.185976475382365	2.491280203717715	7.572033852831855	6.602881515790039	3.591568037912195	9.14171782202738		909	6.3433383934762215	1.7649274975168652	7.344707115305626	6.487170652871183	1.6045463143030674	7.572203097862429
910	6.225113447026766	1.7396772695391751	9.07756270932107	6.967135048808874	4.901369938951044	10.49863569441502		910	4.591374822907962	-0.28403910148220324	8.514058228417678	5.729131372567815	3.503048274122862	9.648760215525131
911	-0.3764269754895404	5.638290667904316	0.6586990830256239	9.007288014922972	7.749599110825858	9.652789059248086		911	-1.5708723934625686	4.277943538275829	-0.5980818239718986	6.538392376039892	6.579984555958879	8.264884560199123
912	-0.5936949178908457	3.062256072529067	0.9283323923998659	7.933529686944617	7.778898004658503	10.727008364929842		912	-1.3017334917628691	0.4575357637751414	-0.6517988690679613	7.839269548172925	6.780635342401049	10.136869258513816
913	3.476958594236447	-0.16056910820074022	1.8528592979770886	4.85285393877975	2.210066527112619	9.333898861998591		913	3.3060836985757662	-2.7462523343687018	-0.883907928682895	4.340983573365887	-0.2734341171314112	8.308015068924147
914	7.3205401049397105	3.1312882136014837	1.6959585853986363	6.028381187176289	6.306589675447302	10.130009374021574		914	7.112183085693062	2.596114436875734	-0.8788374627351918	4.529393798649492	6.171467150025828	9.315267478583142
915	5.887662035063844	2.0421226074576864	9.436360772462198	5.420397013534148	4.519462738826244	9.727300866222926		915	3.9907237402032862	-0.20687828706538536	8.901834909295042	4.613293931811778	3.78852953175132	8.335511567633208
916	1.28671756418504	1.8098011161709524	4.786562063758525	5.565070513923353	7.810365161012752	10.620004241083508		916	0.0518554748932849	1.615998914233975	4.490936376235014	4.124627835142571	7.700128223090962	10.236700200293777
917	2.107586904310268	6.914931093716033	0.8474518807918027	4.378926750993375	2.3726889364400874	9.439122608865624		917	1.578875379689379	6.807119058461917	-1.4078846003933023	3.930848986502389	0.7674597989921164	9.310196755077659
918	1.7721217918593215	3.3393207732506642	3.5579810486138763	6.319127667607877	3.976594844941373	10.43017385983481		918	0.4829023992014483	1.7395877684335355	1.6998482666187953	6.033936458963958	3.9520631691828423	7.915083520201879
919	1.5288191703920182	5.333645631344608	7.674749392240264	7.690762748045472	8.169860453816534	10.708878382930282		919	0.8343776210435779	3.0384350164328175	7.0533061772220345	6.837041598802551	6.820368230449848	10.066676140304775
920	5.886142588680654	4.811912399580784	7.583462166678713	5.713783393427547	4.409537402677586	11.249243613938612		920	3.281540927716361	3.8321655918011146	7.377457297461878	4.661625478971706	3.4882927534632477	10.43465936881229
921	7.135160002761219	-1.5494754294179478	7.122567617133257	7.551617169383608	1.7232678741202452	9.981854095445007		921	4.961308333490392	-4.111327596998442	6.120784234333672	7.170206333150107	0.7622313946111293	9.972989699480424
922	5.175517775789858	0.0703848482711321	2.607515879744204	6.6149465063426645	2.496348851611371	10.847663776861326		922	4.663551068835765	-2.181265018561155	0.9027046987543512	5.2200429530392825	2.1999707716172194	10.171906017932354
923	2.6517440190572525	-0.6953270615398032	7.435279418210506	6.159905469870416	2.9288818210519265	9.978928183566508		923	0.30924048329762943	-2.7813471670880405	6.22427122421289	5.856610499954767	1.922652465415308	8.669492824344458
924	1.8619157707022882	-3.2528853103035162	3.037418248295245	6.678797210784563	4.988559135117695	9.443816086305574		924	-0.3223763682118721	-3.8090029005306314	2.6015211450970352	3.995945929210999	3.8094163433718027	8.094711916185172
925	3.2433918564901774	3.0458153385857725	0.1673198686729168	7.667712999980103	2.940714346914845	10.08487740670797		925	1.66104830842546	2.6730421595559064	-2.1071077889678107	4.969040368799402	2.8618158662871553	8.89690666769009
926	4.543470473660635	3.9979925165775074	0.6618214548058547	8.195839651797588	4.673983592469229	8.691709378143985		926	3.8250924906197725	3.97730626718575	-2.103583781074893	6.7130935557393	2.3739749402545236	7.357981620948622
927	5.370776688299753	2.655311826716664	4.830586247445906	4.733685731917129	6.8421700450515415	10.424759065074623		927	5.297263223027124	-0.02866183698122793	4.524380025816013	4.176876885723794	5.490405126750276	9.906865433287601
928	3.0499779917858127	4.881448105037063	5.868818564428904	7.095913269038571	7.174298551181018	11.01409998119089		928	1.1501911740608395	3.5069414976124933	4.620866126043995	5.433436396249538	5.064620684905179	10.095735279830302
929	6.2846624593361735	7.655896819905255	10.47748575933727	6.947331565983098	5.870529546284297	8.222492903714436		929	5.916095931887315	4.958241101717566	9.307475237060459	6.585285401033651	5.35093078768597	5.9429572889393425
930	2.4629666059380955	-0.6373866318759362	4.280244290070615	5.084362498202723	4.351977068922574	7.89897421760877		930	1.06102650787362	-3.1240609193497133	1.9150971523913758	3.1943895096246715	2.03791089281224	6.011986736085212
931	2.787246396250435	-0.16881393297960132	4.5306256777752365	5.428240015657864	4.839701741907678	10.48098968231905		931	0.9450948454278165	-1.0516593495785713	3.2320766140547335	3.8010026781482393	3.702867206880008	10.459934000300013
932	2.32683681860935	0.02067302709970155	0.624212396726171	6.915233172867289	2.5793925846588244	9.316061862436701		932	0.22727773192941259	-0.47259050362418803	-1.6217262480003818	5.681068583473275	1.7713064489199688	8.510104990918808
933	4.1305658176021876	2.1506912544004346	1.2513875861313257	7.2827754061347045	5.4138159323979025	11.583725358866285		933	1.633873770210291	0.27380976502837995	0.9814049074868989	6.4090537145730995	4.503370711600442	11.08010597376564
934	6.5518634838039365	0.4586426218141006	3.41198088281235	4.755936815325827	5.822029532450012	11.089573171784306		934	5.566705466856564	-1.3132411059200473	1.3263416319054104	3.924715405615196	5.666109606385571	9.849610419606817
935	3.7452149660275302	-0.9648733966946462	2.178103775186176	5.8335670497696475	5.423385927663788	11.23846293569825		935	1.4916371520035043	-1.5129606599171987	0.7624802728252777	5.041303047499951	5.033825481557754	10.866624428197033
936	5.820139272064827	1.926811043806972	-0.10456807129667833	8.209161631836615	2.713327054295605	11.058798877423925		936	5.1148932592035266	1.5811764201279592	-2.127389324928917	7.634865586876829	1.6189314886772947	10.449668824792278
937	7.31987364111827	1.2546765467425818	1.8166679025262291	6.349910813842153	4.196514288570669	10.292559877147676		937	6.667425515877401	-1.0563621175465756	1.5424321019501295	6.154668566209498	1.5240104159786436	9.588265125693752
938	3.5967984344117196	-0.8484141347680332	0.6079883815493546	7.176028885034471	4.745501780478935	10.89389088189381		938	2.2731823779789435	-3.532823609151318	0.39081832938361394	6.445746287171461	4.484058029707308	10.40385346817273
939	-1.0896881156773126	3.175427100093558	5.6440480426108275	7.325274909755992	3.2947483039498358	9.915242792025541		939	-3.8114670800071764	0.9670437485437362	4.210702144394798	5.667656001506409	2.487800930670965	9.574849399718383
940	1.9658488702756831	2.804892518501142	-0.9798365154755636	6.6711844182581	6.658127327113472	7.590743313023063		940	-0.7104934586621845	0.8224482847504686	-2.611112953976284	5.889436749788927	5.976646711460136	4.900188493670058
941	-0.2600836868617148	0.6867315664652174	6.38743453984446	8.848497888564617	5.310975148551608	9.306862702469646		941	-0.27186439035678456	-1.4770439665995605	4.361349888625668	7.103333561774555	4.0151426550833635	8.425953603386882
942	1.0856423628190814	1.2882076306970296	1.8065672690823265	6.343525982771563	4.855281150788424	8.753311609309096		942	-0.13142225286616593	0.16241575295054766	0.013081723275188528	6.12360795167376	2.4540417046724468	7.088076103552939
943	3.0575111359379687	2.287278787479919	3.188567787614775	6.413468548050792	6.878858418468883	10.547609900023458		943	0.8203200755515523	0.845649545307043	1.8355769657436274	5.03469945819956	4.224998521413557	10.333354035075207
944	3.5948132451816246	1.7647225542802272	3.858297659725693	5.893951160440045	5.322480843347923	11.15449268080695		944	1.693701095291993	-0.9224203895103369	1.6773484634502176	3.922308825562289	5.181140834312701	10.983282918824424
945	4.166446143789501	3.19986071211173	7.710058657967087	5.204707592618483	4.249963009996654	10.53266401577412		945	4.158688551060804	0.7691100490325575	5.037244587756223	3.1389340336589355	3.961398683650436	10.18360742269548
946	1.2370571676683728	0.8608845802122506	6.055315235245067	5.86078022031274	4.876275213824598	7.59981382484705		946	0.9510472460876784	-1.6688590098548608	4.623471867795746	5.32930797303721	4.687941261751141	6.327977396993517
947	4.642765287398181	0.14195138007570118	7.548855101761081	5.718787261561462	3.533778906758649	10.691038273927433		947	4.12175418725421	-2.298883200336824	7.331517581826675	5.553944938614597	2.607312534800883	10.062248643830271
948	7.522183198699365	5.500083600952634	5.282197516007058	8.196665149970338	3.5245047623803685	11.05065052032374		948	5.7744412149794115	4.154958179315003	3.6771504323865276	7.621014688949419	2.8586450684061817	10.579864110452831
949	4.716983902631913	-1.491220777245887	-1.4508931537209395	5.502305656479129	2.093268757279051	9.800583660891643		949	4.124441705911654	-2.9796423822256948	-3.275832652286753	4.553386097211914	-0.08098664242783649	8.178275741965983
950	5.178041288900428	-1.0437381009259183	3.6438767426961602	6.371598214865123	3.2504915901025098	10.408319407887994		950	2.6656778562228123	-1.8226283743472984	1.2010108865412747	4.460153888865711	2.643181899734358	9.546286469527866
951	3.804731877257156	2.772958773338595	4.705489474149584	6.145431051754945	4.528366964721248	5.784085538595527		951	2.0895248965732653	2.091218702050909	3.6427143761111194	4.628752171675436	4.175629950568177	3.2257716670947634
952	2.4637368944351734	-1.1756610524644677	7.0842107970209565	7.565807568057436	3.2132341887297793	10.24276476311423		952	0.25843367748215673	-3.551567373708287	5.234677850304566	7.0493076258771215	1.017447821294541	8.877113874796784
953	4.266825010923536	2.4454630819278265	7.528358981538118	3.5330558793738804	5.043700563171737	9.386195728257677		953	3.9040956643938016	-0.2761598018504974	5.10398865388094	1.7763369113031309	2.3481132765463384	7.998222253046645
954	2.0216773125913563	3.2189851411598793	4.307369136880394	5.362548089802461	7.144259594061727	7.4731945201924885		954	0.8079564728501818	2.3448989686806083	3.5922639385516986	3.600885217976053	6.710429396065224	5.175446620741354
955	-1.7315743508226407	6.0670610284455	10.713966430909155	3.414451266953363	5.1911828332329755	8.801782151717825		955	-3.3365772723709197	4.879232518868006	8.239049196065771	2.3441754268280413	3.687910640760194	6.5228479459829956
956	1.9217669201611605	3.5882904665316735	2.863910344206511	5.558784814129853	5.586934423040679	9.397183441588966		956	1.8347639191162792	3.0361745014279506	2.7463451680938364	5.4427165021307085	3.880161837356977	7.608979830933185
957	2.114500108240617	4.795806853087843	7.042716494859511	4.684491751477784	8.229899291736062	7.078810123014489		957	0.1186760829101976	2.066261606424193	6.403264967320982	2.872273290874084	7.8566751665158385	7.035237080274287
958	0.9112916896520897	5.555790520989644	5.2256106962697055	5.941612513813722	7.228624395947383	10.707637612294533		958	0.6032742162595377	4.445379782162174	4.733161384838426	3.981262365514048	6.202382149657112	9.597185487643522
959	6.14578335857139	6.607590289381176	9.404069655338889	2.069477146897821	4.361128707147769	9.337030576729804		959	5.866544425415827	4.291675576282698	8.565079783881941	1.0323460472151311	3.4021270387107245	6.74769573083157
960	4.933802294828924	5.383559978952569	7.735521759598972	5.935541620976382	3.082202664826579	10.895005160084768		960	3.4230803724682715	5.302581271717453	5.907131856412286	5.712978947934432	2.4449119288972625	10.569309273035282
961	3.9677324311663877	5.101180278354362	5.019227000136599	6.240112761793313	5.706772571206239	7.699273777542212		961	3.184472916552167	3.4903199466004686	4.092049722302179	4.853594647335269	5.268632039336489	5.68903620294973
962	2.5278061981210853	0.4886174280895726	4.219543732020048	4.618392594816225	7.30032042301166	11.213785058486907		962	0.46676939829811337	-1.8218381461469881	1.8350614925233795	3.6104295946188856	5.449856664004718	11.096700371738281
963	9.138937767359582	-0.9894009790292245	3.4619877810029864	5.63303498200091	6.9542293301479186	11.492543624781543		963	8.64680737168423	-1.8655524272037263	1.864216294559606	4.601262315144401	5.11550647424966	11.244168432299691
964	6.649466221536128	-2.031129101427313	6.211238762191212	2.524457246439851	4.089980391812059	11.113006028487781		964	3.989975728889205	-2.0785181278417886	4.616945171847945	1.581308745746618	3.272209505794025	9.366167289292616
965	6.192321698867461	4.205716874984024	7.571883689453715	6.191512159072635	3.610216129385021	11.77765800979309		965	5.729942318201556	2.269812846522271	6.999062311288932	3.44450833348919	3.1677541898258075	11.113286103688953
966	6.132520110429974	5.769997042882205	4.972895194440386	6.587813378223163	6.935505246889243	12.356954617723677		966	5.346393248597342	5.061841190341298	4.224374872583983	5.128320833159842	6.548446919660032	11.609832232447456
967	3.4126816039795806	4.670036399243245	7.798489140242596	4.939289845287889	5.741385193862916	11.21963944487247		967	2.89210954646986	2.9695235996419362	5.878630680225431	4.4505396859157305	5.458955750059596	8.584191108812371
968	6.0940473685864225	4.262521998812195	7.23184698536089	5.6430626496468	3.2066409807927485	9.074629336679637		968	4.137922233452338	1.7612627067094064	4.956086410115711	3.625184767933109	2.9861585793538863	8.310049012027411
969	5.90772685368065	6.058207153481301	8.143133073412237	7.496684625410536	2.9222161794328034	8.458059111437423		969	5.200684591563373	3.333385874866837	8.125348960139537	7.025139097494257	2.155347483174582	6.691114670850996
970	6.384305930239848	1.228245253884077	6.451142738904075	7.243652298251453	2.6639131294623617	8.718853760703322		970	6.097513063469411	-0.008479302328654459	5.432196047458137	5.5698694541543965	2.5834170767647113	6.836831844604219
971	8.1000821700937	0.7425263912584916	6.261778967972081	4.113737145413374	3.504466298380125	9.760439367182288		971	7.551695682225348	-0.3295550590464511	5.650928253082305	2.9044844828383316	3.2249383714337525	8.25824708394061
972	2.60387910087696	2.348970657570358	6.848387545045506	3.5943603829473734	5.158346129342813	10.92992050106137		972	1.166644184220857	-0.28924109623199357	6.262805811828447	2.527006620029362	3.062922572250602	9.035711346158092
973	4.4129423847091145	3.308276633290348	3.0668108481265173	2.7832020954811045	1.7203275571033274	8.632875988795103		973	3.7759990670501815	1.727277276864738	1.5943744876967765	0.22519387554825654	1.3513495926480452	7.236259721816078
974	5.60974283524139	8.854203073769002	4.916193695449966	3.126162854673457	1.5854025913617498	7.1968424231741		974	4.70211539996174	8.687688956206665	3.305387682701456	3.051170852488571	1.4563248630744567	4.489388476836022
975	5.307000457759834	6.144669333553974	6.967297212874086	5.344916072901019	4.377467731580945	7.545031441683587		975	4.593388638093152	5.908747337772752	5.947538786825923	3.064597137418624	4.028939968216725	5.526890404217415
976	4.37741398381024	7.618749094333255	4.493967888632291	5.463681652882394	0.8772415309571227	6.9076050599800505		976	4.3252741462701625	6.3271489206287725	4.270247949893124	4.1705004064302935	0.4584646985025722	4.198993756052938
977	5.214136326828217	8.175065374068673	8.337885236974145	2.704009585965369	6.354371417009848	9.673689459597643		977	2.6031949978929094	5.767397434091704	6.073775195705403	1.6947783460184451	6.330687350678196	8.512378001408466
978	4.114848418073605	7.422311120008485	3.3095650791886198	6.276269550920059	6.7820955025422345	11.032627394821006		978	2.0432012607391203	5.474009828356605	3.0294197227048127	5.596344932558197	6.778155930243624	8.98696319382556
979	4.2326315792867195	1.1577109244640194	1.462542188385059	5.607104416730433	5.808146619725009	11.320703882683542		979	3.3730319056231775	0.010130511382568486	-0.26336227384742306	3.2598782983449044	5.698022440539988	9.555766016724295
980	7.861487304416299	2.3844422724814014	7.477713044768248	7.005667997194482	3.9057735343669053	6.900698258354915		980	7.7510879366717935	1.8523365366577582	6.703850988375082	5.707107859239959	3.6107684935181377	4.404439839228978
981	7.65082697881464	0.6304333683901541	5.968969808471106	6.405234335368437	3.9816282752743044	6.27840368012204		981	7.643886618941711	-1.626257593649001	3.8186670911027947	5.123514840002131	3.624705952393149	4.356552395024339
982	5.440934294730782	3.6386461928596594	4.4950225474109295	6.627583209743617	3.919289775717009	9.599502290984123		982	2.7939018565375906	2.721136466138123	3.274155121052246	6.6107370497461035	3.8255244938449104	8.977483800909859
983	6.432039506894611	0.1823714135871135	0.4117614387700727	8.32350783734251	3.6830086257364507	8.104045265251225		983	5.858583595180211	-2.580696740326891	-0.4551715475848554	7.929054078116318	3.6257501293318803	6.329220685639058
984	7.3043194880516165	3.6800992367721106	5.420154764360505	5.321338047977857	4.4332657751493105	10.033257836375745		984	5.704062697659453	2.534137555847052	5.324551625515786	5.228974727191413	4.2158048456735475	9.0266656492136
985	7.363170551738591	2.8825416351313127	6.697438827432945	7.821287682273694	2.643545417629491	9.889046901330302		985	7.161806541975838	1.895744331872768	5.944551720102847	7.316048276517949	2.473744922444723	8.888544550103934
986	2.779253486229814	2.686448979602136	7.714415722526469	5.449574497603832	3.6074743177338453	10.586774919427624		986	2.147481922516312	0.1757470654276605	6.230526939321513	4.37629125794284	3.371441432581569	10.38673210676558
987	4.873767728263301	-0.46580818148772407	-1.836772623393088	5.200039886963141	4.423596584330795	9.348627632254866		987	3.414236399815656	-2.570898782681748	-3.7088081019842853	3.2118118483185087	3.3157565546980257	7.221043633319246
988	1.192924629280434	-0.6900489799712344	4.163365989643934	7.41591201262257	4.9889531968922745	9.174721029913714		988	-1.5546908809049165	-2.241649917950037	2.5564661362809877	5.596370239140707	4.1790174139399205	6.6356581206061716
989	5.565427758966547	1.570906571066621	6.702546311804272	8.507903425202398	7.8853811012404	8.545512066846602		989	3.13409584618249	0.5493722399835939	3.9931618859878064	7.927977726814433	6.4677816921936735	6.724244369963408
990	6.531810654381655	2.2174321035170803	10.225100002827656	5.239624768081068	7.026959056207095	9.372681817376158		990	4.168075700284756	1.0993169679768566	9.469485672077873	3.995808212490201	5.826212267444629	8.341668559557284
991	8.364836577785105	7.625594036986203	6.965283171056129	3.992900569995027	7.495856538233049	10.709486616442268		991	5.650680223904275	6.332558842472734	4.1867759804638	2.9340462941714316	5.383851190522934	10.13308655003119
992	3.921405944512268	4.208547914989064	8.1773842557425	6.649597578281045	7.943174328448704	9.03511785493506		992	2.023585051651324	3.2805029753188273	5.840509705456146	6.059711332480681	6.5828747736013815	7.282606613579199
993	2.4540998470084987	-0.49740156905213584	8.752537792921844	6.244914820111876	8.568936734558093	8.782351057708109		993	0.7020287688472493	-2.0259854644045605	7.765861473975899	4.506193556579072	7.257206364523722	8.197835055482543
994	0.523946998174682	1.7961789874519485	2.6141125220142163	3.424556146471541	8.00025719030856	8.609386188127866		994	-1.9534413708864156	1.5895048237299938	1.5885328533619911	1.2903417810561244	6.463390615146254	6.7521105791112
995	3.6870912579260446	6.437318306347342	2.421757117689885	5.509085924941066	5.5139488192526125	11.6396965081976		995	0.9315052662159755	5.757408881132499	1.9514467295952873	3.894148420460871	3.4422095688450156	11.111896962440788
996	1.53542794324306	8.75793406829562	1.5236827409152423	6.643034409538649	5.728941534659889	11.104654085949536		996	1.3912288633057615	8.31651368333998	0.9046556607760563	6.550681001782274	5.393835530975588	9.309342458737333
997	2.6337688815271405	4.608603551586206	5.865191140196423	6.032965341016273	9.349455851729674	12.595165357521852		997	1.6065352189187805	2.114275963756555	5.607558755468975	5.05242273009432	6.610120581986447	10.594055468190653
998	1.1982634892036463	2.2630395071015768	7.211107595300811	7.2035232577441475	5.842258219278339	10.954988907980947		998	0.6580647861795365	2.139967686187032	6.472223127603324	6.035435063374564	4.344596943136678	10.736711422541386
999	0.9083085818171281	6.546909229054182	7.692423134245414	6.091605227065019	5.694132076937829	11.770481901569502		999	-1.2637461240971417	3.8174820102681335	6.605500469419653	5.1723905438795175	4.347555859614554	10.225966236784313
1000	6.962734468305158	2.537804681811329	5.630509873063333	5.656483701513981	1.4308970027295724	6.967868667578203		1000	4.724095004451581	1.8377636220293474	3.5990472338059982	5.007830703936295	0.6475933588660608	5.426678912052753
1001	8.170377761692595	2.294890586144803	9.964225513530478	7.028204863687056	4.220136420736603	7.355063337139903		1001	6.114412100660953	0.9455830688326394	7.925187900641288	6.312592976064735	3.7101718418571434	6.875851395416657
1002	2.9436980233543317	3.1648533750493	6.152549182106652	4.447822503231463	4.8360715846455005	9.245569444273624		1002	2.0140313724905465	1.4819123357237212	4.795724844380984	4.220812830280136	3.8016661902419298	8.2859053853704
1003	5.00457602729914	2.0016574028693785	9.387411085503743	7.833585408038841	3.8920254429264025	8.163860293599196		1003	3.9642763167798636	0.7804490999660543	9.00166589035776	7.085658243947815	2.7175373318090275	6.757034513520778
1004	6.289725767924904	0.23770488640240864	1.3188903039601807	6.41709493654901	1.7261045459257423	9.041425836974913		1004	5.16308547760953	-2.296675689338527	-1.260259702070765	4.880297680597387	1.4284985514988364	8.911105298647398
1005	6.15686251892321	1.820934644072904	2.8693276559155665	5.665437630276798	4.167696866682916	9.438131432576403		1005	3.5440029141175975	-0.6021458566573215	0.08483881134468252	5.159218175353891	3.541381029383119	8.29389776725602
1006	5.422577222972512	3.109725869671727	7.239259389988814	8.054734107763226	5.747637030045746	8.825447768603363		1006	4.715675983302628	1.804522984656773	7.161942194876401	7.341784776932189	5.468344830291171	6.202414026788907
1007	5.958174247131852	1.0040939942400837	10.198386017286603	7.533756890165155	5.613345680836026	8.133370649129509		1007	4.043554708291872	0.32017879237185676	9.660641535066741	6.122470565859164	4.884797596484472	5.710278930837312
1008	6.388666021775011	5.897678723778806	8.038087452040111	6.236775433119738	3.6223321531096744	9.148305723387153		1008	4.431116387696292	5.440561199057813	7.629605204247993	5.461825263535287	1.6585918266612576	9.058787694747098
1009	7.9036015710345024	8.403426363896473	6.516188189699237	7.382956333729589	3.0159865105364516	8.353951429320468		1009	5.297326509266346	7.832886043662468	5.1919706074515135	6.306518911436766	2.21220596057927	6.940856447683719
1010	3.3010173210606966	6.801498382433587	1.7740345227568421	4.2140829895947105	3.8053625937507722	11.953616054037978		1010	2.155924255930485	4.7347049094808416	0.5357887463280029	2.3652336584205056	1.6559563133675597	11.268360898825735
1011	-0.6319498990190029	5.349650891745335	5.042297978927949	6.590705614614105	-0.1633205331397849	10.559367633542374		1011	-0.8982998915096625	2.8854264163618693	3.9081119199348606	4.734596142526449	-2.17393672696455	9.87302496873691
1012	2.5087163830923864	5.80303030482333	7.902838552630171	6.47945369617177	6.37089054028019	10.133677151638915		1012	0.6154746155844997	3.380510168615625	7.002885615070201	5.802114240421264	6.324308116283454	10.076053594788982
1013	2.3064459012161485	4.264611842708356	0.8929070707974465	6.789759442822583	2.63581958505335	10.174332119926468		1013	-0.4724918372975546	3.29709324608206	-0.30837701611925494	5.3355573280993935	2.0837676348755427	8.758158186242714
1014	4.442845904861111	5.08712704680867	3.002415921181756	6.282985954968766	3.4090662489771884	10.521518223633365		1014	3.1812650310725656	2.879236234207826	1.3467067075115984	5.413239932555741	0.7121229321207672	8.34038791605154
1015	2.5487687835541313	2.727000549860421	4.496700201896253	7.448800612910043	3.4865799831135242	8.930911945440656		1015	2.5158364371025206	2.592601477960315	3.493985378816464	6.274539957815199	2.7378790122892687	6.169596499366747
1016	2.8539464361884996	3.6329178974990057	7.877071214921876	3.801418036866026	5.930594844932979	6.80021739700637		1016	2.401902369692701	3.236886044600619	6.59089004530821	3.749588630014091	4.901003063557493	4.37815599596119
1017	6.08052614134822	1.8809070769128577	6.050379932201039	4.362712464176812	6.729620677757997	8.874070185366257		1017	5.533691108385472	1.7277132082611113	4.300265409658873	3.285730176818699	6.041949694195993	6.668131194028279
1018	4.920343417910894	5.766959365245031	1.9730587122718735	6.128624699568978	4.502230123960827	6.218149674083203		1018	4.352034937854784	5.361957755280025	1.0458042653320718	3.8801738135300607	2.380815791384688	4.047402123587646
1019	3.8534442594145935	7.419273038249263	-0.39736754565680504	6.056284098339985	2.5301565725807533	10.15483687148023		1019	3.1462010150282778	7.249894953527141	-0.4305553360305314	4.146531875240306	1.1649534105464716	8.145838564433781
1020	6.678709174612909	5.27346026420791	9.106455774300585	3.8764977349730407	3.3463417820025234	8.231190355441633		1020	4.3702893489096715	4.415089220883046	8.088162467296181	2.5490346482519968	2.169425742279681	5.785626174547151
1021	3.8730244438017007	6.5195021819646675	8.635165891767317	3.8783589377219805	4.062551826756633	6.624948849446084		1021	2.3702677181737046	3.7756401122801644	7.787478967226042	2.2241102409206706	3.302158920330571	4.167796389629908
1022	2.2560015471971937	6.390882404197589	6.727872447007089	7.313026477188223	4.204641713584514	8.14082091593124		1022	1.1174555092763307	4.847445518587616	4.846593807973449	5.31284769290565	3.287342786265447	5.413903416229327
1023	7.902236365452986	1.398804399405247	9.47542359614151	4.977166669460348	5.207203644796007	7.175010930871045		1023	7.0879552048055885	-0.6161956799007322	7.906841068852344	4.52945466070102	3.6490918076059726	5.819527574812099
1024	-2.175622104202913	5.7768043176930535	8.80403490747949	5.655961369993798	7.653278654247008	9.142316823819362		1024	-4.766514357678932	5.169046735539677	8.297810571358513	3.1215202175746075	7.622325233953591	7.7226665093872935
1025	-1.2166327361083225	3.630229092684403	8.228690124812992	6.25563608829964	0.6682307759841082	9.460579168315707		1025	-3.4367944829752304	2.557911366202359	6.436527106133122	4.380732307114824	-1.6635770186994503	8.16017398963772
1026	3.706241958851402	2.996896332466499	1.86757368411252	4.496967495926317	5.792657855333286	8.027225343639554		1026	3.0529515414822104	2.684070051078222	0.32866756099850214	1.7997075400133964	4.643985158094837	6.876678278428852
1027	-2.2662193859059983	0.06556286631116993	2.7524842174792026	7.952448111312243	1.6313895888657524	9.864495088681004		1027	-5.027172389459068	-2.347214825493046	2.4391805424903135	6.171573818666814	1.3656803475468131	9.332169046091607
1028	0.17628785643386988	4.5234360649197685	6.284640708927578	7.328868848197649	2.4813136472005364	8.662872591746398		1028	-1.7043229000362827	2.7631616340477656	5.078723501180253	7.003618830876299	-0.3078423715568026	6.467282768690984
1029	4.783246421387103	3.2686931311087637	5.416406243056395	7.420275379286457	4.089858816514674	7.5750748166408535		1029	3.993755361381501	2.4024813113105163	4.071771361678253	5.801192378398387	2.874323057580626	6.092157020110474
1030	4.167302112402277	-0.8840527886999728	1.552983768482639	6.52614834343657	7.822488216571074	11.284098543080482		1030	3.2749888527502566	-3.482723215534099	-0.9009859415199695	4.597670952364854	6.8765112036196125	10.399526802830707
1031	6.6988447042754915	1.1864965262041844	4.075041648862991	4.296838999488846	6.204493488938004	8.165757479006082		1031	6.06744684709563	0.651416026745353	2.927539256262156	3.6459967521075725	4.812910122960636	5.962976539363538
1032	7.715801274163482	0.5872310590355223	6.566565647784735	6.26249209353772	1.621983409100177	8.166363191678661		1032	7.52491303266357	-0.49878597791799195	5.549663208634047	5.6636102413894065	-0.14096794581740446	5.712030446201096
1033	4.1332305959236075	3.0919838809654903	10.688470160654377	7.635871862933699	4.791864340236476	9.497307325076283		1033	3.921896793216783	1.7564778585196021	9.786566119184872	7.103709129085349	2.3237778961526843	7.601487281327219
1034	1.4629512059955148	5.059802577441326	9.461336446776889	7.065907002123013	5.853514507394949	12.564295576233025		1034	-0.8040601923033419	3.6949256292386354	8.965506883402774	5.940431571318558	4.173231600666962	12.179561512777664
1035	5.620750036417467	5.848164428736559	4.4185280093714505	5.121099499294488	3.908258315102906	8.608949241917424		1035	3.568144384789866	4.991882234243018	2.098286564142123	3.861515392972422	3.347372991845169	7.327321028515425
1036	5.0762367413885565	5.631348175422663	6.786103612679896	5.447140997007071	5.218569553304875	9.108761074965312		1036	3.999620393409203	2.8905475450851337	5.7394431979807035	5.1990747041655885	2.5339372205372004	7.131315546138561
1037	3.9768121928612676	0.4393319058101347	8.51898463158723	8.048850844205317	3.6719344638303824	10.524575795042693		1037	3.6310971474004634	0.4056783023842071	7.68478932075114	6.397955444499034	3.093261087883098	8.82803028216399
1038	2.1624936690973917	3.067436205182922	3.263939795279311	6.538824421490945	5.655480113726854	8.492247318601683		1038	1.8020629173417586	0.6654241273826655	1.8643030300735348	4.96576129359426	5.603336923383172	5.7582148184906226
1039	3.9910400931577312	-0.8383602075418238	6.29049303327832	7.782801356771994	4.024238669261747	8.508351334263622		1039	2.684711497343803	-1.3009235707566402	4.106753761076664	6.7596598570070565	1.684546584052593	7.666751109910158
1040	4.005482620594502	2.491796250349938	2.165167684534041	6.759816033729094	6.758551126806147	9.201613323248457		1040	3.9502479793099985	0.3581112523885204	-0.5238900108626132	6.38021535754139	6.645987444829949	7.074033084401098
1041	3.4682013732338737	3.0952979629613266	8.225670087671839	6.220320874000851	3.4462953096688267	7.60231296983607		1041	3.093124266207536	2.2897070170382214	6.3840122198883185	5.812619988831582	0.7012761163943617	5.248310847639452
1042	1.7878421547678032	5.250186401291824	6.921712092863779	8.031480928607417	2.9416970643231823	10.106635601752611		1042	-0.7520706749949004	3.6977539279020677	4.415235104990542	7.891918962775652	1.0114684048799647	9.811520854677497
1043	-0.5029087701929675	5.411335938618636	6.743981888081594	3.8663871059658783	7.267018017066144	11.085781195252714		1043	-1.2245363225788415	3.734712052262518	5.843390969967735	2.3238520083562264	6.012593323065755	10.409136378448077
1044	5.871587290679277	-1.1847242515799994	6.477078373738333	5.92095319955924	5.124422830181842	9.781498458615093		1044	5.7645610627048605	-3.834001265569275	5.306970098500985	4.680485134247941	3.9220728710044126	7.918786697410198
1045	4.080789533844025	1.6906232633318203	6.20438003164304	6.6250834005654635	4.787277772068057	8.070268547880982		1045	3.959647325271599	-0.4829172451360293	3.9781818393990793	5.279798464855398	4.203759547107042	7.07656974790357
1046	6.659614388773643	9.265670678263373	3.433968451475033	4.907704515335641	3.9449243770178413	5.197780925391579		1046	5.580062040634685	9.23733069624914	2.0221688790482633	4.781509776909758	3.496196252877789	2.7221017291576395
1047	3.5059931959749786	9.17796357247885	2.9064746846681557	7.163282786481232	2.9902656678716135	5.999458360520846		1047	1.6872248380624526	9.1044632757506	2.79704360788767	6.117998477926761	1.6392076728245624	3.8268833194503746
1048	7.656634356281394	5.673944179365271	1.827796177090794	5.723838821926953	8.007435469583292	6.689730908484243		1048	5.690698696815453	5.574307551696696	0.799927356316249	4.7342018998290705	6.001570810758825	4.018653853900318
1049	0.29719914798685393	1.0768690307956224	2.777080416164584	5.958642916891297	6.2725399597424065	7.691334580895173		1049	-2.064299131858069	-1.6517954570758762	0.2456277843426311	4.754152964317495	4.499384901298771	6.303389896938166
1050	3.3365619481679807	3.218134701236126	-2.2963902588471954	4.55724442505789	7.154966527530113	9.355184746424543		1050	1.1815455901186716	1.2102136731288993	-4.768328947838214	2.5505713669986116	7.130590623325371	7.720532584663009
1051	7.700621645043737	4.432916843315295	-1.7124910611565212	7.99280365628991	3.652017122500015	10.109630729650833		1051	6.283059400310334	1.7166784690906978	-4.476023719346228	6.020776284829321	1.1095449005453473	8.59741398757308
1052	1.1005026348412308	3.8454282803643545	0.5451627150265331	6.206931942241061	4.374523334851572	9.302669758580485		1052	-1.5718605158816326	3.260470307374486	-0.7483049588411913	4.2767804603218575	1.7460721954408371	7.597337355179685
1053	4.918198354720993	2.996341305897773	1.7866954993413615	7.646767515886699	5.59287926669513	8.289950099371186		1053	2.9405087002983903	1.0178466123531507	-0.1766487402176269	5.7147420924322345	4.8716619577258715	6.550695923498644
1054	5.65848696257712	-3.72565626497999	0.5219622236425692	5.3395683237300124	4.017982986960169	7.581550407124338		1054	5.234121003117992	-6.3409798078485125	-0.6467643636440819	4.188093305624237	2.1095580120662634	4.966814605199957
1055	7.108240449569313	1.3491236283102395	8.427005608845924	5.77057645425677	1.5721080842574593	8.922827951507632		1055	6.774182387520688	0.5732776962237015	8.102111171757482	4.010596513237671	-0.3867637064606937	7.146797310408226
1056	5.363723791541626	1.2007103046740533	8.618955489960642	2.860868791889454	3.2425509836179267	9.329614439184923		1056	5.037086981028823	-1.179161036146086	7.7347976278864055	1.1357918932939248	3.1527112335263503	7.564617672308124
1057	-0.187679069998616	6.626717765349849	8.722965858029623	4.585733887673403	3.5521924843797463	6.2221360858294		1057	-2.816798509170875	5.517078314267192	8.19519889824724	4.468261531606532	3.1958248617576093	5.420484501623059
1058	0.26465389764663505	6.444960542968991	8.481445539681134	6.1980768387592935	3.3851957843229976	7.833098457745056		1058	-1.0492534771993338	4.989105166651879	5.892103601588353	5.690752702063642	3.326955833791255	7.592448560690294
1059	1.9623810343181434	4.776500942961739	4.766206368050585	5.2691352634448965	2.105035151433547	9.292963088032106		1059	0.08160836515944991	3.625221530861719	2.8393571462577993	3.763752100386256	0.10853301652798075	6.9362880495279535
1060	7.319806073539928	9.331503733159856	5.363625272890836	5.124847769862138	5.767845641715429	10.440089232080485		1060	6.4281506680710905	8.802737842914498	4.8004624158109355	4.3595853364061945	5.650668462270924	8.362638797139695
1061	4.386218106173008	7.85107485868511	4.359566444195378	-1.0986698519389833	7.051078645887293	8.501321755993642		1061	2.9361281726236594	7.394701888367016	3.564627044245465	-2.965561435053195	5.102215565722922	8.235081267744121
1062	3.1294386758053276	3.9764736000509777	8.536825299903088	5.491419782034959	5.736772825478133	10.042643422069588		1062	1.063000896326972	3.653199747137908	7.996295474804542	2.836963370382981	5.698128470615721	8.48547111313043
1063	1.0615318796820705	3.2812055765866828	5.575417920151445	5.531461201873424	7.72233020319678	12.006243171807814		1063	-1.5781237783555022	3.112071251669728	2.999488591338213	3.728920650679136	6.064100680816987	10.967303866853628
1064	3.7284187601365675	0.9717873451784084	6.980944735649335	5.433723230604777	7.05682126643391	9.661431290430919		1064	3.2072258337044506	-1.4428356818218697	5.068576051397769	4.756747720202526	6.66198390202802	7.43036667660749
1065	4.210598825944903	3.3927546586229105	2.431534303566942	5.085556781407524	5.080071843802536	9.850177292176822		1065	1.8282651669484413	1.212277829661232	1.2224755496290782	3.5623994807621395	4.711688319840648	8.304738217088723
1066	5.636683933681714	0.09612406211014923	6.385517977259295	6.536894374454745	8.216433804835539	8.265192581917589		1066	3.85727481827443	-1.5307531460357056	6.067130657726482	4.400765713386168	6.715142888229823	5.69641387761615
1067	2.4542792927720503	3.9956228485724816	3.043663998240089	9.790309514949394	3.8419234884442246	11.994799508554856		1067	-0.06776212224579048	3.689947048697992	0.7313897386338444	7.5016306165481765	3.669883468055942	9.32262993493496
1068	7.353726990943256	3.1907054639903536	3.601493015383005	6.2966041256464855	5.790141474897966	11.270532708212098		1068	6.530954279165855	2.7684549424444334	1.3714932616983355	4.5448275419529836	5.740921690930796	10.002161886375855
1069	9.050955918015656	8.061249521440047	8.785404838071454	2.2896717432823617	4.695945919106655	8.81219508560506		1069	6.5669704732026	6.365501779987656	7.0916319812361	0.8955150779519703	4.250756257552902	6.2266791119358516
1070	0.46511914640394697	5.632492504137099	5.486483234482469	3.062882418053987	4.436532718999229	9.202129488224767		1070	-2.3174314934685296	4.0642063649359645	5.431950569352024	0.34935875425259466	3.2996242459035985	8.588574211463957
1071	4.617733682966095	4.2818573858884195	1.7055850450349745	9.426709547693765	4.48379589913241	11.485092042351777		1071	2.8325555597767	3.45936171913651	1.5315159424083398	9.271106843299076	4.215067616456341	9.521239661646058
1072	1.49075877584629	4.133684731769957	10.993760350268381	8.147424843771137	4.992488112008683	10.202626251795335		1072	-0.4417525702582423	2.5488129221349176	9.634175486012545	7.662845465893405	4.552015808773476	9.12865502387427
1073	1.6791205073923636	6.666085886156025	7.482928356675866	9.061468384779358	3.022570444082448	8.010065387470023		1073	-0.875881337837247	4.488092411710815	6.231579529320168	8.883579078029323	0.7483507358392565	7.546994836853466
1074	5.130069991120215	9.687909198662506	6.9463443223883825	7.1306823144920495	3.611635461004743	10.430492080907339		1074	3.1409058681162927	7.896383372315618	4.299133556453567	6.398067145079554	1.7701881204530376	8.382155873679086
1075	3.95783566573085	8.421293225698175	4.718077391205658	6.834470028708272	3.618445483187629	7.208472045094039		1075	2.182053198086939	6.888656476506577	4.2789218492965935	4.596882020097155	1.4374836873665635	5.941103504587823
1076	6.17825138159526	7.503634561611685	6.806152464295283	5.9463432599043635	1.1629255497657252	10.758281795104843		1076	5.53133099763232	5.67926526072061	5.561253622604847	3.253752255889225	0.5397984341949339	10.40174055299104
1077	8.620560634043754	10.794661264390385	0.39325682228248404	5.096270882299741	6.48906205100051	8.583179273723777		1077	6.943728269593846	9.438781507525679	-0.20104237610033837	3.7838332854576002	6.091166288730751	7.135018630436271
1078	0.8882785401050045	6.130723182402504	5.715112666716986	5.811164674613459	7.19232766076058	13.23409914837905		1078	-0.4399165925067906	4.124042100869849	5.16123564408555	4.617579001984008	7.089239568509601	10.525138760903808
1079	9.348863260590836	1.8625761614956187	4.091628211657092	10.223435129411792	7.471392873435854	10.643695932392093		1079	6.9315235283290555	-0.7179428315241616	1.5106033464315893	10.182152350362522	5.222867400207271	9.472868484664865
1080	0.8976783992817063	5.779974302567147	0.6249069345764399	6.531010375620151	5.500867068821707	7.31112922889852		1080	-1.900841472368262	3.8833037168705875	-0.42592143002784055	4.955103878970057	3.0261525406637224	4.853864609965306
1081	2.236969426436697	5.4437732119011075	1.5691049181637349	3.1344390504861743	2.357097402350852	11.035116111851877		1081	1.046766515061288	4.647197206527058	-0.643529613799138	1.120950987510092	0.6160360516889782	9.310956324319658
1082	1.118590730225973	6.894984274903644	6.269418424781343	2.5205342214507556	6.875158585350343	8.43557708243642		1082	-0.07682414696461426	5.58850240245029	5.221568603535088	2.150969786261273	5.0849587570274934	6.605227766030763
1083	2.6164094833268043	0.03955268233628432	5.559179646987798	0.33691552085937376	8.482343948826127	7.415049476856886		1083	2.6025547349132845	-1.508944156122713	3.9170104911545676	-0.9618075725588111	8.147180398711205	4.668937014029188
1084	-0.34372785426636254	-0.4013768035708448	7.590220491579467	4.405206555133158	5.737695228979487	9.187510793475568		1084	-1.7685142625126073	-1.5583384731027627	5.775194454590677	4.34974655044672	3.9591448062837102	7.948515701789916
1085	1.9100964814839014	4.624158384045747	3.885510702958884	3.831012265535997	7.745261863240509	10.091437260417345		1085	0.9435274545640626	2.9698362048552105	3.6466070494707297	1.8687020131389591	6.910160346365787	9.276528777167917
1086	5.470806760928745	4.220577907956345	6.705042394855692	5.251029691561415	6.358412109441322	8.999292979989958		1086	2.747669359051479	2.73215680496159	5.5765083613069955	3.887439161114862	5.965931952886001	6.642227672810716
1087	3.679742994273125	2.8397695873577984	8.113908145713905	2.6857265782335755	6.19865854237845	10.856959390547418		1087	2.570199850704871	1.713349732153665	7.276892016038153	0.1809133238722893	3.4387020424934973	10.537016366770027
1088	1.4113912552419796	-1.3853963957965285	5.324892901497797	-0.8074988610897137	5.954198914031052	7.604438716629974		1088	-1.3569475187233864	-4.181178275725525	4.814064331371372	-3.0614220861370036	5.469996003652376	5.016578198837014
1089	1.3608672984991157	7.740210021383666	3.935285896079341	0.8865523701069391	2.8099741574658337	9.909982022754283		1089	0.1386469823187464	7.462066016668541	2.9346366894352993	-0.7263722978995715	1.7622729987029346	8.141617317321641
1090	1.0078401932271668	8.512778487728188	3.4202765318031996	3.4099948887448708	4.388455595768952	10.203728288659761		1090	0.8471288505528974	7.720460422166711	2.4537851489649882	2.8530299729866275	4.145738586030976	9.666054952746212
1091	7.578278361842251	6.281283954688603	10.4650612926538	6.791266687864589	6.650542779972701	10.140972137643505		1091	7.422050100245007	4.9770695798317455	8.772704123404527	4.913936461822772	4.912640903508147	8.459319489803281
1092	3.703718600963551	6.210600343275322	5.118215622614564	7.864076388224678	6.655364839583879	10.563438277042852		1092	2.7332606686601166	6.063031707841977	4.807207882746296	6.8464855325960485	6.248477201339488	8.758973763525448
1093	8.19657302699533	3.68451860360948	3.302141843496836	6.160143176951235	4.680422452812155	10.755375528926132		1093	7.824938670749082	2.9103061578532543	0.6156247364525602	5.0152581947991655	3.5277221168600876	9.979811901925947
1094	4.300619045036618	5.43487862800543	8.05225603897478	5.934320095240649	4.603477166527893	9.390091994138		1094	2.46546249533938	5.20908300440242	6.597127139550249	5.150658620605666	4.527276415466507	7.0383320840666395
1095	0.8012407618227514	7.449416117265126	7.598298238922418	7.499142632527416	7.604157861382686	10.099550243935015		1095	-0.713671692074665	7.358220118082469	5.145681838051359	5.743416773320364	7.300241688337228	10.076087753992283
1096	0.7364251226255155	1.856546444843482	5.7393950268889755	6.158345519177952	4.563176539266848	11.301874179900214		1096	-0.3959848347423264	-0.19633968464642204	3.3991718903329824	5.466283630500637	3.9844716497270367	10.936011119041744
1097	3.742900927396835	3.363823037568119	9.052727730272528	7.115806313590333	4.5478898888315475	6.971068096977277		1097	2.685035922526195	1.802529264595025	8.22225731362689	6.471518578371457	4.51664475931228	5.014191024067845
1098	4.019778484723188	6.10765066613111	2.4219905941535265	4.243489188463857	7.090496604184009	9.847816623389694		1098	3.1121126770422225	3.3150546250707116	0.4808146106115614	3.4856080558174884	6.466332601260194	8.372823643582233
1099	-0.25364738574167445	6.052165423460013	8.457204544062478	5.6217985227217815	3.896065983830957	10.861458234421209		1099	-1.9328745570860355	3.927493258204659	6.331416162323184	4.819875136611651	3.8567786947134017	10.001302034343775
1100	-1.2386962317950083	4.506699377576197	8.222412429201613	3.6466440865882555	5.340704540132445	11.520665706856155		1100	-2.423714451365516	1.8432120418873885	6.1427882011842865	2.2827259617901237	4.544967633703213	11.352225770894053
1101	3.3191605200088006	3.7981014570598886	8.122424407725338	3.4966766393103574	5.5615184985783825	8.08256811479056		1101	0.7747965781842123	2.2512329081431	7.270970470307969	1.2433138351624304	4.8931725770481735	5.355210814700344
1102	2.515037068311799	7.000168910469467	3.9164247864701855	6.360578934359194	3.256591434463234	7.826738537108036		1102	0.17608889883701995	6.9361924824889325	1.7431665659106463	5.875161802883533	2.826374499068354	7.718452175473722
1103	1.4159131026376026	7.464963874065145	8.819047294298425	3.865574112471203	2.483200382216899	9.568891682775368		1103	-1.358535476385494	5.989930832476741	8.545842663172284	1.4652500816409688	1.773710966470517	7.191140906734297
1104	-0.3939188885661742	2.8555420912697516	2.0479425865900014	0.1295448418943773	5.110911437003498	12.623865740632722		1104	-3.1512179046491857	2.142197659164909	0.5743882469637394	-2.654568859449783	4.566619972691076	12.290514532497978
1105	-1.5164726019966484	-1.377932055640637	6.481236472819702	0.9959709336914223	3.9636374665639598	10.495710759918932		1105	-2.578751165988236	-2.100082580192207	5.327207001429619	-1.7083986365183974	3.8680595365845365	10.201202578598915
1106	0.30646961533669764	-1.1961102804502555	6.6319172793658385	1.6076876932430795	6.015956171569337	9.194279158077213		1106	-2.2433213334285944	-2.823138859499196	5.292124886554552	0.12736811099681966	5.110746542964063	6.411428712424309
1107	1.0625267848188193	4.041397566157738	10.213382902986089	-0.31772681081985765	5.332683574243802	10.294996576776352		1107	0.32017617837462287	3.6947364110294165	7.536275839033914	-1.5452818122226886	4.694829434622211	9.781346007345245
1108	1.2581392472426716	1.8162453076452447	1.0473324512025224	2.837291204572977	3.8031365924402225	11.785662739816122		1108	-1.0921778993334468	0.9227894607166645	-1.5996822306511551	2.027592964005042	1.460710445896757	10.805622848723985
1109	3.3845181552800225	7.715839271937418	2.028664769012878	1.707618989354506	3.1463340490922995	11.694999647027098		1109	2.3080428576224237	6.8907524416194255	0.2995825732827224	-0.8419672378514269	2.6506920724842558	11.436735929544414
1110	2.6724712842820395	7.9243517377228	9.563824640829683	-0.29055409952757705	6.207673082507264	8.914405267604993		1110	2.322503002891391	6.679833877041209	9.168577723375154	-2.9608792066970517	5.371101650227376	7.411806945852652
1111	-0.41765954512185205	-1.2992700469634055	6.180673620813291	8.055850565161762	6.90110256407537	10.356125985118851		1111	-1.7260634142587925	-2.2998611814375436	6.175432218912576	5.538985591225133	5.932648490808376	10.065277097697075
1112	3.6056594035175262	5.186263399067754	5.874221804395603	2.559431804395156	3.783097968037356	8.304127628181682		1112	3.3849548826194016	3.6035485971579355	4.868683736058518	0.39108131289534853	1.400900504792677	6.81251962445724
1113	4.527456814896259	3.625704756382941	5.793533364126511	1.8536935314843583	3.822601574992479	7.20922934298622		1113	2.010410620435155	1.247847455494862	4.149588442800189	-0.3604909733882671	3.293999072755699	5.954870768649957
1114	6.8181459804238935	6.654590997412526	4.491620844546508	6.907457394074015	4.845265941765918	10.27344219093258		1114	5.942221460404769	5.436875084244683	3.534411933518242	6.64459387486837	4.816823074839738	8.580409115346685
1115	4.156972546184152	3.142677182787326	5.459852623228823	0.5031634072350627	3.4478081380748584	10.639912458515589		1115	3.1066237153050036	0.6184695099417348	4.61957782465181	-0.803132632397162	2.481844629505634	10.348411328168362
1116	0.9914426933719686	5.613860588905026	-0.1851746695597231	9.394862878421083	2.8414686968829423	10.488006447978883		1116	-0.3117171913023834	4.534102281601337	-2.0597331017968035	9.167993091950297	2.2456031790644593	10.002900018958542
1117	4.764919670918534	6.7662185501173395	10.594831951600971	16.723738183684866	4.302237022804916	8.53450693955989		1117	3.551439620340971	3.9892822452531957	8.646835251343411	15.003183481401337	2.648848449548429	6.3089620394882715
1118	2.3556166221728927	-2.2731154940123863	7.894464310521385	8.593555807710205	6.252912426890087	6.132649269621633		1118	1.0285332979047088	-4.700895669829837	7.52190568463645	8.04001643438956	3.8751576726322505	5.758066682231158
1119	4.677991755357373	3.309688927564213	2.37259868272395	4.775496346523992	7.2743271763230695	5.531994275678228		1119	3.6587468785666957	1.5479833430234649	2.303598421685328	4.6550989486555885	6.463445036409141	4.4975582180527995
1120	2.843179110812328	1.7456522623318018	1.433811110653823	7.451484604981666	6.75660794410041	9.931422856001179		1120	2.6393693951620363	0.18894416227476185	0.8437907485663034	6.4171204942353945	6.1839429106638715	8.96181989417918
1121	3.4411343605950475	4.2514089803055635	5.706198476622983	7.890532729943084	6.041563144166399	6.733009037666153		1121	1.9647000262840804	2.5589196815028226	4.78874553476434	6.483826092748209	5.8743011918904084	4.400518669557908
1122	4.830937840368285	6.477752677463456	6.046986958173196	8.08716359121589	6.9177199311964745	9.81962454405545		1122	4.725193376780994	5.384854131850092	3.8026659738072817	7.508079151252979	6.455590365735069	7.3610635543118725
1123	-0.18407026079534075	3.629800944371657	7.360077940066477	4.794910700017302	9.706434707399797	6.569686538816543		1123	-1.2516095005427925	1.4863064154123196	5.463749059029688	2.2024743627616794	8.897227602585213	4.051630502071417
1124	0.5714768444255894	3.650085849161144	8.40652917446106	6.085336867380471	2.9747153357872467	6.261827113182227		1124	-0.1821751520821454	3.298289909897413	5.731225911414038	5.234214635592584	0.5826530963849557	4.166693094348853
1125	-2.5774312634372105	2.5733787971074307	4.96588646382058	4.403602162352254	6.773693159759626	7.73086415718389		1125	-5.247493329716766	-0.1311872598688013	2.411024930604851	3.6163522527335727	5.791458475498692	5.8478998765060135
1126	0.002884158987700389	3.9168110502848896	3.405220310323654	7.564661515729255	6.397260192330011	5.618496730117729		1126	-2.283739035190528	1.7389358567980961	1.1251036560297414	6.16142471508042	3.6249423630101822	3.165353701109668
1127	-2.0439751912539528	4.11372163964856	6.4860184657414335	0.6824320284890414	3.6652318059571685	7.759486584447278		1127	-4.009148625940916	1.9230822367271627	3.9524899958559065	-1.4404922360215928	2.7931068777518586	5.00224183575331
1128	0.7207595682331419	2.032922476656373	1.3424636409209028	5.22997788395354	6.497290140408592	6.594530307488952		1128	-0.7603042920273805	1.3203667964406647	-1.3461303844904637	3.6296626578194062	6.469381183641238	4.490451717036178
1129	-0.08301749076879192	2.555095344521179	2.548000271306051	8.847422510678053	3.783660978980386	8.948306198850572		1129	-0.7412957525874292	1.6792318106030741	0.2511801153517874	7.363223477994831	1.6172971622190104	7.6140780091918945
1130	4.053827339180486	3.4044236063631286	4.727644737388724	5.158970744428185	1.9064095813996138	7.26803850903463		1130	3.5000000957941886	1.0474687163098388	3.4320090551613656	2.414448899881358	0.9684255790786727	6.523363699146927
1131	3.7106831692446463	2.2450677639682675	9.001007177052008	8.127984399989819	3.053688001883838	8.162187669474564		1131	1.3811389505313794	-0.3577287921532064	8.11269655549251	6.681389775374497	2.7896474862132603	7.609766190053127
1132	-0.34917106421058963	0.27012849289777185	3.999752505880035	6.277560225067236	2.6401823975103276	4.943963319155366		1132	-0.5113422097213901	-2.5002699979569485	3.2430812376443745	5.853647167994676	2.379508775770241	2.774262934301603
1133	1.1996593318215432	2.241773828634125	2.449617449948582	6.772291324515687	3.512494672379004	11.233998504819986		1133	-0.7467183994916937	1.0856205597341684	0.6537751795568891	5.950519656042082	2.933375850125399	10.984840391714194
1134	2.0085949374804897	2.4347718740467186	-1.3303531251411842	5.485470687769892	0.8897078014447548	9.739404991941212		1134	1.784112322716789	0.7881859342987154	-3.8075544389987184	3.6781084645598474	0.23408214619220924	7.847629026347949
1135	4.50453842314294	6.131950554039044	5.967810547462237	5.19930928019375	0.27061776166819174	9.133148277207402		1135	2.2076723112395884	5.146437247498773	5.283287622717993	3.4252839123402534	-1.0297870787325043	8.090338996897009
1136	-2.186165287587284	7.531364756975732	4.5928190628116115	6.8247950513527345	1.381211401099988	7.920257908888073		1136	-2.294147429876516	5.1308758656416344	3.2453565450821644	4.643706422587982	-0.7105897396356842	6.445125517339888
1137	0.5092818467170731	7.672155427440021	4.512103752374952	4.098175890354284	0.5963472072806026	8.933502158799005		1137	0.23735445794642973	5.48982970782916	2.7141530179792217	1.6538027218795288	-0.3318423749808561	7.607131978386411
1138	4.857416026627311	5.85799644557687	6.81405563785816	4.859200170848993	5.32429404828448	10.46900992505649		1138	3.8067963819894333	3.2765493323357426	5.188161478217106	2.8671745495123995	5.109844628322808	9.090226820279801
1139	5.845848229846758	6.731108077485512	6.800812447864484	6.424593184905934	4.047142113526012	8.100057716067681		1139	3.954087730696209	4.540996993413088	4.946650297666064	5.797805222741584	2.2668022885777654	5.675834673058253
1140	3.5825069851833873	2.8624745877966404	6.225557480174489	5.837086612582252	6.760193819954567	7.925414814352883		1140	1.0546926883419414	1.5091199306850056	5.512358914127101	5.419520779008781	6.481897586507153	5.510067834532269
1141	5.2154928943734165	5.0756107109251385	11.331596247185894	6.987323124803395	7.665061060438821	6.534357012467766		1141	4.981759486209715	4.759970264036143	10.501079311551802	4.359519044230822	5.614662352549638	4.7798759009630105
1142	4.114327270776592	5.560099625768026	7.541880689223916	4.643546424609995	7.534786002796499	7.71298324926327		1142	2.5557342174572786	3.5754488277057264	6.327978092622272	2.884734624944376	7.062691347025427	5.665792521818425
1143	5.118014183956842	0.1759355529981474	4.920467100871887	5.5394625358194105	3.3056729059419085	8.096979039834654		1143	3.6329528299523877	-2.2207722485911345	3.7450475075665217	3.1176512953760493	1.5828692978294399	6.029000615917166
1144	8.259921111173655	6.342802899959492	7.527249511289612	4.066722699404365	3.5130262483118266	5.464896785827543		1144	7.620824449055327	4.640792400715533	6.9887725183321905	2.3545428305647116	3.2782214757991994	5.15619205660655
1145	2.276985714462947	-3.8081812689066754	4.51306090236288	5.16747140359987	3.9970421524618356	9.20514442899921		1145	0.03925826869690763	-5.579375527789668	4.1393648700470544	3.7210155621985144	3.5001529814972443	8.346598757146495
1146	8.176286586010045	6.827511747948845	6.499549359668123	4.57074709763871	1.7118492978595674	8.41037334042553		1146	8.140326623630761	4.894765534640525	5.827190530361632	3.6922386645668253	1.6817567172178602	6.736761172749536
1147	5.276312857726643	-0.2840444125071871	1.0911098747273444	7.107869560376535	1.9395022333266472	5.952857562486833		1147	4.029646405517104	-2.6379474251700437	1.0330231503036695	6.8087868081089935	-0.10619354469550824	4.142207505316602
1148	3.0904516594124547	5.776678995370345	5.9064392219200315	7.431388749291821	6.698471195690972	12.114521497301027		1148	2.2907996086593774	4.559917472842018	5.059367311084946	6.894995949293528	4.5607775543394995	10.701673567856016
1149	2.336301757812824	4.468097637080577	3.0377017015097296	6.403508281758718	3.3823307914142324	10.397291271098785		1149	0.5726064750048787	2.673300459733633	1.4929605789695117	5.338939819490264	3.104530974655497	9.854023249596445
1150	5.266547039405411	5.649343807037206	6.394797804855926	4.791393184030793	2.123379663595043	6.539433750953361		1150	3.1425179371266023	5.201241109624972	3.7812674745983856	3.5293863003997448	1.9089470538733775	4.975992150103208
1151	4.752121005144834	4.202560153516958	6.679102983378545	5.778657332002516	5.0378214699012	8.502898162194649		1151	3.4131976655929437	1.967849158987435	4.906517221083995	5.540459900134357	4.028788987713311	7.052383145462635
1152	1.7988506006491836	3.1800937477499427	4.797937295177766	6.50009747964564	5.013527405913149	9.92624471025351		1152	0.9967946961201589	2.2249358454615833	2.165861213010974	5.776493946999751	3.7988769210191213	9.204547598224659
1153	3.8595919772771685	8.552351967197383	4.767815004718138	4.795517765750143	3.0648859823540673	10.32071605226832		1153	1.5847511465901665	8.273412553712927	4.039391829150005	4.587149048338814	2.584835903517104	10.306805716908286
1154	-2.02092661777959	6.226745189418905	4.448552633131106	5.86598144861504	3.5975778967485574	12.194344884894601		1154	-4.295214178591615	5.331773544619744	3.8353671205128648	5.76123752432044	3.238767850831925	11.250764642419727
1155	6.644977540595534	8.876749082311127	3.17782345211359	6.596230506846303	3.5644348405530546	8.683938038077118		1155	5.576890646308438	8.258087246071709	1.9738859606789425	6.584237885013703	2.842983393598949	7.603391985623105
1156	0.7810082221073894	2.056699284652262	3.9121698392030857	5.382003605498471	6.045868326787595	8.39232180677929		1156	0.12021082266649474	1.5463631230744785	1.9819744074808925	5.288703966243089	5.939696712963587	7.246909967974325
1157	6.916787955919653	-0.7238295468619594	2.8247618086417514	6.221115443687662	4.3024985801947935	9.372750241645777		1157	6.40572386069334	-2.7106113218052634	0.025220032880624466	4.723683569546591	2.2944743430201733	7.106046468807875
1158	3.8851635432864007	0.3899968122190828	4.228622857111806	6.215578396809934	3.1914667462404673	8.465118660444503		1158	3.1771926558421475	-1.584291775827802	2.19436967529941	5.629294929260481	3.045274554784255	7.475170438481114
1159	2.8831093556725915	3.998208622274193	7.738813557856721	6.869700783307062	4.3793369764463925	11.320418203582383		1159	0.3885645256367716	2.33869985763544	7.662710871498079	5.082847113961323	3.4118863000620476	11.231036564196767
1160	4.188791584803781	2.452647338356483	5.061922033737524	4.472430043724162	8.59086098337776	9.5229514491333		1160	1.5275851014983926	0.4062764770912426	3.049862977373318	4.461915710738263	5.936431385349984	7.78254481555761
1161	4.317356182150478	0.5800880332622426	2.2720711399792384	6.467450099630383	6.852936572167815	12.278750621682747		1161	2.633556430089768	-1.8208950096669407	0.41901493932944023	5.1217679950721395	5.032189390296941	11.628992666549554
1162	4.001998193186996	3.5131765513567363	8.61293182484436	5.2357790351956615	4.824830306120554	10.15847373120566		1162	3.667291988750989	0.7450914033134293	6.718263735385196	4.573980381542889	3.9577991209120116	8.537525750155098
1163	4.926349736723518	-1.3059144339854243	7.441940544821933	5.542897778897456	0.6725678415545167	8.307118369641255		1163	2.8689273869518614	-2.5830128701791093	6.3501439854798	4.345056580652898	-1.2035362857929457	5.863986759938872
1164	3.8768579854724834	-0.0916502999177932	2.9049678991233434	5.9914380918293215	4.143463815196528	9.734907589609548		1164	1.7151381887736883	-2.8099555489601205	0.317087474847074	5.829716867428688	3.5216004290116008	7.862503633123901
1165	4.721209262396322	6.082428049716489	0.6537108087900211	5.6203988729854375	4.3005690739934614	9.629767491029332		1165	2.3514577885885073	4.418487686914348	-1.1452979640486758	4.197880235992835	3.070711340630244	7.939592197891051
1166	5.039279941218374	-0.17904532406631468	4.179402307665784	8.01436272387783	7.529947518731572	10.381205067109217		1166	4.254545970252592	-1.8292045650476911	3.635037629262295	6.76067165896624	5.6117628611149675	8.243538435574514
1167	8.255608142427732	0.5570383717963124	2.626349796215896	7.067453992704112	6.154100017929311	10.634139729646702		1167	7.24858267653885	0.42278160203212256	1.2644576979163806	5.854661273780749	4.410639246856851	8.491167452428348
1168	5.426354344040512	0.6451773538319011	1.6279406494424433	5.998708304383415	7.876839205902901	11.211393173183566		1168	4.677366362947662	0.278546900156006	0.07661049362975536	3.448834677815166	5.961206780043362	8.875106244474257
1169	0.2628186718195435	0.6982938270024653	7.865640123113592	4.413937636622439	5.397366218527686	10.43730643544519		1169	-1.0798113920565966	-1.7280822457958762	6.4458119270183	4.119048358286818	4.712744419996567	8.553897746692837
1170	1.0960593554871252	-0.45086132932084666	7.32740789918508	5.290685144363186	3.504623021413091	9.626123601076948		1170	-0.302482832218099	-0.9736371788940054	6.51646631044152	3.952413115772678	2.760595924095812	7.042095938785636
1171	1.6796651755278018	4.7914016822843335	3.278223166590034	6.4939429134561255	5.974855486996951	11.25097005431612		1171	-0.6005292886841065	3.4125909809520323	1.7415705720788208	6.145738763734419	3.8003696210134037	10.499229722465707
1172	7.853662800755008	1.5118985348320397	7.243552715599967	7.547307714546967	3.41675228345461	10.112601752412267		1172	7.139429800382055	0.8767021373328403	5.184377646313706	6.270949127868104	3.332286700030442	9.365327146630374
1173	4.7269674585074295	7.929615617741684	5.421809250577843	6.4351540360540405	3.2644777639161373	9.823866749425937		1173	3.4848835464312105	5.375222277128843	5.09729918780462	4.8395949788931905	2.524498710487409	9.437471389098874
1174	2.469632396649144	6.174411227689975	9.420839793070106	6.375866993867367	4.828686718177704	9.82231766483585		1174	1.2876246674476455	4.041800161267809	8.675598517424039	5.626739478977317	3.9808676350971597	9.029101585327146
1175	2.7304965436755544	5.547062213689067	6.527558923970075	6.988199591634951	4.847977470118912	9.927392605593502		1175	1.706577928297588	3.7444331008954377	4.728963616852379	5.354382554986025	3.7990280136684786	7.8997515275164565
1176	1.3361737713300579	10.17790146336263	5.711281996987281	5.76942199928817	4.509789158094418	12.396814919192218		1176	-1.2194293968470953	8.13963218635434	4.855665492977031	5.388119027090202	4.232790116743625	12.315312069420083
1177	5.559999187252945	7.606659062218757	9.71298494074725	4.036251571657947	3.978272417293124	9.122584439070568		1177	5.1906408368862795	5.828021893393599	9.325351073286106	2.2106961539512673	3.210908917086101	6.97677359735988
1178	6.919188122917747	5.60950751433508	10.219656399006487	5.300982791115449	3.7086382250359398	10.603883578546897		1178	5.153413739225118	3.7818930568888938	8.714895536982787	3.92886421390186	2.278266733331406	10.367899656864026
1179	0.5058764729673464	4.020787690565698	7.725255276923931	7.3871260224015955	8.309748592890536	10.725069566864576		1179	-0.4700836142655559	1.6486013411204499	7.507263421939835	6.4121333102663005	7.5108904837410595	9.409486047813658
1180	3.129552218800818	4.664778729721437	5.575391690775151	6.339770895950941	8.252886808479296	8.477046537037712		1180	1.8066576384648951	3.01062117088641	4.915852289351546	5.535279764762955	6.519340321304686	5.895288979540371
1181	9.216937723857372	7.402001096272416	4.882774407406798	5.045306485954263	7.926723526729989	9.496148786724852		1181	9.204421932508213	6.826569442516108	2.125627391500255	4.054047992349467	5.539722948543977	8.715120852934229
1182	1.1770116927983616	3.703147913430527	2.7270482418939137	7.3671273562408635	5.576653955426611	8.018203707451757		1182	-0.30319682863351494	3.1144044873378	1.4372719810786405	6.4361013659774	3.4498897257141867	6.62726994961426
1183	-0.32051577662415714	4.874192993379795	-0.05824053986144813	6.894906058084722	3.951037706855438	7.6323837359303415		1183	-2.0102320687903243	4.385079881665584	-2.796886156772678	6.313239235457331	2.9218149056618845	7.472411982196832
1184	2.696413695818831	4.7509569393565885	6.962012759628497	7.32651060965996	3.827651682325051	7.350648399989638		1184	0.9063815253180669	4.417444885233925	6.850420500052808	6.73226643932805	2.3728917333568584	4.592768590404264
1185	1.0346839179701148	3.2702133552581185	-2.3047959462868723	4.455582991737833	3.444844469150839	9.378908061220258		1185	-1.4399583516830208	1.0595468626993378	-5.050481258253997	4.093320552083671	1.3098835159710052	6.96430541665708
1186	3.92073297913876	8.604788120722827	8.044319520538968	5.456290189334702	3.387723367419548	11.430048339088513		1186	3.556277879245136	7.493739030045821	6.865269833300818	5.372357173442408	2.397190417746787	10.924552305431984
1187	5.151817075546267	9.202959415815908	4.718464173636399	6.636370450013911	4.52318328251848	10.954096749378193		1187	2.6758564107631915	6.602308949434714	3.655868128401365	4.433151151906653	3.9828409230574215	9.690920519140331
1188	6.6751892158442425	4.46200783163108	3.204342477071239	6.16347377471207	4.475939102618237	11.484744157353902		1188	5.534829200002804	2.590765300937138	0.47942276515001625	5.845841387233606	4.133348358862051	11.357878701816563
1189	0.8217294054294748	5.87028197188054	6.420994527324799	5.056444249332827	5.233841545408391	10.893656810736227		1189	-1.1171769282776138	3.1834263661008837	6.147584031992017	3.392656173053993	3.3078965618369427	9.539799631321939
1190	4.1620000228146115	6.923711771877923	8.938047486708234	6.792359683779315	3.1168269700206994	9.428277393302468		1190	3.4970592908985134	5.519425404495878	8.909301872616904	4.933287975904777	3.0715510414674685	8.30532412412256
1191	5.758676970066146	5.7301047655001955	3.450145570816993	5.748800013187824	4.904679209031738	8.962584000908185		1191	5.244091279134716	5.119437793176374	1.0802357126823487	5.413882023342043	4.455125534427386	7.743053896003207
1192	1.4996933133059134	4.072868579075422	5.639338562593863	7.842536708375658	4.452155842698758	9.045685895814982		1192	1.2524486828632513	2.602952689605562	4.900319228577939	7.835647886188586	3.8048542640158947	6.9674405516529845
1193	-0.808716684618271	5.841389859018354	4.809562234391232	7.646951586726968	1.8533604469359846	11.486021351247995		1193	-2.2908353755539377	3.341961411685084	3.950867769305367	5.698815803604354	-0.7146868853671071	10.943387808961372
1194	0.5002457578104742	3.585417411031586	6.388931842670242	5.147784848870437	3.699626049389325	7.770376859864772		1194	-0.1310137142585096	1.7208850496571233	6.204251955178864	4.62155643491946	1.4550594122539033	5.752063276095122
1195	0.4592186960467864	7.166802769070093	7.5023191587774445	6.431111881491374	5.4960725140220426	8.930471902216523		1195	-1.5015711614843332	7.036945927554683	7.2323565178235025	4.578473175750089	5.329544127317321	8.32494192368922
1196	2.999130001956932	7.782155495502154	6.776106718164183	7.659091851781658	3.079478108624829	9.44499330660805		1196	2.4150810888419736	5.663602028731766	6.371705448208176	5.5556328104457595	3.0220522466027337	7.584907401632727
1197	4.555399271639691	3.4818436813693454	8.654971666488205	5.879854271601352	4.504224725542536	8.688888975443025		1197	2.016030417108894	1.8209615561180306	8.555356522538807	5.759029991201432	4.428439646979961	6.4402734448721635
1198	2.332548769081788	8.946660303553038	7.825612516140368	5.075179905964544	4.513200685729229	9.902566440299418		1198	1.1169654217888392	7.094431096158503	5.028589142392564	3.5024211123096074	4.008518293860192	8.374689887726095
1199	2.2526120378693766	5.55300281179036	5.870436823695113	5.626040771620707	2.834058574966291	7.622597897782139		1199	2.048682861065223	4.580980024521277	4.512100648487876	4.397802207603938	0.2045388572909781	6.102024611126186
1200	4.80347103657567	7.993265478995884	2.845245852731874	6.7983462021177985	6.370640493836576	6.284590283801666		1200	4.0853178476596295	5.937684134594639	1.300726681394989	5.29636886996662	5.983897178398499	4.989612092631271
1201	-0.3732679793250788	7.18564516662152	1.0855478912186483	6.309475681604207	8.742867097277658	9.102291227771008		1201	-2.8073858538091825	4.578063539533412	-0.09585360566409773	5.728486253930077	6.361030729025617	8.508800833689394
1202	1.9685993344260084	6.644509439302397	6.096124151177037	4.837993363091069	4.007444675433969	12.12280481652565		1202	-0.24870175872022937	4.715726543031223	6.060257369851246	3.3523997159116945	3.871707968547352	10.794916559417251
1203	0.7940879557024606	4.275635891306907	7.247123907739837	7.5156067479076425	1.252380186277595	10.904611787220281		1203	-1.3515685243021363	4.104167524427604	6.641165942075444	6.806012092781233	-0.714790053526017	9.142628027178128
1204	-0.7529580319838569	5.1970880544196865	8.37070061111042	6.338986338285355	3.138921515214968	8.406543072448034		1204	-2.883097591105497	4.381906821128988	5.96576261201178	3.969394679102277	2.9965574136372326	7.981863825941384
1205	6.287840454599884	5.201191429083093	9.352626343810751	7.115769540751137	4.462372494485677	10.954686566869087		1205	5.717972506400235	4.444872955599644	7.0218799425005525	6.3037431887447015	2.8377257787392187	8.73519776718209
1206	1.2328437636080494	1.6838929395068694	3.112831788731333	6.2877067244997535	3.804356028359339	9.859762771300646		1206	0.00278433128622102	1.179782328525833	1.0627166203832612	5.54771059505697	3.5946734722644234	9.762501446635115
1207	-2.565291340815771	1.6120137056685973	5.842040033444658	6.3796041277323505	0.9532646008508859	9.906894494447055		1207	-4.196133373268591	0.948360436368393	4.368924935245697	5.715081446935254	-0.14342914926922157	9.454113852119114
1208	0.6086381627330056	5.525089561979991	5.5652338399838674	5.711288857161222	3.5740504572803142	5.969070135651654		1208	0.5492989263736324	5.26110812729111	4.82115921491445	5.391682290889932	2.534377606146905	3.6609341937633886
1209	5.88023768125164	4.646142187937782	1.1157298633995887	4.872729279684782	4.442323882827269	9.576851127686888		1209	5.407075860135696	4.060851038237433	0.27898103231693283	3.993885331272023	3.916989355818159	8.452276570390618
1210	1.4381858123905051	3.2509416222094587	0.9964079159689123	7.54657222295081	1.4867383513357235	8.745427008908049		1210	1.2464736119009094	3.2016189606433034	-1.6030854098813214	6.718491942324928	1.2813143760041121	7.521752048350509
1211	2.633290866769519	7.562042153328674	5.595643581407577	6.0075661115489565	3.331011187674006	10.72629173860243		1211	0.7162005723240614	7.027007753133013	3.3561363751342483	3.5017149590209335	2.3179271736121043	9.884305900756983
1212	2.822194098149634	2.36019468132725	1.3233961311731182	7.326241660360748	1.6533790359324463	6.89776138224456		1212	2.654311651416984	2.224610139548574	-1.386735537197468	6.778593212468557	1.5771893319652817	5.697633808931267
1213	-0.47385130100499967	6.036282786430679	6.392730369641139	8.093672281673534	2.1590158243951207	10.314058598244412		1213	-2.9537798154549524	4.055746968844137	5.099323662376813	7.726280271853383	2.1518117678637445	8.905519880001512
1214	0.43134915425279496	5.966678220584653	6.470335471439296	7.412282642435401	4.902651342510031	8.903017070463738		1214	0.11392237357098356	5.788152122969638	4.901336891285121	7.136791928905648	4.388410694690634	7.508127385813311
1215	2.682818845397516	3.923283160140529	5.904807325676197	7.685707129422614	3.354110466323724	6.615367576631371		1215	2.5577588852365256	3.3169862091010796	4.651774145868332	6.18360227829357	2.7134332835005393	6.280684066667951
1216	3.1091904092690217	6.299967196557854	6.025666254988634	7.058661503061637	4.463936352664558	9.563194998819469		1216	3.0320421078034445	5.262840772694725	5.970206899179168	4.880657634530527	4.257445855931831	7.51118165471695
1217	3.969180796916114	2.5081605701818495	5.073228839407943	5.821308481861863	6.53301825217805	7.852465761027828		1217	3.8392655281060564	2.4918393205109517	4.727537815058984	4.9758955234031905	5.842248420605829	6.749576022826514
1218	2.3447735722915386	3.3509352765123768	9.304034735494595	6.7338874669960935	4.801390554824304	8.672770085586633		1218	2.330180669600768	2.4786687280420416	8.974315857660557	5.149623078086514	3.8034536291534087	7.317855782012755
1219	-0.11952069597259576	3.571594719879368	3.912713608273734	5.818139726661412	4.1426041898794095	12.194026632266054		1219	-1.832654782953849	3.1116076179351175	2.45476780584371	5.091986864149277	3.3291933685855373	10.914856866469798
1220	1.8941481702638119	1.523659706119894	-1.175893750864865	6.108738144172772	3.1992290316717584	6.38618014625989		1220	0.3571546903535785	1.0619822770960572	-3.9328907069502224	6.063673227273142	0.9049742926511848	5.74634546090554
1221	7.871196297424053	3.5411780938683455	3.710756380699416	5.558716682603933	3.2167515828372535	12.05598546853677		1221	7.23629809974033	1.8695016622844367	1.5804318630541165	3.4493558313015384	0.8920200132839953	10.572738229775364
1222	3.7846139441887243	3.52302383522883	6.152005415219555	6.545117933497353	6.4133576182312355	8.580566973042261		1222	2.2487030575170994	2.0791544797753554	5.808727084539209	4.489959122961893	5.905586446013377	7.182921299136128
1223	4.818913992832438	2.2600670379870245	10.562476676806682	5.304419541748949	4.578193030241543	8.571005557611239		1223	4.4621151265050125	2.1597452145784612	10.552796974291626	5.295174763955739	4.514495379655034	7.519821382819524
1224	5.048563328895792	7.3415922467895	10.520513024945794	4.133237034980014	4.747643567483975	8.67978885656767		1224	4.624242631861431	7.2012448522407055	9.776674408495204	3.8121096033929303	4.6921228993334605	7.026559985991174
1225	2.9222350628220926	3.2072828788658447	8.234857967108217	4.603174712442388	3.2327347891856455	8.320648165564913		1225	2.8567698836174276	2.9910792984919827	6.212291584194432	1.8607298488901547	2.6636252745975932	5.5898867738918865
1226	2.322713250163506	5.353847466549092	5.852374143692348	6.168853830329853	1.598137760215563	8.588830127789493		1226	1.6106917744463514	4.402001085097258	5.372247296961757	4.323755720242762	-1.0277989454016867	7.479702858159528
1227	2.0682051001198265	4.384941401590785	7.2272457090553	2.8616355121831583	4.032571274603889	10.417678103219703		1227	2.037459372025402	3.893759716892216	4.625930647859885	2.283461362667465	1.4999600072222288	9.872911086696401
1228	3.0899838536246373	3.9728189611770754	5.688661829798695	5.2537606049491465	6.194021363126044	11.07618236982962		1228	0.8810566262991313	2.0663078077144537	5.0658987341673	3.2671059981378434	3.5594080068709015	9.616618191746138
1229	3.94448976757162	4.5452836514897665	6.605452083070367	4.740861163398588	7.012443172029422	10.195768789859839		1229	3.8862600385078236	2.561505238656248	6.090220030706601	2.127324141858766	5.543820655377982	8.224778655560616
1230	1.7184012822517438	6.740932385223413	8.807165154642524	1.9325238184474582	5.648244662262482	11.490648982248048		1230	0.3969589787015757	6.177533390430763	8.055316581684014	-0.750123627278511	5.340706215108978	9.738916524095975
1231	3.0276527736488776	6.793377339497846	5.9317244316652555	7.867068254375604	4.1894601830670535	9.782392816713521		1231	1.2761549829449361	5.844447341964964	4.258981805392435	7.74605225438132	4.172078564697298	8.98714206828335
1232	2.863430242283425	5.817209877775816	4.4722376814203155	3.0112478811927064	5.223192514811502	9.815015354415497		1232	1.9339772281263663	5.287307533917873	2.51703408630991	2.6894698298234836	4.940659641682356	7.571639855405955
1233	5.497221085073495	2.091251384735159	8.428863505756741	8.412495882261757	5.129982767692147	7.344854923618166		1233	4.401512884984179	0.6459329739040853	7.112875985191174	7.745971586319845	4.569837437296838	7.003214085304827
1234	4.190182993625303	5.231647369540394	4.604479483251625	4.165111970600291	4.935999139301119	9.81682261489321		1234	4.05210242622278	3.9049373344357	3.413893341171862	1.4889777816757004	4.57108009639393	8.670333088054214
1235	4.615608370537906	4.542992374099719	7.151620692815532	3.7617397221609425	4.089747759162479	7.584615670254194		1235	3.942012452876007	2.7459590258782516	6.817251136838219	1.3512930005298118	3.898116107457444	7.491947231221254
1236	5.91739095180944	2.9239596579113636	5.123102137332018	6.387917944377372	5.736381585281814	6.200150429776612		1236	3.335704957454659	2.5284908138277893	4.936736064899441	5.768077037043817	4.781590562389045	4.365414112268454
1237	8.948532376209565	2.027808814624515	4.978510440583666	7.2829411163704965	2.942115834664479	5.191903499892904		1237	6.199526227851231	1.0644877091508118	4.172986434246617	6.513858630713806	2.927860204856622	4.184739933081762
1238	6.410341339666438	3.2805601342271653	6.357477275407798	6.138092676377524	3.4691850080365305	4.953806542971469		1238	4.723939748731684	3.147848201304308	5.408174598990581	4.683263428680019	3.4679144344543	4.403310345131747
1239	3.811499508142261	-0.17703430036758758	5.315869419419231	8.370640146718555	-0.37402716118546836	11.601137554866614		1239	3.14961721097282	-0.3350676400155457	4.288465115593808	7.5627813405218145	-2.2824814017018755	9.837763942867076
1240	6.100133125625374	4.079179222870045	6.745325206714065	5.140833812396488	1.1547457130275975	7.656708902606156		1240	5.758352491676487	3.7702729309097207	5.125170328261401	3.098807112386578	0.9665964419470106	6.664546892778174
1241	3.4766320317113273	5.4684839185633685	7.5310198819064915	5.801429139186832	0.6867844458921281	7.345795600785184		1241	2.153252544156186	4.047896701240086	5.586054294338688	4.650801773766441	-2.043322917136399	4.780947511362301
1242	5.1277821772994505	5.962533228497818	5.74981317902376	5.221204427586416	0.5640868005858785	7.8920286979593595		1242	4.891871889534579	3.816148058294135	3.7353473118699925	2.5120805216741418	-0.839649044327574	6.739787754789191
1243	5.464516013942413	4.42258463772541	5.945966771228974	6.716606606006643	2.9250509422968296	10.853568690301964		1243	5.134795446684569	2.8379266999972375	3.843982016477529	4.789337550370992	0.665652295835951	10.492711330447024
1244	1.7305915247794734	5.818754810927884	7.5311833660991345	6.100693241034177	3.5955059951738053	8.287679412535745		1244	1.1554206563043077	3.9044754390978533	5.769526192049465	5.185251761276142	2.363342289576611	7.646724472492253
1245	4.951152071367506	5.579111693650131	6.217797689320874	4.538487911941524	3.154170104576606	6.958093824911787		1245	2.7618515011036275	3.858895099123612	3.9325691786867827	4.124529240253858	0.3770284666307946	4.611725561226832
1246	3.2268820862077563	3.037697463336558	4.32774147722477	5.194255632835486	4.435404677197577	6.961368030383235		1246	3.015519256505007	1.7104859627183966	2.009118974933113	3.5306128641472165	2.866624385025828	4.8966325025345885
1247	-1.0006314731563126	1.8598113009754156	7.865603259661878	5.572723067782712	0.5908461635294731	8.080676905546738		1247	-2.748250331128442	-0.18581465157330768	6.688200014031861	4.566985657957758	-1.5915994072878514	6.151692753622417
1248	2.446828326440547	4.77595242845423	5.833197905169556	6.50814585799508	4.947094899440286	5.881230062784019		1248	2.3816342598078406	2.8722568124416084	5.6462683725730844	4.213728823452485	3.8326457028318734	3.69000615737366
1249	-0.09807900260392426	6.767541848259246	5.993392734846988	5.007821900197164	7.166082825583987	8.484913809456923		1249	-1.431260310516793	4.64112571657616	4.799290997301709	2.7009365020648666	6.828144017396049	7.299961952103095
1250	3.4568157893994083	5.446775974007373	9.304482170613447	7.5030766525364365	7.387962955950626	9.679402197088706		1250	2.3768115159948184	3.871670655627564	6.751881732992214	4.832442645122184	6.209138807131676	9.606818106918926
1251	5.229554394820547	6.453836398489195	7.496848306576074	5.7604759858046135	3.8973963217300076	8.383696971367614		1251	3.200134907740585	5.20935401066134	6.540655286884999	3.3944453882376493	3.85211839187052	7.39589018924592
1252	4.680462302798482	4.615029303608411	6.8655048243556855	6.911076357514751	3.7220840397173305	8.32595445493701		1252	4.405416513383847	3.480187664396751	6.623641373441473	5.254858300314859	2.7824510222963204	7.255728966702742
1253	2.6307937226581606	3.3724135911691935	7.568042049687259	6.902625944470497	3.3146392693219675	9.42473099230292		1253	2.5296353629213173	2.096049831961249	6.82166577797443	4.677500208377758	2.875431374606215	7.74230968576181
1254	5.530020554943042	2.4076853062516266	4.583291174058399	5.46087771724439	4.447278808082963	11.510520371397936		1254	4.37314787897791	1.209184491414183	4.062464790742997	3.2343186080175808	4.300756989629878	11.411562650632833
1255	6.625192323868144	1.7144548825537056	7.24262703139763	4.361321827093238	3.175507314130829	9.902244613183896		1255	5.989845951503717	-0.05810711327985518	5.6873429869651915	3.1681932645487985	2.947195033617661	9.222850654836119
1256	6.9719379117414055	3.0745767404430246	5.52862290688769	6.639737202906401	2.7856874041248103	7.775904470046836		1256	6.514003085555112	1.797444616761031	4.927289617222834	6.033872172310118	2.707065348505264	5.507884175534733
1257	7.476858607612307	1.6916605027322447	5.403034647016173	2.4054852270223352	3.5716291880503523	9.266333841213516		1257	5.345931336044368	-0.8149028760778008	3.404838611862806	0.8573164364559553	3.113506476929509	8.8920424983769
1258	7.722538862303737	1.2699474331030662	8.134250576283332	6.435530861753165	4.128093463185278	5.4797778522970235		1258	6.1353469712166975	-0.32447728459734804	7.252021404290916	5.683200426826494	3.3501931169091104	3.213299349192567
1259	5.248649103150194	5.030831358152316	7.588502129608202	4.518265239321599	4.377093402777852	9.244548185712972		1259	3.5445982595404284	4.644506627550618	7.083131132597166	3.1916310239172416	4.162105597575433	8.728989719096646
1260	5.709784221558438	4.299097089490395	7.636855023026034	5.812109732520292	1.58294408069268	8.674716111518745		1260	3.3887760564197222	2.617814108972964	7.395011137484936	3.1753450675302735	-0.25942132349299385	7.504910653541914
1261	4.5933114491992475	3.7233765569755675	7.107429842463582	7.550904579992308	5.456581997802454	9.266385945563682		1261	2.53516859368078	2.6962954154870977	6.491076330624529	5.161847940243838	4.923362673197301	8.25946209688707
1262	5.325368655950622	2.224089203382683	7.40201084292702	6.900451839043842	4.62422374607618	9.391615929635691		1262	2.68923633939688	0.46656549578628304	6.322860078786825	6.4825987652987065	3.5224483200151604	8.107826931566487
1263	7.924897788189904	1.3255584202695305	6.740729988006221	6.633698698241708	3.7236893396363064	8.754046457221984		1263	6.823755660245855	1.011647291389589	4.337137653124884	6.486209646170645	3.5805848361130757	6.116265764541053
1264	1.8857892167654353	1.8238721517804282	7.911068802065243	5.156328841016893	6.116902714715431	5.332716134341152		1264	0.32488437189644315	1.6526906952280307	7.773483515003661	3.2785997729119427	4.070413646388584	3.163373054145191
1265	4.040729323060466	2.771490100674087	7.501362303198573	7.4307818672858055	8.889124471900395	8.486616925277374		1265	3.5728223609533782	2.0114436448329385	6.833511746113979	7.056952972744629	7.998290443656023	7.556278303002372
1266	2.005279525516661	1.1214081641790854	6.767039838135501	3.9824832769714464	8.140742126726124	6.9501723334107615		1266	1.2395139089328544	0.8995313574632993	5.84464599113213	3.548560826258362	6.734276739497927	4.356603146047849
1267	6.557878986746418	1.5389693160199063	6.258605921678771	4.007545403222683	3.3911008270672864	2.2291601127905185		1267	6.025992030649326	0.7518054520721731	6.24434938050254	3.9182293787748086	2.8468173371980257	1.6077940621722595
1268	4.641213794746401	7.608395530531324	4.404579609730206	5.5101407036075765	6.414158332830661	6.077386283005289		1268	3.8012122112709537	4.995848127377895	2.782699226864823	2.75067965874746	6.072193603807846	3.422930514256941
1269	3.209840855127995	0.2009629549426659	6.3333485275345165	4.873382662526556	2.173819716591046	4.6408265880358135		1269	2.1775599600883493	-2.0929871567418816	4.734799793957839	4.576661087853756	1.2019063573660849	2.307982973909637
1270	-0.8949122720904473	5.204986204635431	5.338673079114351	5.186550770116252	4.291611410191397	6.842365609799022		1270	-1.3158038835931296	4.217486162949314	4.840682826239864	4.080305553430973	3.40652161775396	4.444841072606469
1271	1.0804770974243145	-0.19058401126212146	5.707795187852308	4.688629277823364	4.813824347436286	8.21630752746274		1271	-0.8521221236976779	-1.2811270134395494	5.579029412593189	4.607009722049486	4.590837997935585	8.180997005242425
1272	4.001761917014399	5.011331121814687	6.777437329407819	4.870887450051589	5.547469724775447	10.09349062060191		1272	3.618759293654054	3.473468946201387	6.3081279466679465	3.3247968080492374	5.2467586033176845	8.525074721617862
1273	5.849965901184397	-0.538651910544956	7.273494817186121	5.909703796035725	1.8061359300106288	4.681788873728162		1273	5.7703811437247765	-2.3646760327791503	5.342747778470994	5.582373206119951	1.6240354470336986	4.232941322613193
1274	3.0094812370203887	5.604875508690528	8.089873063669511	4.099183392101326	7.78154528704077	6.781179848624856		1274	2.218200026565367	3.803758280257757	7.355504579031023	3.695677962511242	7.697924606275604	6.675935874849379
1275	3.1491039532200396	1.1267979332242035	5.688608717844421	6.503882219331278	2.6058906399385138	4.939953288272813		1275	2.8956749662583867	-1.133444608491955	3.010654385142561	5.374858905404988	2.4710376610125593	4.161371635489424
1276	2.690166952163	-1.0410912147858875	7.705967569240812	4.552798006558942	7.827311097268939	6.426794122229848		1276	2.0021667924959474	-2.584568693530385	7.306048362184326	2.9502559182572208	7.426211349532361	5.388065653510099
1277	3.918879558986061	6.2628916495291955	7.680426324830244	7.535381287334957	6.806858795101234	4.815427497629225		1277	1.3801587269523972	4.035952840607569	7.162556885364354	6.9561823283871655	5.799324786360365	4.267525055331242
1278	2.490674816146805	6.163583667445452	5.511162560533859	5.057299545519305	4.399468008110349	3.409262537253341		1278	0.3565599515232587	4.722831410480571	3.639919241096632	4.32986513410369	2.1266759866511857	1.6228768692802817
1279	3.219537497538814	6.0919471222978006	8.374041417538605	7.3894010936122845	5.275006930540102	3.0505433006694203		1279	2.040925274355179	5.090641604977454	7.680610473720447	7.017667220174471	2.9068762731793623	2.3789685376512635
1280	4.768030217937102	0.4102012841591789	7.8254810056635495	4.032663590039992	3.943806564578267	9.968926610777798		1280	4.738417006367421	-0.48479466463948606	6.6133958547629135	2.6157680137756816	2.5597718881843923	8.714996032628726
1281	-0.3419535745481273	6.454881621950382	6.440857822847243	2.7520030170741636	5.408345872950564	7.476149256296246		1281	-3.018648285076752	6.271307864089785	5.613222276360518	0.7792578346254901	4.243891388395103	7.314324959577157
1282	3.3984463510958838	5.816323607378141	6.492886799853522	5.332254361498968	7.031573738418132	7.562606946325803		1282	3.1302002868796173	5.164005106837398	5.9072279752898496	5.251167188746952	4.594908739644058	6.759155790337344
1283	5.539481897444018	7.933339341813807	7.249158198041446	3.5904218174334424	6.80486988190372	4.48492083812818		1283	3.2705309127837063	6.758519253938802	5.81553718140588	3.589844489487114	6.0689195945574195	3.682679685046818
1284	7.058925662056264	5.70140103480614	7.921538528585892	7.647096293374029	4.467492405172919	4.989662971817658		1284	5.185391111061901	5.167624972840304	6.033357465373966	7.488988256361019	2.473966896147617	4.946784886307531
1285	5.2025507319059905	3.788322565063662	5.487206317698926	5.635242483288629	1.0735714298291075	6.308751065039138		1285	5.155070252432315	1.226747271110801	3.2716179028204846	5.510561590123216	-0.30417777598367834	5.273033759915954
1286	0.47762895444839476	1.416112226045919	10.227435290134332	5.817723781543677	1.9065350432166464	-0.5259610385621974		1286	-1.3698471097961769	-1.2878835906985673	9.589302195029964	4.0394483362178715	-0.1442685845755569	-1.7313662955484777
1287	-1.549839096935288	3.7145309860994633	5.954665559271999	6.926026884121335	4.977487971362672	8.219282660572969		1287	-4.0743248668416525	1.6166816271949234	4.629750884233278	4.752099299937555	2.738256980103463	7.849871454573252
1288	3.701914871387807	5.879856676418021	8.829406686163036	5.632176189263001	3.151345891342404	7.144267727030475		1288	2.8756551885065362	4.17991822508152	8.357173478165628	4.909003569600757	0.5022401938223249	6.283557255084838
1289	-2.022436765720725	1.7792891410864458	4.161667264507654	6.910291147540817	2.8535186091830367	6.033468842736767		1289	-4.066304624855755	1.6739795595945415	3.0330531373241536	5.764499731274197	2.686167334817619	5.008481346269819
1290	1.2265382976769799	-1.8917415329014755	7.294789716908392	5.296413325664447	2.651966971947786	4.228597957271993		1290	-1.44553993205852	-3.1642141594871607	6.856468013388366	4.906465165713054	2.4279777952424078	3.299166744004859
1291	0.014474442463270041	1.745302117617282	7.673540348523312	6.483658915296985	3.22566614623171	6.294913082994241		1291	-1.5031774210198028	0.43334013532199367	7.180533829757562	5.088789387408929	1.12575420347848	4.272008821367225
1292	7.65840297566395	1.969677146901962	4.4362548300099665	5.7665802718333525	7.529491095008394	6.241211941415147		1292	6.551970993150303	1.422339631638859	3.95335519219704	4.657615997673034	6.091784157936017	4.069012990428449
1293	8.270569387198286	-0.07752164116255847	7.587104362152424	6.255759989359567	8.235449020955688	6.117114411145457		1293	6.496935398514868	-2.466492178756565	5.679619495092963	5.874540412434939	5.964719914752746	5.12766778480696
1294	6.375025264975697	-0.008581091873352329	7.53497213714133	4.834108079069148	3.816849409645843	7.710879634595184		1294	4.8021207169604985	-1.1752962981865076	6.248425359029945	4.118732985373711	2.072014123492848	5.6877365807508955
1295	0.8141138250950669	4.984851737054626	7.170985475853493	5.749030605139478	8.560925967001015	2.6489704259584053		1295	-1.1150826832914245	3.559804701838921	5.505368005338896	4.149604453874868	8.241931123664294	1.3669779770201484
1296	1.6731326819776073	2.794745363740197	5.1543502809114745	6.929331432267243	2.230135533682804	4.666118976738103		1296	0.4269306692778734	1.0452464132595785	4.405809088935374	5.4655474252476495	0.6882878193916739	3.9838986736179764
1297	3.607633821746668	4.083637491554852	7.666214412629376	4.491571462454207	1.3096966865809723	3.473560171136089		1297	2.3395005766049533	1.5596404139683555	6.510736104479138	3.3256734839349216	-1.3923806578785838	2.7061154148794704
1298	5.096229778751773	9.769066308875454	7.456132788987157	3.715334423256322	3.790223307111045	4.891902835800637		1298	4.7713608800962675	9.610118964657948	5.889645536199093	2.71251238720077	2.128821433002817	4.686576411242477
1299	3.7639646706291336	9.564609395278998	6.169062746508828	6.680230207365331	2.7390125515099655	3.1812253746450083		1299	1.3790450861470571	9.510192771901297	5.296070390102201	6.048704017770083	1.3665051114233115	2.2692358862166353
1300	3.0456416546640073	10.229869159795449	7.627848742591031	7.448511789218623	2.072145918321568	4.007971205866307		1300	2.0307259309682077	10.10043501623082	6.636395869156906	6.834347724270347	1.608932769468807	1.758219519794785
1301	3.3116188693930972	9.99654614936116	7.8325392976430575	4.371670449016635	7.1068474959357495	5.890832161277987		1301	1.7744826832804932	9.887915450281332	6.928181360925011	2.9469134684626503	6.277370365311205	3.5527711373266437
1302	3.253248269387248	10.216876834819882	6.50376980512542	7.6222181083223495	6.299017387725987	6.375351676642277		1302	1.241864480460023	10.171736417706603	5.539998304610802	5.2493629761156635	4.072083011247766	5.385384401319548
1303	6.838902207306563	10.143606999966206	7.694115765021454	4.758794017624703	7.544040548820748	6.578012206240879		1303	6.373502144514174	10.08694248125599	6.441792953091708	4.487987366494201	7.405548200718677	4.467422926737173
1304	-0.8692471335557163	10.18713296616417	6.584005088146944	3.814007171273941	6.119201374676921	6.422919916922202		1304	-3.6222064633503983	9.966350841931996	4.483931378004347	3.1368247432775407	5.150493736363487	5.036850340493062
1305	3.686030456047419	9.508056551765018	5.487343857969818	4.423343483692376	1.805000994776655	5.543558109181591		1305	3.058956741403818	9.495290470608053	4.494495583354922	3.7845742072019077	-0.7611391040405935	3.9126070497743277
1306	0.19990477090594683	9.889427133753323	6.559782856037627	5.8758936264934825	5.158444656594345	6.709800417594491		1306	-2.382112794430521	9.800105952313865	5.904958963572151	4.9851505830229845	4.097590017543464	4.441162303306565
1307	0.5265962025662925	10.03694487868865	6.28482151532854	6.542801423955581	3.377219276219323	4.734549488986538		1307	-0.10895176612576019	9.786123946878616	4.508503396780292	5.6548426758186245	1.6709112582481087	4.471119993214523
1308	3.3306606413505855	10.082224910611693	6.3975136059338595	6.865238392633153	4.791680800748883	6.16735867717354		1308	2.5494545723082656	9.749258845381222	6.304099732903542	5.870729627546915	3.6101275593900217	4.269905853624822
1309	4.081904920692258	9.985748988160957	5.657769056227643	6.1130561357366515	7.682936742153735	7.28271594221431		1309	3.607734302290766	9.939246136422232	4.916016658464062	4.74975083753724	5.412876323151636	4.724404778190571
1310	4.548408951551761	9.821255585893065	7.579379400446184	5.567180451960926	6.8957053746446535	6.540357886444271		1310	3.1260200372175975	9.787304450812536	6.304676179972839	4.4768405357709495	5.7424799767939	4.2021653860068655
1311	3.4418822425705886	9.79211867317028	7.114777088861527	5.783221459704717	3.7441615533217125	8.626052800598263		1311	3.2329655036187033	9.688591231427448	5.876522440542905	4.329567252099255	3.2642372368094876	6.819912047410905
1312	3.14989420930776	9.945401148734094	6.772763634715761	4.940796048861981	3.1163008558489365	7.544455702578961		1312	1.80510770765053	9.867351626020799	6.224243765869699	2.7592449399123082	3.0929607518888265	6.3147516732045785
1313	-2.6527032415217424	10.253880368635725	7.901421270399068	6.0586002227120135	4.206674448535296	5.987763628590422		1313	-3.2344272112112677	10.193967490123608	6.517533296841995	3.654796094359709	3.462520855612414	3.3232450508911606
1314	0.2724417675642041	9.955120383896048	6.576376528119043	4.390110481412463	2.1431691832447104	7.284803017385649		1314	-1.584547843909621	9.813427443642636	5.642244382891429	4.348334985175339	1.4394595579356082	4.498763604437535
1315	1.852616395016233	10.09235665401331	6.9434915077205455	5.654424555843724	4.509759533525078	6.962699159367044		1315	0.40901754846088534	9.912854429856939	6.638886575148845	3.6287681082310423	4.199681264121354	4.258063041384721
1316	4.650774940388504	9.573187431735882	7.772607517030249	5.652884420531017	5.180024879252101	4.29019007426039		1316	4.531748108905046	9.37245958474432	6.321072405342325	4.69814444227463	3.7448149475589014	2.2943140324297113
1317	6.279284143787583	8.937947213906027	6.190654067929156	6.800089479919367	4.672452252862137	3.5695765600273877		1317	3.980214651144197	8.866496625708251	5.053647073289026	5.267945680938789	4.359211535280533	1.5609264425393534
1318	3.5710354864576015	9.785747315405015	8.295738047544047	4.881041540755767	6.592103914645803	2.97913044440631		1318	1.0881972153771806	9.669771840215523	7.729024146843386	2.9847949165694563	4.3414232586947765	2.978311215112001
1319	6.946741406292938	8.60252162933151	4.745718016027034	3.499165551410532	2.946739867715536	2.5258145044804166		1319	6.126986565204313	7.961414058142559	4.418988356201439	0.8910058243449996	0.7491280066793378	0.7411412277757119
1320	1.6480411058613267	9.675690761307354	5.256587101897868	6.837404705186034	6.167337045218642	5.327510737246367		1320	1.3186268890752495	9.639723825912498	4.685857578345196	4.3928031988007215	4.414667521713415	3.11105253217185
1321	5.957853180876112	10.170690498650563	7.319207558615924	5.204684998740366	5.403075925049404	7.573687154140022		1321	5.774797433460568	10.161902616020214	5.590190833700395	4.57986984193664	2.695679173578412	5.670016031841133
1322	6.393648924908493	9.91758911614511	5.5036526061479565	6.335423143469506	5.742109970822745	6.497262562771002		1322	3.651885359313764	9.745874724616382	4.91213711500868	4.6723063131656115	3.3522690361184466	4.8980621729170135
1323	6.265802375255956	9.772342676384058	5.903547871492125	4.064201864811365	6.609322162111277	3.3968614553975742		1323	4.560361919092144	9.603999502921944	5.509200235491268	2.1696499762079227	4.420420950859622	1.2595093847280947
1324	0.29555485390337033	9.859063004759435	4.2612286365748675	4.91730279347857	5.318922320569935	4.266909791501206		1324	-2.0762900077135678	9.62800556040088	3.5404524333786735	2.3124490527180757	3.757604297158095	3.6438996918347217
1325	0.16826370542229027	10.200054559661728	8.944742405324156	7.995810224291276	6.819838207044098	5.602625233014227		1325	-1.763751142470375	10.05624097388854	7.340189784410538	7.04264844431186	4.262741631513512	5.1447681760136135
1326	3.065741835252522	10.32781298778241	6.169999328727759	6.486772766472745	5.1331160836215295	9.159280025355567		1326	2.909456300053807	10.201795027478807	5.8768332828596845	5.712557562978256	2.779970095955351	8.82353636386538
1327	4.2275635330017804	10.090423744807058	6.3303679750390165	4.686221249506665	4.535280170151371	8.189882267816307		1327	1.8454164393263515	10.028455756528341	4.326486702216794	3.2754655704050033	3.092527140278931	6.555296064938529
1328	1.4698207843602944	9.39108173716792	6.835322801629171	6.499411858620444	3.3593997736010675	8.155047933393094		1328	0.22017076811350078	9.242885523079044	6.4896905054069025	4.095822191057916	2.607308531160423	7.886474747132053
1329	2.3116039003955997	9.345990732911375	7.346793255693936	3.9440047801933775	3.2794704964602484	0.7840220668585067		1329	1.3304829400401634	9.19871058671808	6.681771373027524	3.6540566194388466	2.780492123238626	-1.5063947132312043
1330	-0.4746159451539594	9.595886103556401	5.0862994188628425	5.0093563336361955	4.715066010341517	5.516865227514343		1330	-3.243320207829383	9.493989806669223	5.035941698101584	3.61424485034982	2.807924086296098	3.8199314722055693
1331	1.5795504185000508	10.55871382213122	5.71842131359096	7.379321362926427	4.311886130971213	5.5868331040995205		1331	-0.6146021750479829	10.440262837595316	5.567711334868311	7.042039828373859	4.0466979090551405	4.8036676149704025
1332	3.0161089605923603	9.431800184552218	5.9777771260719765	3.868320528398346	4.205860229875418	1.8622549670696933		1332	2.151672044316946	9.240663938529178	5.093212650269947	2.973492134949298	3.864371486720978	0.38050941692955553
1333	-0.014850790494661245	9.509690012050273	6.3472862372913905	4.133417099013553	2.020075102968234	1.6002782531729363		1333	-0.9636223803873731	9.300042977287593	5.841432989764564	3.0796044004711267	0.538442589325508	-0.7549856224218976
1334	-1.1455077621926888	10.068496804176863	7.165144098361553	-0.884979434747531	5.797820807474545	5.208015810962473		1334	-1.2307085414382009	9.862734981464014	5.661426951035647	-3.305405318770874	5.613819007352385	3.8736109680625277
1335	6.923266913139136	10.626236154172863	6.433153947611451	0.5249934835158239	5.810510204652111	6.662798401686552		1335	6.010077203578191	10.565763824262898	6.224052708485385	-1.2065341044107722	4.8941773961557	4.0909550612703285
1336	10.758858993229936	10.31617920202554	5.079846071868503	2.614792079216529	4.676041458910174	8.002422030435472		1336	9.636195821470912	10.05781099926953	3.511303030836668	1.202755765770265	4.615512556614613	6.804098301070775
1337	3.4780157234085554	10.250317022701983	5.104818355187664	2.032575320304294	2.5672916436452504	5.117490278100505		1337	2.514868677459123	10.181149529456643	3.0685735781710317	0.5253388982516194	2.527634344455745	2.403413199926089
1338	1.7230425227815673	10.056251090402212	6.158219541159319	4.04795532493993	8.023956557519083	6.953125218844776		1338	-0.27267479484438084	9.909232340421234	5.521009838938861	3.5469547389580027	5.889656663257911	5.772870019506398
1339	0.4051158508622565	10.672615707674494	6.192551596803442	5.748089796788654	6.042150917183133	8.512804760083942		1339	-1.7448005432664448	10.412203058691892	5.311353116702362	4.376649942780622	5.444512163448849	6.449878328034691
1340	4.329381441662118	10.27319506587332	5.712870344060015	7.203373737000468	3.2377998862458663	9.37566668065368		1340	2.4746117219975026	10.080602183379073	4.831227637633823	5.020491074905188	2.2186060424102543	6.710126088202364
1341	5.691541439596106	10.093834933276586	6.66048980379445	9.270144421844464	3.6369533637040585	7.874130443044521		1341	4.542427267644492	9.950911634124605	6.617091475160091	8.335110732683795	3.109924781742899	6.82176764732759
1342	9.691393689905427	10.24905690150919	7.999242976418782	7.531007030287157	6.469554620303814	2.6546222390994614		1342	8.048287350698693	9.964028859146346	6.226117983808039	5.224884186512872	6.389363224718029	1.6988302352618998
1343	0.9471913657221857	10.001152911345692	7.828516705661303	2.380959839612456	6.8386041115439475	5.100461391116474		1343	-0.8514704351972148	9.977661759253024	6.72065905009689	0.08449012446894111	5.035997709345766	4.165455132384737
1344	2.8452779028378017	9.793581987420303	5.484656429147224	1.3379425459152525	4.5048363878069315	4.959162321765302		1344	0.5312844275508364	9.581935206883466	5.223104394811634	1.0769695690445311	2.6698331419183736	4.006853787397342
1345	3.9143392944830304	10.120279571681897	5.585746726120504	-0.1425276989373496	2.5584215540789668	4.308735877755367		1345	2.997162109295749	10.014904962369874	5.111251348807388	-0.4980572343746885	1.2229912217831087	2.959148838134527
1346	6.942033525549347	9.492701576130571	4.361118102347363	0.27425005134276786	1.2410087170656194	6.236206456399886		1346	6.167025471002964	9.272089041431036	2.279314552009104	-1.075921975059853	-1.3600097683577512	5.062717429893331
1347	8.650978728442785	9.65728947356085	6.767873361479185	2.58954237788153	6.81144880358154	8.492282122723358		1347	5.971478621830478	9.341144297181351	4.967291716035888	0.4365830307893592	5.032715929526386	6.869077210449605
1348	1.9409320853331051	9.289411820923767	7.227532598787852	2.710471841201178	4.498971804467535	6.411678738856125		1348	1.9272475636218895	9.260822436936547	4.5783839405288065	2.474255383697475	1.7773387566175818	4.3768136096477015
1349	7.044310057610124	10.348393405796383	6.968586345214655	3.086184009506415	3.8990950446609802	4.855429335894285		1349	5.44284373767036	10.175134001846521	5.080619144662657	1.9041567928364385	3.055546972389189	3.226645669265247
1350	6.863061242972805	8.776375697943397	7.918081437680441	6.452168111364447	6.46283227631743	5.949373162839874		1350	5.547665516544507	7.239482545103252	7.675901936893274	6.029035745594979	6.461106331788183	3.2865003531132855
1351	5.6180966276609015	10.086011785637133	6.908006989398534	3.5465580307311453	6.095920538614797	9.482214106550165		1351	4.190264132425658	9.964872722505515	5.160032317999009	1.9619245135815944	5.843828207343709	8.730731469407537
1352	11.164716248162659	9.581674031692542	8.352941986874017	1.6437549388454098	3.0952536399180515	3.9792873082964393		1352	9.551551773358495	9.495422009465969	7.5203270955902966	1.4235404477592408	3.055087196332454	1.3250541410853298
1353	9.171958830866698	9.510912852661118	6.566287380538311	-0.9901932213221986	3.846110022294811	4.357113863802004		1353	6.929227323616512	9.27585289335081	3.9825064219466246	-3.6366980131816944	3.7860966885158387	2.7850678161330777
1354	6.925608513627189	9.327247789999218	9.341854999554542	5.331547876682403	4.5437784713554095	4.130990111585199		1354	5.22168513598669	9.08249127331549	8.794789097077777	5.072907880818063	4.126749609792165	1.9198129169676794
1355	3.2664660838259842	10.107904231210137	5.569688345740009	8.398815795674334	3.5655911526144313	5.900373769363115		1355	0.6753436302468074	9.912816026507098	5.29694566870445	7.028018172480554	2.053762230283914	3.4785564822883637
1356	4.3665654244870815	9.871729454201956	4.835971252006865	0.43461726281489155	4.904838303370872	1.8254771201587803		1356	4.233272950158495	9.761234045098277	4.437893195618709	-1.9962832092259735	4.645162173997089	1.451331116766851
1357	5.568241994335914	9.565194214691333	6.494144846842007	4.376840644978398	5.92152551351158	7.520286750628304		1357	4.522585086505694	9.532964571553388	6.443562202999993	2.377201748053835	5.2504093143447	6.248394737878225
1358	7.565115997454718	8.751515105349117	8.301549957136727	4.943676985036414	4.282967514857755	1.141262319842408		1358	6.32177210518886	8.288772497301318	7.387562438796421	2.9882769903305264	4.220901209387524	-1.6064150101942505
1359	3.0718351691905834	9.55809831658071	7.525218567105535	6.474732138389209	5.201138727605372	6.436884141289983		1359	0.7862973184239936	9.23325289056001	6.713037390335483	4.983666624141998	4.459435478203014	3.751103894622872
1360	6.210298175471265	9.629120863751329	8.150005697738077	2.6182595440578993	6.438745895564594	5.206372933383669		1360	4.0782021423282355	9.593038906515465	7.761682300255319	1.066094144522882	5.689648227134923	2.8095384410316497
1361	5.832115899965558	8.394701699425148	7.180258399543962	3.862403124885449	5.919247464341535	6.182543464594475		1361	3.4691210130624683	7.365796976208324	5.138655516791707	2.1819555071107386	3.3633847639142775	4.83189421587237
1362	6.802518254429469	7.716392332303173	7.813353943390452	7.758890042201757	6.245403765981661	7.539566338108506		1362	5.066477446629304	6.078101041246159	6.185413057109316	5.426971801241635	4.351535497464633	6.687799148073997
1363	1.4735050299198023	8.667713996534802	9.190501711085478	5.686902500969255	2.5765319454932567	4.067745613133753		1363	-1.1298536972986801	7.691365823615184	8.547585034477194	5.62942575392176	-0.14612557704297435	1.61340324742035
1364	6.002500942362916	9.152679046362923	5.527116900259068	3.4670841207684133	2.510365880168219	3.514208647797301		1364	3.581267882586593	8.900133023423432	2.878180331838906	2.1543385596026976	1.9595938817260752	3.3373262278258005
1365	5.3696578965839095	8.69396924977053	8.681691715625085	9.220263740976156	2.3999494022091796	4.149635455290223		1365	3.111256688679782	7.956488282803755	6.129972255347416	7.795339079010331	1.4020385640937587	1.8374379109138066
1366	4.913515009571085	8.837258999647336	4.922090785065282	9.963153241609033	1.2967492424176021	6.74601997973687		1366	3.307764323055011	6.885344414528694	3.840704217992929	9.876839992026817	0.21422435723231947	6.224381324466688
1367	5.050219018349659	10.395592558148078	3.837180631184002	10.452887415590222	2.61566256552949	4.614523558804984		1367	3.1233683179497707	10.173626182976403	3.032066976940798	10.066428956693716	2.2197928776386124	1.8878243649768125
1368	3.511779695914257	8.909052663751005	6.001018063250525	9.932418970284811	1.9605381116209974	4.515530525389742		1368	1.0357895417377807	8.779651474597078	5.177840520709677	9.59522688319935	0.4861423278330337	3.8294812217608656
1369	3.194455824791648	9.491751008083414	4.2829910866466925	10.360590304435162	2.1280576211740954	2.86290103905784		1369	1.8727892035567102	9.212868950779828	2.5206730472824375	10.219955854176519	0.6937827446424032	1.2274224760980403
1370	5.015829818223991	8.94151707176871	7.099970408125733	9.133893633851795	4.234740732936027	1.6674870636886154		1370	2.678739927332591	8.803147828015952	6.677015994929856	8.982489461833877	3.8807094567485043	-0.5662712891249508
1371	5.626754380419521	9.58835968791285	4.867890681717989	10.428318435207645	3.920788183979532	6.722908867032443		1371	4.659981613083992	9.324488064798834	3.084718204354029	10.341912222111771	2.6654572665657312	6.01580611251096
1372	5.613469437955382	9.084415219036044	4.355039881716264	9.365136408623606	2.6745604117829447	2.9901064336373415		1372	5.210948176746444	9.050452491357438	3.303356996632326	9.251491194520883	1.8297957001112979	2.3866609212093355
1373	5.814383801888611	8.06350237597288	2.9320205655481852	9.882614730079156	3.2235507883186756	5.282410058075197		1373	3.5292864087759472	7.022886760053668	1.7649435079702576	9.715450988063242	1.053607863944186	4.070832279526143
1374	3.8279735808713014	8.136360157819656	6.883856267810056	9.770283800587857	5.887139040313808	8.288284405891169		1374	1.105010258148107	7.544449833781574	6.316916899860488	9.714979070688763	5.415620837951907	6.905450640323071
1375	2.5200105902501218	9.778598930712594	6.998605754523432	9.89248271201657	4.595676687550007	6.929527618500963		1375	0.7116471276804575	9.509063594350373	6.672296866875077	9.803113569493968	4.547319907100399	5.337232964343023
1376	1.2564940927941848	9.65421863334772	6.101461299431065	9.629545510045546	4.615284010761054	6.521835670915081		1376	0.4750044941378595	9.586122303776566	5.091197003080356	9.492617075870898	4.390744895942914	5.168004990823006
1377	7.979457858405822	9.612330408453914	5.199738447030254	9.15832194326877	5.528910667434086	3.993655660839359		1377	6.133712557365265	9.225071222062333	3.057992616287828	9.033006521018168	4.640010766188528	2.6983962548923612
1378	3.607358354955697	9.598027853107832	6.338337785067462	10.142908232571255	3.2061354231383077	3.345147950105776		1378	3.0295034094333286	9.57102946354949	5.610587354833672	9.938550286632713	2.648684348292573	2.2794246976229395
1379	2.550242589490957	9.498771246874561	6.844868978696752	9.186890019935147	3.468774827607652	5.029329752606191		1379	-0.10326903265925491	9.329619502616952	5.898429110793527	9.165076674831	2.803081837584279	3.015342719486227
1380	3.4301634204373017	7.884297391370718	6.536400826622232	9.842325862360847	6.730364659380414	5.7351424515437195		1380	2.260417192736023	5.803550877006086	5.821439005573983	9.775027950772435	5.9138746783068346	4.355234686731719
1381	9.243141567177558	9.983264550927775	6.463814569265595	9.735365020447789	6.822154119471256	0.9459986721006547		1381	8.968371758203944	9.768233276837039	5.9956278237751945	9.68587747623826	5.773062279573159	-1.2415053907446425
1382	7.69699684107388	3.2946512726568606	7.2447156405414965	9.697185095287479	7.964147047159313	5.475324180132363		1382	7.383366872383299	2.2042134862934217	7.002799931579286	9.385465969479787	6.265180750115707	4.134539846135813
1383	7.915351594611777	3.5207629008345354	7.073593017506735	9.880328787997067	5.7957202849608915	5.14426699548919		1383	7.275402682601955	1.7839318298354974	5.822566715777864	9.4812840702629	4.228041967404746	3.4644566455496957
1384	3.5560839490047598	-1.0887025540502413	6.767071491964473	10.54950140777837	6.203925915069529	4.662323875412786		1384	1.1518493338499902	-1.8413078446560562	6.359987437488582	9.81985175624338	4.614545675154007	4.140356268879346
1385	5.064382015721602	-0.6307410591703428	8.496736322808772	9.808796768578915	7.315622303979915	3.2604063577221023		1385	3.432684757609818	-1.7443975251485713	6.553608601401394	9.72933110857324	5.49226192913424	0.5433474623087227
1386	5.630113773124573	1.4653865674975777	5.578524032643531	9.227788024435505	3.3463984588001456	-0.3761772275172077		1386	5.331609394484066	0.5623882838941668	2.805494206970751	9.133379289915347	3.335532665372348	-1.2799655850892266
1387	3.737828228013157	-0.4471118170544884	6.141482145354551	9.221419617531973	4.906543745427895	4.475574766430072		1387	1.43065623609081	-3.167772462543641	4.451706918743871	9.16713711982722	4.632331698664177	1.708954072205962
1388	3.675441578331507	-0.7144828342738689	5.11254279309088	10.13400797912243	7.289200291252178	6.644351353432869		1388	1.563843454903885	-3.4976626633947276	4.778586801725323	10.126613318340342	6.271004511077393	4.021297963821427
1389	9.089806447225946	7.1896440274442295	8.70424975042417	9.930944584290588	3.9537298900873066	3.643548958913542		1389	8.586016117393738	6.94270658482794	7.327045497645576	9.882973926098506	3.1622871865932316	2.9743847843557405
1390	6.528310300623172	0.7561863016178455	6.237510485363	10.513667961745588	1.263950101915111	4.370372622945154		1390	5.057440208986676	-1.4254370398822704	6.143877330817719	10.413463281482603	-0.34665604994090504	3.51993756408323
1391	6.6050068127080594	-1.2652282282652418	5.780649616876468	10.042346826155184	6.058396753307116	10.67686960838048		1391	4.764564609374334	-3.320983774884688	4.3418698849775135	9.850387201928601	4.279999340472343	9.031025992359178
1392	5.6778520391369725	0.10535752554470713	8.542529306807292	10.682014366194107	6.32042351706871	3.7167256412928746		1392	4.937814859883897	-2.4715016511195045	6.844780815501033	10.591930934077745	4.485912563488554	1.2892723380051194
1393	5.546939467786783	9.151173907119178	9.943155760184656	10.171662554787867	3.1327577908507758	2.217353504577513		1393	5.279251462322076	8.819885552106403	7.342804118739937	10.1635088667805	0.48613850828505667	0.06573746255552093
1394	5.682335868214688	5.291460047207353	8.418216484093614	10.498113509718829	8.470860949450168	5.046432571831966		1394	4.213256744509719	5.087999607504223	5.777702677918949	10.343559108253045	7.070858606186209	4.505202903307536
1395	3.1565978355717785	8.292275277273747	6.342910851292664	10.775323083532081	7.296556883826946	4.722917835785012		1395	0.7827004609146897	7.8588912337177055	5.394337173150936	10.546690179279453	4.902725606835888	4.538418417943771
1396	7.69261266201236	8.649034265740566	8.602135756801232	9.836421098194005	4.522215695879513	7.3653005359567		1396	6.014271907849043	8.638318592597694	6.937039889755148	9.681516703499318	3.1465455382099186	6.300213306328383
1397	4.829384231903359	6.224855569275146	5.429536383838223	10.206724694976984	6.195402028005618	1.2078366325698304		1397	2.6627239058045196	5.769572560303371	3.3957691365361535	9.98845592282046	5.0544270820850965	-1.311503798578589
1398	2.897460610056892	3.770439336085008	7.737877246848728	10.256700958041085	5.187730835489439	-1.7092927326862262		1398	1.072940728965082	2.802578773834651	7.082358474700047	10.111396946084778	3.489330682966453	-1.9605319681824573
1399	2.556604118894501	6.663533391395777	6.382756863076082	10.266561783308045	2.4165632006415194	0.7945938560000693		1399	-0.07307919418240116	4.982349227160929	5.915147043211877	9.919298541275182	1.4838733886181676	0.6959048914183318
1400	7.342721533740336	7.027412904638374	7.099332307881343	9.81283179762337	6.623756661690023	8.125589666060625		1400	6.804648269119958	5.215802451662878	5.261608006102762	9.812235292918189	6.274515855230538	5.649441133236774
1401	5.4547484398386645	4.363120947385684	6.846083832879485	9.866778820825708	4.463965993047542	4.51515542437472		1401	3.9780758779649785	1.7595735442756664	5.290547138835738	9.471689450729869	3.4479109237293235	2.3418788407829143
1402	5.576212014807703	5.155906831359769	8.073219318579019	9.881057039865999	3.2708411863970586	5.169433106741826		1402	3.2583621185066693	4.946002564236278	7.207965891667431	9.832900239771297	3.244186002661896	3.1139251407645236
1403	8.316914711184001	4.466758706643725	6.4951755980959005	9.491418035052622	4.340348901773757	7.9868233883946		1403	7.234678717910311	3.019143702523518	5.5027026974320625	9.025626348098426	4.214837097503128	6.474220266477291
1404	3.1204838945689595	5.838080164040169	7.15647077789622	10.181022408422539	3.0510566404911796	2.5180325304862703		1404	2.554157244223897	5.580830882733574	6.573280517337601	9.926578587605086	2.7802083114214566	0.37250506181194654
1405	8.332993940466562	6.605411175271036	7.030468839326318	10.399416000694995	4.417337534617288	5.6661851840583		1405	6.634388473362054	6.330638098698408	6.53848428038197	9.81331319293185	3.3352466799014016	4.927947080886682
1406	1.9635868376732162	7.332244711375118	7.068100267457703	9.89278908876327	5.2747016947891225	6.602761825127538		1406	-0.22194426352537344	6.65005803233483	6.634444713793922	9.702588105828506	4.056349865740777	6.189252150651834
1407	6.841481132538689	3.2134398042322454	7.667747644144569	10.49706333446315	7.435444931918946	5.747057970437007		1407	6.140522028890204	1.9976703346442397	7.025927750005107	10.274765069904545	5.540077152667715	5.520252264292027
1408	8.782956407567426	4.951622488787362	6.534357729590346	10.161519990337327	6.488992409213948	4.622810958577583		1408	8.395116638056976	3.477799497463998	6.3120593057863905	10.059676359588215	4.044288891381948	3.303417259573539
1409	3.8766750995243515	6.984469954007446	7.335035595717614	9.31974376527971	7.394464506004938	11.359958160837635		1409	2.4564561741917386	6.936823550433775	6.252088035050278	9.208289365413112	5.355263982312635	10.66314956524004
1410	4.892625657830758	7.091153491141854	7.650827893480895	9.884566710494841	4.173435344271253	4.316159464692548		1410	2.9129512378833127	5.51496272713043	5.780605301697984	9.713521768197728	3.0358295914879054	3.4447197118286774
1411	2.0574245661570134	6.457206508196678	5.809300177032003	9.610703979111877	1.6030523540156483	7.3326281300653315		1411	1.0044681803184345	6.346219156687056	5.406458416282784	9.048946455553542	1.115324913348354	6.438417990585389
1412	2.144506484478528	-0.36857290185185215	6.616151133541116	9.458339838007786	3.2957805134552904	7.197694585565521		1412	1.379995490011928	-3.0583866033788705	5.187095332318831	9.114463381448287	3.0208587472239907	6.939294861609024
1413	1.5086924780321618	3.1207003195400156	7.248257550018458	9.666000696681028	4.452248611618113	2.799094689599371		1413	-0.4734785468197735	1.937301020009144	4.716870198693483	9.437063625746502	4.243957349462499	1.550398620151815
1414	1.9287306261564556	-1.6987058953112613	7.731491996818752	9.85201678524296	3.382841106373555	8.033493581992037		1414	0.7927882279475285	-4.153475723081098	6.842023994511238	9.730608204675942	3.2648912619178145	8.032237712535604
1415	3.3239621314440146	3.108242516378831	7.110472014325364	9.526005215062021	2.4320468500372665	6.480208514116135		1415	1.5271260571494167	2.7595699459408003	4.526732108136837	9.178477719540107	2.12370312582673	4.65873621242431
1416	5.148183048800811	2.4455916036865766	4.300446485550717	8.967794170563893	5.744804695239611	8.911190351081173		1416	3.9309466877296595	0.989563182203743	2.7158426863427794	8.071225179736544	5.576483268611601	6.957919573765725
1417	5.174669812771867	6.929300191910939	9.336184347414749	10.348322738707312	4.3636567898883225	2.1453871200525336		1417	2.8855992457641513	6.030793779095738	7.713058168190405	10.092926098656093	2.496416148299482	1.8530849451346156
1418	5.229402551534338	5.679469641081469	8.166492558730896	9.468528396612864	3.5290908328454345	6.65739102274569		1418	4.104884306247156	5.477877125419586	5.916328570532626	9.248176983385235	3.237027802505526	6.122766661444188
1419	7.928095426475245	-0.3368413183207756	7.734495585930291	9.912867931684772	3.383255738524956	1.9619397063466775		1419	7.809773101434538	-2.3843377280994855	6.140952973390409	9.736097175562893	3.3428177424412406	-0.19233988773599564
1420	3.3975174381511866	6.876454511629441	7.601280680171961	9.741731877859213	4.5771490833089	2.1514975702092833		1420	0.9559978400100757	5.065616358689744	5.683688667514705	9.6872675837065	4.3408935775866455	1.2638196317054873
1421	4.881455892482862	-1.48929935612251	6.639560417846532	9.234067527396487	3.2606832155475227	7.378974546369093		1421	2.1275513239802573	-3.8329484143476784	5.554855694383431	9.135198673455086	1.9364405219136445	6.050783928478585
1422	2.6288425327744473	0.7904648649219786	6.260481405104427	9.800928204405965	2.4728651256111047	8.016116722172255		1422	0.468489037355138	-1.4103893858122092	4.433061650249035	9.633034824258997	0.6740882667597443	5.659042869574238
1423	3.2432848095859867	8.342237899488032	7.4371911977678735	10.55161291676562	7.304209068685236	2.737593835449242		1423	2.4465927469649027	7.973779548720407	7.322304364768171	10.13206702447358	5.239982592283843	1.782311997416134
1424	3.0159615264545057	3.212506352091545	4.129558922434885	10.197134271494967	6.107313721672124	9.733669021188396		1424	1.2898324793518297	1.7274053820418596	2.140306393891998	9.987560788611438	4.347168953016192	7.910508218809611
1425	2.44582309626085	4.327399863689604	9.112540455179953	10.417852463222841	6.568292772956608	7.133837110779278		1425	0.5198593933948583	2.7215196568737023	8.784628372044992	10.029897368253607	6.24667044515719	4.806181726799756
1426	1.864802576907099	8.085704441752455	8.160384284892338	10.163351847270112	4.682638928411127	8.75288837624276		1426	-0.7208109380816441	7.642307577662116	6.9681497266673595	9.876737155659223	2.3835789790718835	7.932752333824689
1427	5.150296782404598	7.393865398415351	7.438128009680335	9.323189695268457	3.512509316319148	4.164098871934023		1427	4.96868450216126	5.636859235256822	6.171799407629584	9.251705715450639	3.284019587128815	2.0098543329482235
1428	1.7279079616512902	8.243887775155168	5.162875530093463	9.913767989656503	5.107250649822482	3.7608783544812088		1428	-0.9341171709306155	6.0706614672089465	2.3923802678273023	9.629493323313666	4.987401854820625	3.6274118599968057
1429	7.412273482570556	5.581343658276769	7.516231191943346	10.336432708960455	4.710041284754309	8.361576741998025		1429	5.217254668184003	4.045502015593122	6.072031819759719	10.335240570943505	2.395338870429335	6.6599316283780645
1430	8.652488592168242	-0.6350711323897671	5.6176624371428385	10.111437827954306	9.7475140830469	7.3624349789983645		1430	6.79443933547755	-1.6051167904008325	3.396592697626877	10.071870769484812	9.527929748609255	4.778397925489407
1431	6.535340920959828	1.271929962594537	7.901944488480261	10.280127928399814	5.2968525547410135	10.214859409292382		1431	5.704696376691629	-1.3097454444192427	5.641277024355755	10.143500424080468	3.4958130955498192	8.940229459918738
1432	7.81930024947505	2.7054076661869453	5.7346892001892975	9.963673765493196	2.8874295654192577	5.3146969310407535		1432	5.942458746912133	0.5797729771664821	4.6587026839962995	9.149644557108283	1.4345699786887547	3.6000150901253662
1433	6.350332306278661	0.7895241482459497	5.905300261766292	9.747798053822349	4.105040345651478	6.72093432837891		1433	4.18673642002647	0.13623748514168876	4.924387114098328	9.50983357009583	3.317193971082709	5.845305358366253
1434	5.1165681912065315	0.5301485022103896	7.766205202708643	9.487977605428698	2.2851274035968943	7.79808811341021		1434	2.9239414435149134	-1.8333691422062641	6.385103762269088	9.321032563705435	0.5666399956454979	5.6397809269538275
1435	6.463323883144533	2.3898970779345703	7.338730858321113	9.944679130717972	3.3813296752082547	6.25817170460022		1435	3.6864342564336803	1.0217172132947618	6.205161595027999	9.65903335509086	3.1324809674767304	4.831365411883505
1436	5.244965028037129	2.8606301926240834	5.0187759677735455	9.864374699982177	3.4427318420128943	7.448926187245655		1436	3.1984960721488913	0.274293877825182	3.562068304860417	9.863387800652784	2.849919396326971	4.737524104822148
1437	5.050396301120315	-0.29774997921947244	5.0117385872487645	9.550446776227709	5.799362518267349	7.58172708333606		1437	2.2857024927805796	-1.702558682799655	4.252387858314586	9.18573132448262	5.491401251090118	6.836063016183969
1438	7.094113724447712	8.74159940746711	3.6439735987763915	9.814228884352946	5.553798399678501	8.248905512263114		1438	5.612892463830985	8.62062043325765	1.9293490627263439	9.71484279548583	4.705842807397227	7.445555485841395
1439	5.542244120967191	-0.07604587469004469	6.5099595818232014	9.266456389247656	2.574911850575369	10.35147590038649		1439	2.9388335227780664	-2.6297229556424777	3.8757841859008213	9.16271943968726	1.8697513686530423	9.93581702570723
1440	6.823220587361704	7.959484287808937	7.279621534429528	9.532684268704699	3.5809542983732054	1.008975860075483		1440	4.957895943080631	6.350549423847977	5.789232713286366	9.156789015418356	3.5304564172700053	-1.2517076125277977
1441	7.951883259954559	2.2998560270135195	7.155715323419025	9.374872186000125	2.46361121581078	3.7543353164733175		1441	6.779944678426487	2.2930983067940223	6.335049184510851	9.126764132485613	1.7905160175783665	3.3511306408186465
1442	6.522204396065151	1.9321259106950428	4.933354410322043	9.984931088929654	2.530183058391302	1.3961663463047822		1442	4.610306806379578	-0.31035465418891905	2.708546644655785	9.762693677071246	2.3471303720973835	-0.10956956952827279
1443	6.5558411333217785	-3.133195433867929	7.567010784932433	10.328554144324427	4.769978369532139	5.639088512944421		1443	4.2408043978625845	-5.011575348829683	6.164906045918448	10.16925160811097	3.880258062667693	3.526825570885585
1444	5.4225504483742455	4.3187325346815735	6.453937105298624	9.606344812899215	6.606865127413046	2.467725541817535		1444	3.440033420240251	4.1449040933630386	4.743088749260943	9.408427365340136	6.037988588631071	1.119366295018789
1445	9.426702285543055	0.3294459611146262	4.54267135474274	9.432238747595099	7.384910506394544	6.707990741804619		1445	8.147129686977678	-2.1422027237066317	3.1996451051257537	9.428311680597284	5.286806515502207	4.160453962368937
1446	7.222818775737396	3.299851267122481	7.223638200527534	9.704009526061714	7.303286748932184	4.050241318426696		1446	6.264921045691743	1.0749882531267332	7.054020821089172	9.444477006104744	5.842864895386686	2.4950338830880465
1447	9.161038905323746	0.11848364972208873	6.908242627041248	9.464687480447312	4.58076526801706	10.196423589981949		1447	8.815062659627765	-1.098976365227067	6.750172675804126	9.181714082355123	3.7188035299915185	10.073388634332325
1448	7.032525005820164	0.9766149719013225	7.575985883010073	10.14591238798281	4.439288801000059	6.778439632768602		1448	6.892060229765967	-0.03181110794354425	6.735881017230921	9.838588094627164	2.4707707707469204	4.989359028306499
1449	7.19004826777194	5.898293429074668	7.4070953107582165	10.430706225044599	9.344473859451641	7.084614762450801		1449	5.546077073918799	4.590607771894669	6.631257238673467	10.138874534443552	9.335595559529674	5.361112272291323
1450	7.108313540138688	2.5417450710797818	5.787608401843379	10.333811875625528	6.086294738640148	7.902803161430615		1450	4.658830436095148	1.1813609225672557	4.776608095031596	9.883047821874465	5.4210099938971235	7.547343755821941
1451	6.696258766194173	-1.6658473058599237	6.805743334628809	10.404180963340856	2.860499768966044	4.395506301306904		1451	4.888099465936766	-2.9522537072558657	5.009811666926053	10.371253344933857	2.2682811666589036	3.5363763783913864
1452	5.433029692338801	7.906655307343198	6.882558671658446	10.659875451968126	5.5343874648614015	8.136591658503706		1452	4.957747456120304	7.776098568844539	4.904784649553567	9.953190174607471	5.4956246330321425	6.556256911976753
1453	6.8063282258905415	4.503224901067488	4.458369476807769	9.92039757896075	4.827342063801794	6.94824031842229		1453	5.26159373394682	3.09024623442411	2.1998915958213474	9.821435928561126	4.629315932690551	5.1469944729033035
1454	5.350827605751277	1.2462140017116994	7.356201139560611	9.978035021054499	2.3480744158206477	1.8823446861202149		1454	2.62198472156645	1.0375506306909035	6.4878551644962945	9.715471670101065	0.2644794644454609	0.27591975273247815
1455	5.491681118533099	7.174816314796141	5.18790810353962	9.804508060123194	6.758320871275124	5.0852209867572284		1455	3.496242444542271	7.060616423685823	2.8305987321768953	9.768195855761476	6.553082426873628	4.257757288282971
1456	5.638937002146799	4.719212404691955	7.112390819043554	10.131020642353363	4.977192497811567	6.725554329446923		1456	3.201025206513397	2.717346081373992	6.729523516367881	9.931653432502102	4.628103222134399	4.075990661624284
1457	6.758201054147113	6.663332005857595	7.415850198939979	10.046960532818593	2.5490956624381886	3.9855675575593783		1457	4.534673366297885	5.710925598349891	5.658913270196017	9.976194362920866	2.1622377496225273	3.2834501832653196
1458	5.875875481377761	2.0337238603620222	5.901481345239058	9.980483258453988	5.145369310472139	3.4428049953241446		1458	3.238050866940897	1.6025243273287522	4.342617369874095	9.428527214754343	5.0657256296253825	2.696053343509449
1459	6.154525792129777	-0.7094372928270082	8.180597271995728	10.022953604804002	3.694107561930654	4.856263371868017		1459	5.3060646183686755	-2.6158119550560297	6.955616693434319	9.929133549990272	2.685263903112254	2.1423293543556388
1460	7.941628875077414	8.309754231176573	6.058412898576294	10.10327095661712	2.938406234444066	6.250121310014014		1460	5.970295793279559	7.390687971799007	6.055247278110172	9.908942963949077	2.5315565594949363	4.731871984047311
1461	6.202740052758404	2.4422972780907135	8.284414992105322	9.171418987349776	3.3155757099579506	7.912216606576168		1461	3.648290021941729	1.8301575601906361	6.487700188266529	8.99372449874481	1.7271473727238709	6.926312922699695
1462	8.562388967064123	0.7207640210594453	7.249491204667115	10.207691736931086	2.2992175786811733	3.6796507368113662		1462	7.468258767877253	-1.4884585966522779	6.421562611747937	10.149234915083728	0.2839250294013258	3.6747092487141555
1463	7.285282905370283	8.009340538043771	5.4587004256667155	10.695252338422696	3.3606838876729923	6.896896238784291		1463	5.7355919300081855	5.904829482205383	5.135568747244862	10.553245017618174	2.6807044805310163	5.422407212519359
1464	8.839179782308555	5.577155390185248	8.517676348442064	10.486766783764043	2.3318227936841933	8.14363623760556		1464	8.439055161563681	4.637309788008002	7.611775867098935	10.458275226425501	1.911850288649227	6.00466286503235
1465	5.832715696002481	4.336306715329794	6.078058236233307	10.371167527123017	6.039911384740048	9.344810476155427		1465	3.1071744045164684	3.890788895415649	5.765270889978881	10.22779527898053	4.519627964426756	8.287059175333331
1466	5.488665702515405	0.16430345919799666	4.7844740710807026	10.174364658567836	4.012550762475389	4.691036670712698		1466	4.198814635018206	-1.8287932951463524	4.604768346769186	9.81680100112586	2.652821260049727	3.973121977299763
1467	6.032087148378602	4.586129737615726	7.344642572811802	10.091645384772038	4.220681597882647	3.615215643622862		1467	4.241105922484222	2.3911209147794534	6.977095158644637	9.445703703768576	2.0380827931141168	3.0169804238187536
1468	4.693240974769686	-0.0954495188316226	4.709849717883974	10.074253352819888	3.701934259407469	1.1459633013656652		1468	1.9974266732356556	-0.1986987156018068	4.646369920206242	9.89193245794801	2.09390476422252	0.3267610226579849
1469	7.334333325479953	5.593953412183927	7.355097665139618	10.529788404656607	5.238257436516035	5.048294738886925		1469	7.1831195146611275	3.2522057766768215	5.153395094055167	10.45792001268112	2.842010855963823	2.7951195714372115
1470	5.2106403789028235	8.456789723842153	6.072727436124224	9.82521865084678	3.4503807219397324	5.115877517882398		1470	3.2166908693583993	7.174847359410899	4.955853725721134	9.520634887088196	3.4294270464135455	3.5413865271485476
1471	0.4342446745190401	4.1467065339704385	6.291035374287009	9.50002245601464	5.233360258846349	6.691689185086402		1471	-2.1335745536971387	1.3981011673762276	5.349654826163343	9.499318791770126	2.557607243632812	5.514958469010178
1472	2.682282180913974	3.5055221521312685	5.250663339110242	10.19220904867411	2.317630148423499	6.892238995469848		1472	-0.004883895638334579	3.2247771832150605	4.526872908147072	9.952888157721834	0.24742305766434747	6.514961948554589
1473	1.9184100650297917	-0.02621344295547292	7.4859667497871785	10.620624820917712	2.2581176887901964	3.9166943099743854		1473	-0.7486301883813675	-2.737298319220614	6.579895783423787	10.406869253810715	0.17695626371857776	3.541475651249714
1474	2.988146263766897	0.6799587291719188	7.172571756837142	9.966160940259636	1.8606648219910316	2.810103225915732		1474	1.3603669609416902	-0.6449007708569244	7.112363797888619	9.586825537818685	0.7914907431856533	0.04097638072908305
1475	5.23207849341851	-0.025825772284740253	7.601340760005376	10.136521148479599	6.233874651251503	0.5778393119855065		1475	4.8518563021528305	-2.6343823742991974	6.009689443670164	9.406859301540711	4.8746096372339665	-1.9927162264068874
1476	-1.817290616808993	-0.7086182037512209	7.335798132454386	9.846951103469378	6.3674821852717205	7.014671188465361		1476	-3.9287304539525825	-3.469636707044963	6.385188942770803	9.56755119592607	3.6077923684931723	5.472004577001938
1477	-0.30889734336577007	5.075798318241664	6.313923516028041	9.91515198571668	8.060229007827672	4.960249261100291		1477	-2.0599330231087327	5.009482401467843	5.6081431629739855	9.651748919901276	5.930764004173255	4.324772773769172
1478	3.8326274412694095	2.413033482625236	6.240531866222261	10.122337398531151	3.736355063140573	6.08289117650064		1478	2.421271486869531	0.532483399008453	5.989739421981058	10.091000861093379	1.9081690071849227	4.077584235620817
1479	-0.8691418432330631	0.259807562390054	6.396588834487178	10.746082553404515	4.02096853103934	8.647024624783116		1479	-3.3817887034407486	-2.0117073952920315	6.269687175601458	10.265424162549078	3.5749598755639025	8.489835909108347
1480	6.6878500411074455	3.3850872871747737	7.827661456962343	9.795672910892609	3.5990388219930365	5.19590855354678		1480	3.9463585848954135	2.4023561204608246	6.7891932888317434	9.720838200033603	2.553656410539856	2.9806088908424018
1481	2.9888327191686606	0.223261178953361	7.420501488336324	9.718627434319625	2.0935086843048714	6.509547293536474		1481	1.061622788225107	-0.7342253539238603	6.171838292720062	9.673432848299822	0.9841993315471897	5.682508738309922
1482	8.735611123213902	2.8130182830809503	5.445444609387732	9.562613470979356	1.9982011568201044	6.263601689113952		1482	8.71700423917151	1.4319104567222491	5.06307971464256	9.499751076844118	1.5646012568347432	4.275748099290452
1483	3.638759620066891	-1.8859841309600525	2.710174364923173	9.06795450796928	-0.01687318923394733	4.3471371881114775		1483	2.955243447785966	-4.317441892432936	2.6186974105816745	8.898341015072624	-1.368322652842734	4.000613251869562
1484	6.462511606718586	3.958112015298909	3.2408582198720643	9.76187058907375	3.542991040712092	4.463673579526186		1484	5.843372782646489	2.0910818857305395	1.0843435489983477	9.604274645256169	3.3582408176769305	3.1840520440969615
1485	5.163746072824026	1.1321007345023868	6.50093549066399	9.809373120491601	2.2585892394091287	6.505403183844185		1485	4.655040597665316	-1.3660073973300588	3.788860903466575	9.654687812174677	2.116608127494889	4.901368060589546
1486	0.9848267104195721	2.260946372785981	5.976306008071391	10.537814204657575	3.462208353940914	1.9479927230848675		1486	0.14372389447547662	1.6109047723218723	4.791635925438349	10.537261221662247	0.675038268301364	1.0343279668599676
1487	2.1520626782467738	0.023210107257695362	6.437476709024946	9.963861134858847	9.190271805290479	6.751344870592823		1487	0.5434241603841314	-2.108368911199111	5.469948199603917	9.952072681465832	7.332894664140841	4.421098817609928
1488	2.092096162841223	4.331724227499741	7.789242435215588	9.41428486014383	8.362788268455308	3.0292304311899345		1488	-0.6242584832797511	4.2654914918174915	5.9434046179922655	9.2548216618279	8.093437335952533	1.938631663530027
1489	3.8765428514868736	1.6766117461671817	4.260850601104158	9.806290512082752	7.051402289912806	9.934457675692812		1489	2.6537218116512125	-0.48977565466246764	2.4635371921665916	9.73485951457957	6.036127724130612	8.068983514435617
1490	1.5658729385384247	0.6112859094275338	5.560800950747788	9.57834962893552	7.033998798366782	7.597713813369944		1490	0.1129203833009258	-1.7939713231764878	5.4095886710946175	9.534009591880553	4.27078278554316	6.413435412220907
1491	4.730589895599037	-0.4081886161085316	4.467680276372415	9.810667706828948	6.80342110208019	3.919661923182695		1491	4.549376458183632	-3.0875391155244674	3.6671536061615786	9.663611182308449	5.304442215854903	2.0182814768078954
1492	5.274492182560338	3.194319600372566	5.93948877630332	9.25068849766622	4.246407437968121	5.048002775426583		1492	4.509117768963346	2.627691243589043	4.187851384857764	9.056405562297801	2.0286206754879186	3.206409500234644
1493	2.9687854177726316	2.4942661311287533	6.640923848100846	10.320751060868922	2.6860045574264793	4.3391889116669144		1493	0.2099232627133425	0.2355191969523629	5.867116402850872	10.192413814547194	1.6922882732159876	1.5656469996106113
1494	1.975798516759521	2.5495053604083764	6.38477149111786	10.618920258801364	5.345360867733419	5.489132122515138		1494	1.6746316512555048	2.1723625465181513	5.624802416500466	10.517328659671158	2.975386029666905	3.405179177366745
1495	3.5127050050205444	-1.7875083634268012	5.37531960066407	9.494865430442282	4.189800449548421	4.323074017718693		1495	3.2442489529542473	-3.9039742238731527	4.417647240665425	9.300348202250227	2.1536876904159987	3.0573699154933687
1496	-0.7950155558392572	7.853430751612279	6.149592321545517	9.730440419442244	3.625115866219688	2.3110516155151015		1496	-2.8484438262053673	6.853241001424496	3.945918457984457	9.398426980458936	1.9425903761082304	0.22131866793148935
1497	3.236314555940406	2.870923457910889	5.337403317774298	10.22999227416622	5.269278188251437	5.327983044897032		1497	1.5942928291632807	0.40164900675417803	5.125959036475455	9.786633599964764	2.638683525465699	4.182334719891482
1498	7.397854874085921	3.4195465903782716	4.25835063462671	9.687825313085092	2.915784441208517	7.678725233223412		1498	5.431360952180287	1.1144609601571127	4.046752384895324	9.561788473919474	1.8175686583979407	6.181126369341246
1499	7.8485269136362685	1.8031223805280887	5.327016394776831	10.649479948380963	6.330613604064165	8.64109897270542		1499	6.262790833844223	0.3150516283623457	4.854170701180661	10.305842933403273	6.1014312914055395	6.5993310986298805
1500	5.2178276950426685	1.9698834215061263	4.505181906242405	10.91992053814666	4.9806665699212065	1.6553498312518133		1500	2.9402387378581856	0.17659073712024242	4.349218366694804	10.91962226838091	4.643280140500854	0.8900897122502341
1501	-0.20682344389563717	3.728029690508907	6.251331425390612	9.619646677471124	6.802616955080499	0.6782269936065098		1501	-2.6107265176013756	2.6178071815102846	5.473772854563801	9.072236950677269	6.774501836951835	-2.010278752001484
1502	-0.43670361373285393	5.6977951922853025	7.217691769291443	10.00316607005661	5.711584731892771	7.456701674752892		1502	-2.6667280912990443	5.5674736736772985	5.818350598413924	9.798108040244243	5.3420287762574	5.746081376016555
1503	-1.9934019845919246	8.791809565057594	7.735551616188073	10.062621642524025	1.7650999036451294	0.30494943338804287		1503	-2.7546110433198097	8.26180157288756	6.422915846553126	9.643626981593664	1.1231320015148194	-1.7650831734914103
1504	0.7687011339191401	0.5481005893547081	6.198539606410713	9.950751227862439	3.301872265737945	5.841417452578495		1504	0.47425383035443164	-0.9472512329384352	5.729021549466426	9.941299665622303	3.219917352770539	3.113549490322724
1505	3.167642440896825	1.3424106337764112	7.974849832282715	9.46924524242281	4.22996898846826	4.656898439276921		1505	1.26847090673597	-0.028029556641125275	6.722471600383481	9.391399693040997	3.5428520248808413	1.996407419329186
1506	4.496544321661814	-1.173116388193573	5.696664647898372	10.077373008116355	6.797084255224501	7.981502814820208		1506	2.2393530468592706	-2.672983344942227	5.027051198340096	9.975340191443292	5.785340667002525	6.938312149938671
1507	3.130040955603453	5.315126083249525	6.449081619823994	10.380071534475125	8.937677121581666	1.4782649058183819		1507	1.3824966112913786	4.915756604479225	5.835842909427116	9.912034432523994	6.444202534035938	0.1271527778574688
1508	-0.6174780624621955	6.855063017521884	6.518258468677114	10.676506601039968	6.129287944328416	3.2512513876686375		1508	-2.5704277056348324	4.992777951296671	5.706838023345807	10.458406096933913	4.48852775830022	0.636515611326546
1509	4.180309880320801	0.8663867185560157	6.793662738402812	9.269151595585578	4.450902942413276	4.844852407659287		1509	1.938257827124028	-1.0464511375894703	4.969587563040394	9.128662754752439	2.5788108786267827	4.669975312977759
1510	1.698802831541505	2.2276556514915	7.3924163780172725	10.001940593442754	2.5999281292219747	5.55442212561154		1510	0.31161697330107585	0.5120562130512132	6.680904407946705	9.470528958753734	1.8999811602514338	4.709961918994776
1511	3.4284104798763124	2.2332452005219725	8.034702660637697	9.549166328560924	5.485257959461725	7.865735666963339		1511	3.28130477700192	1.0925551388029513	6.572936037914956	9.395805294761917	3.1003781134688273	7.208564538490146
1512	-1.3951373976956298	1.578456299600175	4.84407507759937	9.287349314209795	5.862436814003659	5.983620326846941		1512	-3.7441992574263327	0.33179338896527155	4.014024212481891	9.275144487497979	5.455296519645715	4.071997536355223
1513	1.2227510237147323	2.39942954913451	4.992910688449436	8.807004224408221	2.3624288182598008	5.932401743084076		1513	-1.1683526584667117	0.7641166896860723	2.3022130196726005	8.777315093714666	1.8224537176655078	5.56539110025093
1514	5.031835075248662	4.803350484228292	6.69048622102453	9.14140126134112	6.686764971708122	3.767569047987362		1514	4.3643395137985195	2.7317002147521925	5.622966217825729	9.134761292763443	6.538554778225992	3.598462141065396
1515	4.514048422931252	2.250325199064518	6.201082698855875	9.752556726574827	6.487143041533681	6.026283315602216		1515	2.785317017582887	2.069658547045814	5.473117315324867	9.715111470129628	5.662700107156627	5.207893353861785
1516	4.025192149847177	3.9789907963894	6.540231876251538	10.39254176305677	5.23291841731779	8.143313418473518		1516	3.0428354886549274	3.711125355184275	4.4380616041400405	10.047304070960264	4.186998050099659	6.7303742369985216
1517	7.462622617983309	2.4635429733430922	5.57277993268376	10.156102351327585	4.0393743377030376	6.24460720035812		1517	6.03373227702882	0.9211243301594325	3.509994199750716	9.845249931415152	3.078259882578808	5.417789597156412
1518	0.994069532897085	10.570474228158497	6.972546072566549	9.426211814819446	6.616420493324557	3.122085535262072		1518	-1.1091029353481308	9.226887016300479	4.438893619750681	9.15903607085067	6.167119167916582	3.034372296326197
1519	2.522279687493202	6.729750649633425	6.987958500395518	9.590156169808669	6.18559337172038	7.197087409538169		1519	0.8936047819661199	5.711715072032191	6.657584876245072	9.491043713800014	4.769202360776505	5.761029850841975
1520	-0.48608646150834833	-1.7689489767160447	7.080902956403596	9.5480555022587	6.3865360157904085	8.204910324402833		1520	-2.4188702579138797	-4.448434221991159	6.141903715015152	9.03402729248774	4.710547281732396	6.8912886494371985
1521	0.08304828786573165	8.04212929185063	7.487668940224127	9.325837132816032	2.0540978411372826	4.807288565485		1521	-1.8485260646531398	6.467984520134766	6.717295636160158	9.155996361177483	0.5345360950458347	3.477720295553802
1522	-1.6168932842448094	2.331960184317575	6.080005771782951	9.225750946824384	4.028941205167292	5.136787056146639		1522	-2.5944403414590944	0.5388083658445526	4.223951433420924	9.01382156527625	3.8314752725430115	4.671556620459165
1523	-1.2192021948576968	3.665325652582045	6.438987571027392	10.000172056993494	4.046771880184218	5.4063295836518614		1523	-2.6190055388183557	2.560043177279337	4.164065646653708	9.312048208095998	2.418260633395996	5.089019503316364
1524	3.976752046784478	1.909647402033897	6.080182167254528	9.963941592466	3.454932093076006	4.486818327339574		1524	1.7444162215205328	0.0431930002500307	5.061861546561182	9.743935784590287	0.9494083637131978	4.0200850161561545
1525	8.021961509278066	-1.553982855105635	7.027320333188671	8.43095648508248	0.7313013464522418	7.116701985442322		1525	6.728657064812973	-4.208991880795095	5.966123547213389	7.8398314556571655	-1.670549200300444	6.596039814221975
1526	6.930260194685936	3.2087701641560256	8.594710526044745	6.7728980543183965	1.4397230753357537	3.6200018190385506		1526	5.9930177087851915	3.183501829264929	8.162362885426974	6.299051955758152	-0.7683683166316697	1.336752437107998
1527	8.656101281965942	-0.5712180860804184	4.83900043087693	0.450950820296266	2.5684034614749653	5.990114604689305		1527	8.032925162305672	-1.6443450660351475	3.5439708624577273	-2.2009283950911414	0.12208938581404061	4.737062172809207
1528	2.027315003001378	0.6897641217507323	6.320157577453566	6.027080287354161	4.2886477522087505	3.686893964711312		1528	0.29447338476913454	-0.633931274357939	5.465576214743373	4.495004119017265	3.90407709704657	1.6328495170867452
1529	1.149463221751271	1.0385202607363504	5.865602952533024	6.82627635169183	1.8499075767713204	0.10625265183630796		1529	-0.5997699892438961	-1.5567821251690854	5.612316691011523	4.82716179739984	-0.847017040472537	-2.610313503818062
1530	6.343519894824319	3.904885715481572	6.586527610158886	5.365247850426282	3.642795421889887	6.385539537950024		1530	6.061247451938363	3.1525540715567626	5.898023641283604	2.6435650152304744	2.4602750017297916	5.879488102531006
1531	5.308430846989736	-2.2616210118525095	4.253099073506853	9.934819359743699	2.871117458076411	6.397443652264268		1531	3.264557016357776	-4.740050261726525	1.740023965264279	9.453101499735093	0.27402840705069176	3.849411165807177
1532	6.817352245300169	2.2257818050323466	5.978796377050065	6.802089197404451	3.05364349190613	6.852085537410268		1532	6.513985536534857	0.5390729052715839	5.9410214385665805	4.438241897249394	0.5481363897427407	5.441485327262415
1533	4.143225878098672	4.138441627935415	8.17567641281915	6.8916522342971405	5.323674620369208	4.77725380265596		1533	1.4348230507654125	3.1358511267856866	7.536292940470247	4.74863563061918	3.383465319514392	2.0218887541143453
1534	3.6287289589507217	-0.26615058743006137	8.77732827946263	1.5787179194907002	8.023353226882376	5.537953718080613		1534	3.4836701935185133	-1.9833824636976516	8.588848758506824	1.033863612332638	6.166926119725778	4.622878100414711
1535	6.453877963865802	6.868024545402045	5.236688608975714	9.948027960467591	5.350069349151797	7.802958168451603		1535	4.273643794535259	6.227342995420543	4.6173912548903004	9.247497257692151	4.603779532884207	5.02530612680906
1536	6.703960040080908	7.115063374079918	6.453694039721941	4.598821004470442	1.4128736748054005	5.5758840470546795		1536	4.937285211392812	4.82935353155489	5.209775747319769	4.468668041738392	-1.2201900495518971	2.898184908040894
1537	4.7018977443759065	0.04725358515698675	6.567361766813697	1.5798471257734428	2.7563037445731724	1.5241401416852913		1537	4.001716840204236	-0.04033759090700028	6.1235102952241585	0.755944356935335	1.6481082017345912	0.292686888746301
1538	6.1062226980314245	4.698411006245602	4.9258509260082075	0.5784701116971864	2.08453285679544	7.939773335123578		1538	5.397571166274106	3.7150904420702817	2.90199909163572	-0.5690146212693101	-0.6265292619460485	7.3754895538064105
1539	7.342569108750447	1.7162467179284042	6.494331306837464	-0.30481766915315517	2.6736658060922793	1.3158747341071766		1539	7.121744150472945	-0.8615542987780915	5.0641578419105	-2.2140855907727723	0.5202177618013137	0.1923796591826601
1540	4.578560194319483	2.2751207228665313	5.070576121676733	-0.5634357996108128	3.556597823133005	6.325809485304429		1540	1.8821221222373037	0.42476965884511997	2.3169529542291913	-0.7635763406516323	3.5481296014924357	4.479046614283834
1541	5.991227701816603	-1.3290806258279262	8.09310828745774	5.172799020386868	1.7552545097339487	5.667825886972443		1541	5.951127246948691	-1.6093661258904548	7.532384879087992	3.7633848142623014	1.19232042059023	3.2776134074243166
1542	4.098453601569193	8.451240982785752	5.845030083627881	7.203501036774515	3.6538241134818126	6.189003584305649		1542	3.0586093622341783	8.123408839113983	4.62456780040037	5.080087569897021	3.442302873805796	4.1384893071392685
1543	-0.543298509273282	8.874421337193475	7.691336964979437	2.6095899431554144	3.547211400416893	9.353162112645215		1543	-3.0555529847535814	8.840654424841444	7.2206702320817575	0.7220624275239478	3.149757604967709	8.833527590613157
1544	4.683106955473863	5.239062996558419	6.745823945780982	2.0796836911998757	4.970653838314694	8.323160353077155		1544	4.15957432694152	4.7300834947894765	5.711620572705879	-0.5064725116959954	3.9378930011952686	6.719201110719629
1545	-1.31229661532159	-0.14657621767358894	7.56949922725804	0.86359775678712	3.3264741156634856	11.62656594423146		1545	-1.5122922473384328	-2.5674682479721467	5.831098268090405	-1.8541767320263163	3.167458410382901	9.825009178602327
1546	3.727252726746789	1.971201506796186	4.142833916425913	6.298766185054148	1.5552718909537964	7.221160167498532		1546	2.5867963163065624	-0.5616442181913013	4.024085568748583	5.774025178141119	0.14600188679776238	7.084434626230134
1547	3.532443592089903	-0.20438300913907753	4.25918687426012	7.066690673766044	6.179979420966317	7.40077742933908		1547	2.557280728493909	-2.507628960379777	2.7972614688428665	6.0662732609424515	5.802995327689165	6.925308770816227
1548	6.502547342196086	-2.1586245337707854	6.9551925088930515	0.9672054281731052	5.964947138593536	6.025800383931329		1548	5.997218320751376	-3.8629826471877236	5.656814587848828	-1.3271961332275337	5.196283544445605	5.130762945664034
1549	8.226993151680745	3.266834253237363	5.944574204064303	6.23194943038332	5.947548100255989	3.843476328526343		1549	7.736818604728538	2.5968456853898862	3.235627190475892	4.607919580885945	4.441313796232446	2.3837918685747193
1550	6.18070657258411	1.9226811676230047	7.0237097723314665	2.501853389404169	6.341675908652299	3.7172850562525133		1550	4.736602148932791	0.5407661449385495	6.002390794281938	0.6587447925285035	5.96755359817816	3.6743533092217127
1551	6.1760415877656785	-1.2620439660243448	5.875570599217899	5.239462292240505	3.1848620122040274	1.019300945432484		1551	4.030453689741805	-3.6360114064808933	5.371923089293963	3.6139848127707546	3.1537270133389366	-0.6520671670856653
1552	8.334680796401319	4.338881670551465	5.900195667096901	2.4797177522482916	3.652797829599737	4.895057941140626		1552	8.085252801886629	3.197532245859635	5.54550452255889	0.6679872950386399	3.5675174400181753	3.1443184669913506
1553	7.242207436593907	4.902415954352641	10.464497292087588	0.7351595719097211	4.379507812052671	13.055590997034788		1553	5.206136021864539	3.8589250635571366	8.800407741906554	-0.602451433386917	3.8847336788683475	12.509984565619698
1554	7.251975334303552	2.276040608193094	4.852257848541074	4.851779697144208	2.6328729646426106	4.531369853412102		1554	5.851407911762926	1.2015226933046925	2.8542607021685695	4.6853386177938345	1.2528008840344962	1.9229740172723515
1555	6.437026968315668	4.328787921533055	11.159844177318933	6.124024709772617	6.235565488779835	4.79418675990808		1555	3.7676297235083447	2.895098246200524	9.55197815730673	4.229842905590173	4.712733463884055	3.767549387694623
1556	4.925058857762493	4.379102459308843	2.4720176614573806	12.004649298951193	4.343627759324352	5.38954555913301		1556	2.3731041019699175	1.7073255486478076	1.9095667449868046	10.85717568021201	4.246101080341375	3.1605521868642343
1557	5.749108520042507	0.14819068961498746	6.694939083650315	12.789037859488825	2.6526995504213606	6.833231773350377		1557	5.6252083884123305	-2.620876015591185	6.377886549630721	12.728271631464683	2.5775051618568336	5.9140126833531115
1558	6.926232900819585	1.939633556798753	6.091863950642399	12.511760375216488	2.380418459687131	2.51100988991104		1558	5.297805059642306	-0.6574081822860895	4.173383404081187	11.117897356162898	2.3671774878852516	1.6663096019719004
1559	7.920329847784068	3.670574813841579	7.102876715979966	9.966749596602478	6.432130560823716	2.305309586268638		1559	6.588118321309155	1.9144182912202936	6.896983266574508	7.562013934940842	4.0554747816896946	0.1726174482520899
1560	7.401221347011541	2.00455841776333	7.063689545667938	6.175395475803309	5.565855389702971	3.079502749848943		1560	5.680947421964794	0.13581940391180658	6.6928750820681895	3.783773684992822	3.190508958658376	0.7166681352117434
1561	8.33719938500746	4.719371031745189	6.87573356968454	6.861752533157641	7.467796337065949	4.1527744049958635		1561	7.471138699925313	4.424036047541595	5.413527122658607	5.313617366736876	7.05420756698277	1.4045528052235507
1562	5.447271578450498	0.07553722442933936	6.556985232706086	1.403133079096209	3.2777675481282698	5.366453222198709		1562	2.8298425105639864	-1.0579813055806304	6.04358375287552	-0.06951577120739993	3.0371741834886374	2.5975869213818275
1563	5.771702623510468	8.357377498508551	5.42866165293299	8.65299526435959	5.340624336280925	4.831292655032686		1563	3.7805740673068104	7.782864583500672	4.1643323597050905	7.854486738726696	5.219968590734825	4.3291986551074775
1564	5.354885925296544	4.477455586437807	3.6545616019579383	7.0687088642049085	4.843606449802275	2.9451560007250435		1564	2.777156109793497	2.0513847152902005	1.3997341070038076	6.759886270530088	4.7022348989261005	0.7698429521417371
1565	5.408255847718508	5.283060868431757	7.6545695758425785	5.559136992479807	5.500140182323401	10.13863250953657		1565	2.6468419928900415	5.192544733009749	6.755265523494586	4.861588640401732	5.3682663433102435	10.007945342480017
1566	7.152225178355651	8.326370615283462	7.776895603504721	5.246125648700624	3.605884780811999	7.6936116014724		1566	5.281529438758882	7.086348002154809	5.101772046366406	4.819474420103401	3.43165865508169	7.35054410230737
1567	5.850659268357053	4.51995867011334	6.505456683575562	2.128068797468618	3.559810624244598	5.767718423256258		1567	3.182650628830821	3.7889956384949732	4.3922005931945	-0.31753936800651195	3.4261519044746924	4.86308674587135
1568	6.959441564292664	3.826570942880099	7.567899855760568	4.732591402863034	3.793441032780953	5.12937738642092		1568	5.878388694267272	3.0954394882119733	6.79250364288168	1.9475207248221484	2.2434265514172056	4.922440323407658
1569	8.467447253945123	2.9482620563535664	6.940608627616563	-1.0971339905257267	2.399773221926758	6.769433965354374		1569	7.76336502423515	1.0447728452061211	5.959863379142917	-2.8831737217742406	0.22848863012365328	5.919115617690567
1570	5.416425260839712	2.8716237701340313	4.712980649215736	2.0785855343931106	5.06808002539826	7.181721156440592		1570	3.174293547449618	0.1265898152728835	4.508490487582767	1.0537946600881034	4.831459673366899	5.289320735360523
1571	5.4505399933939	1.4803909199648175	7.162364504482137	5.617012142381414	3.1722125002391275	5.1612905771779465		1571	3.480559325758323	0.14633366614519505	6.726172633782439	5.375196465173339	2.8099413413713696	3.044066237674435
1572	5.901573781432654	-1.19867108947448	6.732433488012538	4.26436418615541	3.387345909799405	6.988072219977121		1572	3.9770743952454795	-2.471549861068585	6.570337052517023	4.03577839849934	1.3178486131309493	6.923160908445096
1573	5.307645741584234	1.7748352300858734	7.044691238923145	2.112712260053079	4.22942811400822	5.8678056616331915		1573	3.620299441666229	0.28008566796234	6.552730331437621	0.5039552455512901	3.1675994347061422	3.536444039954236
1574	8.546434706242001	2.0077556807246615	7.258899403773866	7.276056093929053	1.1112210955913555	4.518495218524914		1574	7.092159108725962	-0.3852545118372701	5.300876088240015	5.626472375915453	-0.32386403916416584	3.6971559386121147
1575	6.04643282681442	1.0920255676015795	5.635416070277245	6.929360760456153	2.8111732240543423	7.389143061074205		1575	4.0243001183761935	0.9117742370016655	4.441442353153057	4.8585491788350215	2.013237690693427	5.443951694574424
1576	5.907673228528993	6.9328215340673625	5.405597618670896	10.49597188336495	2.608076388021548	4.043804903409086		1576	4.082314014807377	5.344976884770723	3.4189833069159503	10.448948637350536	1.944162323627489	1.3741134067264058
1577	5.243807608442668	5.389599797073106	7.041486405267765	3.641276648783677	5.242684885131747	8.153133870745934		1577	3.0686423401466487	4.730714155357146	5.824122960225505	1.0779669930666311	4.288601857114506	7.158579487517026
1578	8.4544334242614	8.203417825179722	6.569823712252236	4.66335362778441	6.6491647355837316	8.26708756077898		1578	7.356652111850009	7.4483205361599465	5.158426912024513	4.003265293231317	3.943286535712697	8.033590278776497
1579	7.27795648885298	1.330616881074494	6.369039126560246	6.934482959402063	4.327234628534582	7.604652465294476		1579	6.272509531892163	-1.1836804942442305	5.043449461918685	6.700201690721122	3.4477687272479	7.449874083304732
1580	5.497175400957338	0.7889652345058268	5.945145062790839	5.301548032365449	4.639626093254768	7.593028426042018		1580	2.8018472622677972	-1.723755838296296	5.299181167760876	2.97346068961881	4.542633104636559	6.911039151507612
1581	5.717223641235006	1.2421739820297348	5.873561019829687	0.8524658697832874	2.8693530235944515	5.394058855591967		1581	3.1007004903302047	-0.7389265092737427	5.593057072833318	-1.1457443158324134	1.391197443705611	4.090706960519567
1582	5.9719057358836025	-0.15686457056400768	6.662703558523226	2.7792172033311364	5.59205304191617	5.615654807621904		1582	4.267806578081509	-2.203618627524162	5.959247594922832	1.5069174755619263	4.923082823145381	3.5547231053333306
1583	7.0212107773265595	-0.5216334962730952	7.283812356465524	7.705095972243228	5.898048600335193	7.572576727303409		1583	4.566168558345947	-3.1290297236711018	6.410851369557837	7.621716059644078	5.7841889598422895	5.474685757453333
1584	4.750530071580121	1.560483504990897	6.089055966029377	5.960666522471669	6.750111355800457	6.743539636775562		1584	2.4779261437596527	-0.4361344173698476	5.391133375064271	4.6030736422779555	5.244081523332694	5.077497619829297
1585	8.018011748471604	3.630421248928238	7.2856496188555315	6.4705093097217	4.919182571461341	9.099102554194038		1585	5.823605619363457	2.871889332054513	5.9975835029199915	5.175742363164959	4.239045489638389	8.976112947588447
1586	7.958086849791137	0.10868087120117424	6.472040956784219	3.594315756694195	2.6634153048062403	4.774125753142289		1586	7.382448196499681	-1.9343483786112234	5.03445384900871	3.1832694988625745	1.6557007494774911	3.921869135320786
1587	6.577293237194237	8.901439365037746	6.630023737222732	3.9408178194695345	4.081781622603561	4.9217115003311225		1587	4.349655299695541	8.297174475460931	6.555826987741586	1.7231200944015361	3.5706740125317378	3.1744328475980295
1588	5.568802330697946	-0.5693021795617341	6.637595288962713	5.992375949549326	-0.8420314400497472	2.688709596893419		1588	3.265561040865576	-2.9931450579852505	3.9263695873034976	5.806854481729152	-2.6778912919767666	1.8498444017708948
1589	5.473667251271286	3.1741542957676625	5.592435110626498	-0.14067956499019468	2.629820121699833	5.435788914990259		1589	2.690031268579297	0.909247281768494	5.31687226986589	-2.573856245310109	2.570204748118745	3.554122974924465
1590	5.875263750401916	4.0654401351595775	6.552865404556995	0.1680366974147296	5.554263722476165	7.821683824806431		1590	3.4649057753570704	2.0545390460712585	4.46141806172159	-2.4252134346783842	5.387816259010169	6.0753507664117565
1591	4.80622941566888	2.5799174014897717	6.8491892174640645	2.6462720572132903	3.9965727387601575	6.418511898276066		1591	2.027861287419123	0.035845777017396774	4.876898386674802	0.7594321399761967	2.014952023063361	4.652668162457585
1592	6.587659096127374	7.82137945503075	5.482711186531586	1.016689603092798	6.221416594456105	5.087003303947419		1592	4.175025257586521	7.34167166258941	4.691301310897209	-1.3973542134600396	4.3799801553680915	4.246790176230735
1593	5.775581115160492	2.2348352533646043	4.79063722010369	5.788856417422405	3.561987956856702	4.39027122746132		1593	3.1437041624849513	0.14901911090252007	3.6550699562304736	3.6998780273427134	0.8495064899271889	4.234676362600338
1594	6.343116007380213	-0.01731620528689463	8.40019575957129	0.5178845769644399	3.450536641378079	7.170520015300135		1594	4.217204258247175	-1.6116241184739457	6.469101299225693	-2.0360661173261967	1.4441236356162306	5.556339059246387
1595	5.2982208998619775	7.956466909100133	6.44249048619683	0.028802817096598307	4.242871313057064	5.732384018117618		1595	2.5962972110391433	7.945903890364435	4.028992954837829	-1.950660508312812	1.6603459071809787	3.8014728081314413
1596	4.084673771360615	7.064052127126251	7.774118143966797	4.078063083174853	2.7359166105305377	5.005512727350469		1596	1.5401725392880854	4.7511005749883815	7.032745313498555	3.864364702522262	0.09978738716975588	2.423505465670152
1597	4.490907916924132	4.729499040731465	7.18370461494507	2.3031085912195426	1.7301286130642648	6.371443808313694		1597	2.107493226031025	3.3220161471695473	6.033505200945838	0.6628873377756825	1.7213472056099741	4.450136710244791
1598	6.424415255350332	4.930436452571255	6.970871266918478	4.294331480570271	3.3533663090489725	5.137238698981976		1598	5.724925253107557	4.6183978282412745	5.028973235992899	2.9110411839268195	1.714117394124578	3.352941797314073
1599	5.549390619148229	4.880234486115787	7.449366549792965	-0.46109368905589376	3.7779103890636407	2.8811351492388706		1599	3.592061554149783	2.7558346787763996	7.0308804715630915	-2.0958725579665805	3.4646994404062994	0.9949016762272227
1600	7.650874675006187	3.8533235306240328	6.222802058748788	2.1121143326410485	5.632711822483441	7.52613346851757		1600	7.509808680719388	3.73902112946055	6.118192096511546	0.5131712358668075	3.7188958530976866	5.566224478580349
1601	7.889759517162473	1.5224332323639025	7.309720940592266	6.8332976559522765	3.0246755125550147	5.236047798315598		1601	7.817895029454119	0.10160853294221495	6.109932784450504	4.897919580717229	2.7611670257348795	5.166233457125491
1602	5.20811877738216	4.941598217047786	8.56782580961569	4.759426085381342	6.005592518809009	4.942480105503959		1602	2.572367914223728	2.184593724446327	7.398007109244081	2.436095212120162	5.948031662291643	4.356529236577601
1603	6.828451040385675	1.896095488858802	6.5253155384123	0.41598677433603737	4.058403136404307	1.3882550308208546		1603	4.99997633172176	0.4680728635352889	5.51249099012882	0.2871997406330574	3.8633918779642227	0.5502887751565786
1604	6.71851340915645	2.204846293704917	7.89688694145897	9.097162279871993	7.737544742058738	5.345628611501389		1604	4.787556553157152	0.6846809408349688	5.270281247033884	7.835520980974978	6.845070101001378	3.701110031899174
1605	5.427190346387276	2.3344901914463723	8.151897798764548	7.854418496931277	3.148487680163339	4.172253747195308		1605	2.831313772615552	-0.2867931242381263	7.903581364325475	7.203270307176895	1.3646175665724547	2.120928817118474
1606	5.054383926079222	1.2949963728648022	6.4871126865666895	6.615948454680232	4.911358453132038	7.759244147781851		1606	3.0308641605513547	-1.4709978334287508	5.7248486343708365	6.497943237006428	3.7260098629639	7.685438351431748
1607	5.045690965604875	7.8313206834833835	5.493426389708668	5.203510733385957	4.294711865587541	5.982451719734163		1607	3.5897302766496466	7.228912879910689	5.232749422686005	3.4214969649627474	3.2855433313677462	5.024111052767488
1608	6.444111521443569	1.079833063826377	5.084670950060778	2.474927350553075	2.3590263672142706	10.27291302384394		1608	3.8842808147552743	0.25052156268176873	3.0108027329413343	-0.042622755754412545	1.703330603479107	8.290582667295997
1609	7.635196361462766	3.748865181174572	6.728415632528759	3.91206790174539	6.2570416323775735	9.855113605196937		1609	6.327930519378869	3.250277377122998	4.7940787323442375	3.1257097319687204	4.079667320803043	9.814328650936428
1610	4.86312200295865	3.1394593097773713	6.89030931248697	3.944969116917373	4.1364608368788955	6.436638715695463		1610	2.119584387587207	3.1309141644994805	6.741029250011099	1.6585739400782917	3.419029750557913	4.883483105156255
1611	5.662657252107216	2.8851561868990543	7.278482520360131	5.975772365267277	4.765548959286615	2.028032263643429		1611	3.5186742097490855	1.0881156639288985	5.553972092193736	5.205726083033994	2.637750593402716	0.5022889683634835
1612	7.306343046536239	4.508358185790281	5.080044334389503	3.6958791336154384	1.5157279198040163	2.1691752333708645		1612	6.664463637301023	2.2433745033417805	2.941295457339843	1.6863435860381775	-0.4067875083244119	1.8019673551351174
1613	6.086475204203996	1.1704962737191744	6.646529836021731	6.484615046529987	5.925571000125427	2.795605433306138		1613	4.716676883491173	-1.5742884797344958	5.593434033892502	4.651993806417739	5.726641717025204	0.25457655014530856
1614	5.893426140557386	-0.4011026692473866	5.551068510385828	4.251477172978081	6.106176105549924	8.436013942807692		1614	3.4134194765654873	-3.1046333296975748	3.2537944809957553	4.143323622410722	4.954860613966648	5.79428335464646
1615	5.951684884741353	1.1976974268862557	7.675050119672717	8.742651060499707	2.6730337177588144	6.229343708019938		1615	3.6199754389739818	-1.0712319667957046	6.562841650216998	8.108612529253373	0.8713661723747366	5.742127625551146
1616	5.320890451454193	3.707830787281878	6.749820218238545	3.8138267837889686	2.553463561786674	3.8707617744542997		1616	2.7723672141521427	2.7895175597552178	5.6551840715182085	1.2095666974173533	0.09499535925457181	3.771009176356463
1617	7.615873359839046	4.780777111112876	4.794675828208283	9.257402649954255	5.872189744039945	3.154013479766562		1617	5.915021083663163	4.177579908270412	3.5838786395209485	8.873682274772218	4.644018784470269	3.080324058946657
1618	5.17341801248907	3.1068853614977288	6.42973273011141	7.978372794429114	5.28133431116943	1.0554883407211035		1618	2.469906957054653	2.7052718996486047	4.269817752990225	7.556760919325863	3.456717917536907	0.23140577660309603
1619	5.861685651603158	0.7553843987746327	7.316914334999846	8.25834019777096	6.446220914635767	6.863733123759664		1619	3.445680669535672	-1.541361829931211	4.557171326452245	7.188354062326151	6.206803102033353	6.470432168795003
1620	5.6306140901277315	2.728061545190875	7.348301637431128	6.621810942499356	5.073531879705318	9.413166949685658		1620	3.987757012632146	1.007168743666526	5.950559690560536	4.096303464689688	2.5673477577027457	9.35132957191763
1621	5.558801885577571	0.6639598876477497	5.341654245656682	-1.3912576464532653	8.348432437865672	7.923090326256669		1621	2.975711176250209	-1.1832669132837186	4.297781249998055	-3.969520329585995	6.901753613554755	7.634722490829607
1622	6.197336876238018	0.6884707808533045	3.328795160893988	1.3802985981212088	2.6772790148396366	8.458417085957377		1622	3.8929075150646035	-1.5209323366690324	1.0275532418734588	-1.1563217005367918	0.9622510758486444	7.77873611100229
1623	5.978978061626577	7.018426226760772	7.734215500548738	-1.0036466030413516	4.155545652348436	3.7002636920602257		1623	3.551012859018168	5.941859189556978	6.913038479877685	-2.895510037470243	3.1588676206909967	1.9425643898704317
1624	7.787078193296805	7.260655919936334	8.528896417324395	5.53089952022702	5.855182178070347	6.158677517279094		1624	6.424005324047815	6.201895308508265	7.909409044472889	4.802843258854741	5.707419533103606	5.670051049764279
1625	5.771045973569734	0.8615235949902476	5.566344031619769	4.914328454603402	5.368940490434235	6.3969761910672425		1625	3.3878773109270646	-0.5440076558301914	4.780372376010546	4.293867962716533	2.831756549336076	3.7483739791356006
1626	4.246572593477492	2.345981924552985	6.4231167509246125	4.099249170443348	3.1604316717668923	6.021885923655078		1626	2.0007008669436446	-0.26955959712965294	6.229316093015352	2.39542126953864	1.9323601790562828	3.7937671167562477
1627	5.77816442996082	1.1327018610255337	6.5703281697508995	6.411839465230781	6.209547547502181	6.543808746386044		1627	5.310051102030895	0.1195197685497702	4.944826223233195	5.171487507883288	5.147728283562147	3.891813879493662
1628	5.245574861614742	4.676092522094685	4.04659229384462	0.3336562188173586	5.349840881076388	4.518665441300905		1628	2.5372931816460094	2.7609754560740734	3.1265376189351834	-0.7951505776033656	3.428060824940488	2.7083799272505638
1629	6.23823385404796	4.159700800022845	4.885640029809013	8.070770468910725	4.393535871821804	2.198325567434098		1629	4.152705445323866	3.2269835767784203	4.2535246516276795	5.953342722106516	2.1265916984936877	-0.2161207399458922
1630	7.283674656294919	6.204699893444264	4.955550941091966	3.5100685361211763	3.183841155892108	2.2712704627012603		1630	6.192688666338076	5.086647219214451	4.725574420339515	1.9715027285884736	2.129039474940164	-0.18389378671760115
1631	6.640846848269192	12.376988603554786	4.746835018828877	6.202072458586222	4.94945227103372	5.627896609276207		1631	5.464768696284503	12.155883899094919	4.488422289729656	3.973126392850846	3.5841224658015474	4.1688870070058845
1632	4.5670990422938	5.69953591727441	6.88331785842007	5.655712467889781	8.722381213793566	2.9615550041156795		1632	1.808425376259518	5.186475285211674	6.227114818528644	3.6073199701608485	8.529005979015725	1.020549601554371
1633	6.3962659241223445	0.7245264912417928	6.288203448687833	1.3394498907674064	5.621578228626846	0.6964084170088909		1633	4.6494119111785235	-0.8073668360542392	6.181945700473426	0.5792071435083179	4.798673668784452	-1.7815834109495183
1634	8.300157080857442	6.068622285620893	9.362515075004183	6.497289373658285	6.428965517132994	3.1846751046303408		1634	8.151038702052396	4.552490664153114	8.229866832774263	5.838746090426628	4.104677850727124	1.5602348703453772
1635	8.419337514199897	1.2008076874859235	5.046160121543995	3.6550991871778775	0.8758532327702059	4.264909400706716		1635	7.863430706964652	-0.1091504904251408	2.49820237318797	3.3418374478286643	-1.2631590686308383	3.8634905575323244
1636	7.794573247019626	1.3401250016742705	6.055059261966097	8.095503708917427	6.445686664050357	11.398720267853724		1636	5.357230297882149	-1.1845133310480644	5.08932480517568	6.29673198511447	4.998102045625646	11.201726172572315
1637	8.425765042053412	0.9754824378609093	5.849329801395377	6.712916883767294	8.274711844384404	4.8197125811927		1637	6.29158732559125	-1.5158368429488518	4.341073077833514	6.4753650199568	5.530410163616182	4.074203411407669
1638	8.448163017787369	-2.311749367738192	8.08580788147245	10.345066677367882	5.030693611241012	5.346630059978228		1638	6.542109700103894	-3.303171745882928	7.89537279205329	10.216218617130513	4.712824705195192	4.746520354727489
1639	7.870076733756163	3.7919648703595565	8.613556145935043	3.6053651387836934	2.514969346922768	7.032432353781257		1639	7.729051550751388	2.906639755200303	6.9773521124061	1.6495887031503944	0.7965038701391249	6.470253693771568
1640	7.696822992331995	1.2930642700150623	9.175393329313142	3.342764808235945	6.28235914535667	2.2692512636133704		1640	7.581250374866224	-0.17371441911590257	8.367046260645665	2.79103454670794	3.559442166088832	-0.3488262906068478
1641	5.13526495936217	1.3434184375035276	5.855115483155312	2.4704026584268286	9.494379048540678	6.6182343882649475		1641	2.3603235080737046	-0.6604404261516865	5.478690869099995	0.17286495784559852	9.30848524204914	6.157297378408043
1642	5.746999480184823	5.873059971168629	7.271915915471918	8.803266606768254	8.576966128588476	3.4563527839216452		1642	3.421987199327003	4.369643184638858	5.757122720470526	6.764446672947908	6.940664318535432	2.849645316373979
1643	7.361590661140394	2.764332941954333	8.54553367839151	3.703618916642557	6.709166334550755	4.686143957935757		1643	6.23065403268224	1.8176972897891215	7.895146842197168	3.229059145237938	6.169546121745805	2.6413536648139306
1644	6.549857648804303	4.736879975089333	7.941910953479183	1.4948553624298266	6.970702027144052	4.931017406774072		1644	5.730486646358859	4.54190451104219	6.088939725134055	-1.2350242185457925	6.923334024856634	4.5501005042515805
1645	5.939290148690785	9.790217429418368	4.590868923340494	7.824076613861268	6.311773752177614	3.3420923252419525		1645	5.691127829506406	9.175608112069535	2.5702800500098473	5.60558567478471	5.9825686191699585	2.0328762018779205
1646	6.784351992144885	6.506968785440286	6.064408601773316	3.039080085384263	9.178668913443751	2.6194690253236077		1646	5.23363156208935	4.873453560053232	5.229551283760903	1.0786796615567322	8.5849098405179	1.4053842964587535
1647	8.362943486948916	3.4388851527291067	4.043787730844416	2.919723029201644	3.0736113423486855	0.31873387631166		1647	7.797823892985244	0.7316034137560541	1.8408321955833262	0.7543645689906571	1.4851014296235419	-0.9066198747335774
1648	4.6180362753233215	3.7250260053212734	7.057815260134483	3.2467445724261492	8.466382642750876	6.695822532172105		1648	3.7858039909277137	1.7324073081980058	4.879629427556336	1.3836318773731069	6.675997374265057	4.841819464050058
1649	7.023380618545425	1.9591424553517696	5.095569945964018	3.857432148934055	6.971103957473348	6.238135792353682		1649	6.5802266669887155	1.8442773012799083	3.041658667206047	1.348909690642024	5.61079084927911	3.533618080467255
1650	7.773238006119507	2.917503654248877	8.46441449869384	5.077114901595081	3.647676461649469	8.097955716078722		1650	7.12944427466336	0.31467693282570686	8.098930451345295	4.497559464908182	2.600072557100277	7.445503098572965
1651	9.187018513335993	3.142542320463361	6.237246173577401	-0.6509354656103267	3.1433856152544934	7.756931229358486		1651	8.359939867054791	1.8467897030254283	6.102938532327027	-3.113659993685835	2.3879685510950113	7.441025212757901
1652	5.198578263958498	-1.0166643737801024	6.1305192275399625	-0.040463980766825364	6.220920767036943	9.589076883558612		1652	3.4063468151965344	-2.8870885814770073	5.060115653375451	-0.14669322206866114	6.201650936812938	7.029571919163312
1653	5.072352244838378	4.6870624388152935	6.964920784428359	1.0123186641913495	5.557492768823812	5.184700450614348		1653	2.950322034298837	1.990721740119771	6.27230948208353	-1.6510229417799205	4.6209117674535065	3.173691321076472
1654	7.622599388909575	6.045797969994435	5.8285385257260405	0.6947877494718495	4.256850702106926	4.444341022567846		1654	7.558877754370101	5.7031526296605355	5.016513974265693	-0.7771276696948959	2.4006267112976603	4.3455307502827925
1655	5.46667005031871	2.918000515778208	7.083052334838447	7.3678821791465685	3.46025646849596	2.677637875572786		1655	2.739160374559218	0.16560904365582374	5.356569985407905	4.6491812935100345	1.1521332519966383	1.9927919716141078
1656	10.028790979035023	0.9753883121135557	6.403773487850206	2.751855588974479	3.0911808939888488	2.848763029292244		1656	8.991250382489222	-0.20835795107933042	5.907748735824123	0.1011233017138311	0.8380913947731621	1.7589836438346138
1657	10.10078245641613	1.8575839140499486	8.212033769238971	1.3599032034731295	3.01279875057109	4.6316025387780115		1657	9.844842494336078	0.10484505446593873	7.570606205421404	0.474041612202835	0.8817100324551461	2.403797609535806
1658	8.434048257224287	4.941224537268464	8.452899913481769	0.6124284610392726	4.321563287089405	3.4884120804608534		1658	6.926447544849166	3.646012749690096	5.884877794344176	0.01216058008987475	1.7526437472072676	0.8814839962434324
1659	7.682766522961307	1.5131197691194456	6.97256638982667	6.487243188166429	1.5475621673243576	7.93559740420001		1659	7.3353723838542075	-0.5204470006018451	6.664953119307035	4.200142287546048	1.054021911552465	7.1709233883393555
1660	7.556618632103955	7.49529966596644	6.402942311128452	8.921431027798727	4.74348278921624	8.880819792543134		1660	5.484713694372639	7.262495346246007	3.6114565776842884	6.783743496725903	4.473171535322161	8.78546127785923
1661	6.3855798885437505	-0.4227769551151568	7.814385881269827	7.14325547540249	4.467816251637568	3.066490940473316		1661	4.9652765574578455	-1.1413825763077499	7.431589449161183	6.389583427783766	2.875146123470694	2.2844389512341943
1662	9.298016246440566	2.2918454163674093	7.330054284119464	8.262556771821554	4.501071447210765	8.85340517989102		1662	8.899023167811963	1.030564926116531	6.6521640037741285	7.984610199735557	4.303388005782457	8.304876074510258
1663	6.658334745923512	8.678316978298	3.9146173958109767	8.42617817723551	4.886827378856666	4.205571248376338		1663	5.744555664846537	7.389142774013858	3.8224772575091164	7.96051778356586	2.278624589606235	2.9127946311227806
1664	5.8446141244703975	4.400910550290135	4.75307812381682	-2.3911441937065687	4.049381820495573	7.5547474249068545		1664	4.354567539775137	2.198511563397407	4.512921112007754	-4.949525498386892	1.3245606250062734	5.622966757481754
1665	6.946250338726865	7.320239473729799	6.668535230286964	1.4155243829346322	3.992781255532851	2.885570610366012		1665	6.412003679834155	6.259484484266705	4.827769078677509	-0.5914915407599735	3.703495550000014	0.21494799406874154
1666	5.5784899568547575	7.825838702510749	6.595740541633215	3.8017628567632022	4.686770626256446	3.0864911712062404		1666	3.548551772295384	7.554229875706968	5.205895979071489	1.4292669541780683	4.296436339212285	2.3576112261994866
1667	7.776209809441579	7.403062750760094	6.952610352010852	4.623667934080221	3.9839673268527385	3.1610949107816206		1667	5.2852193470013304	7.353267659072984	6.533401040528181	4.034288501300664	2.8903189781272802	2.576721184337918
1668	5.926532739777568	5.924903443798709	7.2218136490701434	0.19803084854743566	4.928334783077082	3.778801011547927		1668	4.507470639124781	3.227043729034503	6.455920760088308	-2.270207420327701	4.879220849622116	1.0765274520833952
1669	5.305403959448811	6.94509037245915	5.543789424034421	2.243591092629846	2.919602945380687	2.7710767762334143		1669	2.77491131727097	5.939956065385257	4.993886486934786	0.6326192244235249	2.396832758191904	0.5429157432935714
1670	5.898915137037349	4.234290857153004	6.338835174299942	3.668000969586651	1.9000890531146517	5.425341256132024		1670	5.500697475783989	3.613697230172675	3.8473279970100096	3.0410008687887364	0.29704636223415903	5.000623415415131
1671	6.338061316079495	3.8077069234211636	6.420138591177223	3.99575087625891	4.598098400194996	7.325567752333202		1671	6.271208088858894	1.6217549879622286	4.664534896084404	3.5394450623088707	3.436014638107437	6.553388932538752
1672	6.448770702539465	3.6252459423432444	6.538787331335905	1.0288346810777587	3.3859874403171077	1.296529601113477		1672	6.420010025882892	1.048739722608246	5.729832500579259	-1.3078652195235942	2.9849034001509005	-1.3844897196646928
1673	6.688420989573235	6.712955755554791	6.045894149725446	-1.3767663074843413	2.247792875821144	3.867969977056601		1673	5.972408960017554	6.247489232905287	4.07551243319978	-3.5205527685007256	1.3060209862536252	1.6626253884531743
1674	6.8005053310979315	-1.852741420638196	8.897707240975496	0.4665033931918417	5.924628977817249	3.719906459136262		1674	4.1790783326970296	-2.2122035440055767	7.928666919146299	-1.5297264186550483	4.9871983737988295	2.1165205393400024
1675	6.205879295179836	2.8998366562810864	4.8514308265998665	5.467478233623384	2.9888609129972474	3.3511277388696814		1675	5.650019475265859	1.796736499485169	4.418520730621837	4.066164030019891	2.5492827747958033	0.8176404764603
1676	6.851611070881029	3.6167588272130695	6.657821252840033	0.8930123511298818	3.6810618089645324	4.992191060835718		1676	6.0839947356256046	1.874324890426894	4.561832226397341	-1.632704668880761	3.018904828740584	4.486658998019708
1677	8.098528486162358	2.7527845927764982	7.382088587991506	7.34008865586553	4.05410791433311	7.196573049147856		1677	5.812820954169476	0.11976692648542908	6.844547267980567	6.598559924851781	3.6862424423963254	6.264585606566095
1678	9.263186464391083	0.14317003028585815	5.158525641726057	5.214554004123856	6.074853475715637	8.262954818751279		1678	9.132276235548943	-1.2781287961825107	3.2156484402394425	4.38691452415139	4.164561591770655	7.274879094878987
1679	7.002584838175502	2.787023853043629	8.903721521221723	4.590522351597714	6.55473400243178	2.9050197036134686		1679	5.409442638908485	1.4934398808505516	8.014036798646087	4.097694541054862	5.0667897630898375	0.1496547894312834
1680	9.789233420262468	-2.00726965314498	5.595200002910962	4.256651531531545	5.074200917153463	2.078157505906646		1680	8.723143170727418	-3.2910896590367726	3.139593765869968	1.677493578859079	4.189129742116085	-0.37688089467706476
1681	9.954572320850508	5.998702563251632	6.6523705496716445	3.085344644955533	8.425701553134715	5.095428006273549		1681	8.193052588270548	5.389575517118875	5.671477398292954	2.36862842460236	7.302074578373819	2.867648189063324
1682	8.649759370297664	8.34353839707384	6.77967972760263	-0.09146322766447632	7.283463133872093	6.944272454095039		1682	6.890964336824278	5.749101433095452	4.884655379579987	-0.9816581866619776	4.592574002133093	5.46862032053718
1683	7.459420500022933	2.4133603737605105	7.195143607424423	-0.026537789669913495	5.9867971326270535	5.1534520920312294		1683	4.956369372867104	2.185950982996978	5.729205558651568	-1.8016093681369338	5.830303640441233	3.2641689389210864
1684	5.3376899893108005	0.3981449926116024	7.28114516813101	0.6906921974583131	4.518909257465969	5.292948723675789		1684	3.1359172615903748	-2.241056205689112	4.830312871735453	-2.0844527783165914	3.3509895503116303	3.4846802486174546
1685	6.108108697291265	1.7022118114758753	7.439297834602013	2.434354300505719	4.049195126252825	1.4403507604279038		1685	4.049178957428786	1.1497331258181276	5.754767864104069	-0.15384405412040003	3.539800638761499	-1.3266935442573482
1686	6.441072965246066	4.381834782086946	7.863084379559318	6.250345113710974	5.77938875472889	5.863527984600526		1686	4.545939560832522	4.362087109431967	5.464129846903932	6.037583451837169	5.707352505532588	4.885621762165026
1687	3.854605032234816	6.689403717674424	4.635313152100236	2.429720014619162	3.8436635888941963	7.42008561305175		1687	1.4414185684993268	5.030335428196557	3.0692467338394023	1.5267953741797806	3.1749330314276416	7.415928606635079
1688	5.988004156360041	8.130028278014825	4.877951360668975	2.7869808107276524	4.785045691658927	9.726499610805378		1688	3.4253705496292914	5.699639691823916	2.721146457227955	2.1758923910996746	3.3721332657069985	9.271178487347878
1689	11.333163084821201	5.532848512987954	3.4155044304022866	4.850862509987237	5.378394479970746	5.6913204637057575		1689	10.08910288356967	3.569314031032424	2.4270391821062987	4.551245288611878	3.3428862650863804	3.0644881875831866
1690	5.954864747142375	3.959855313881009	2.1994788978914626	5.7113754794027844	5.761095109440826	3.0795907677140577		1690	3.3425107141801185	2.04522897734235	0.28894250577916947	4.817645211001659	4.998004155466432	0.6431815647282559
1691	5.676164889911022	-0.8448948296276814	6.220307266756977	4.036014340630945	5.3253233321951265	6.211495665785442		1691	3.478388536976004	-1.4122448983715574	4.154828382610606	1.5310826264985713	2.886683750486857	3.6872868869704245
1692	8.322311751543493	3.786157354065766	7.228456046319504	6.708774852592158	6.513871884120978	6.150784658088636		1692	6.55544609781738	3.2719625146997213	6.728170152633868	5.8266035487153855	4.902006207596102	3.532474407615136
1693	8.920681875225549	-0.3763348711280455	8.692578676762402	4.089019049346481	4.40297521760179	4.843225428489066		1693	8.428790326520412	-0.5828934114284527	7.398893939628397	4.045692275616801	4.288794951153834	2.5157871881457274
1694	9.690920913289144	-2.316762485310225	7.339169398305765	7.350816715961752	4.49713516305337	2.2043206804815085		1694	7.240373802955882	-3.2171026340870927	7.050133470966608	5.982869584983847	3.824756549704512	-0.01080429006177841
1695	10.691873465256714	5.705005249043276	6.824786375095567	1.8389935623132017	3.3760299659549737	9.107544741981584		1695	10.151455687328662	3.3266045386689744	4.355052270649189	1.807197737188254	2.735628069623554	8.792271443713185
1696	4.33702097416654	2.9651051276300575	6.742670491029928	0.7723592777679906	5.809579969404801	7.268161691504547		1696	2.7337916666539765	1.1063111037974345	5.195999365960887	-1.6666280557416173	3.8308419377635166	6.441849817277546
1697	6.796942966667575	4.8714939443989875	8.517904047165626	5.331244215252548	3.2844998498848086	6.719207036637743		1697	4.86685708019609	3.4308183328670134	7.409598268293308	4.149882608108539	0.6648522739159586	5.177981467885477
1698	7.485999559650148	8.231049446270992	7.2751880949319405	6.354872568524607	4.397938770223467	5.479192765368751		1698	5.129409037475552	7.539859590974434	5.654370982649607	4.2762907619865	4.11041225650737	4.528635515091253
1699	8.90383057589447	0.13959322592257495	7.34924640626892	6.676351575361565	4.42202568403915	6.654406011672741		1699	7.512670788651929	-1.6993595496635765	5.905006818926389	5.457632456692788	2.2418148628434738	6.453620283757732
1700	5.178967938852997	4.276689492230231	6.084880434835512	-0.492763539753044	4.993977827489779	4.649207878276097		1700	4.8467966988181415	3.7293631356666	5.067532060827362	-3.0026655669914453	3.1690941637664043	2.2746599084995918
1701	7.312924373977763	4.096512533257487	7.655901556966836	2.177280504185062	6.919930304096689	6.880194977759378		1701	4.530396050138481	1.9386414435353432	5.6701245802261075	1.6850574591174	6.604870092127069	6.778318546698622
1702	7.551592063465896	-0.21285962233240063	6.042418788215995	2.4587993014059566	4.28507771896709	5.42167587101368		1702	4.881200763848091	-0.24199738046758953	4.572113834006962	1.1531815876168912	3.657651883127801	2.9131687290809025
1703	9.917250209807678	2.8654772111893227	6.937084574630224	0.9700565209747424	3.9566606807200517	8.323378063073083		1703	8.700484558180648	2.7163832847970064	5.2883016058127925	-0.2564423406253903	1.564801050775276	7.069474519779666
1704	9.517075178457606	2.2467750963083777	5.377252898491853	1.5458515021037489	2.1582441450675085	3.9556684028258324		1704	8.858700202897015	1.572853116418007	4.447041155761507	-0.42885707840647624	0.05344309557473492	1.769929904505616
1705	6.993134117051412	3.1456225167716214	5.5423899133842225	5.509518815294935	5.408023009981162	4.604537598104994		1705	4.890948398993423	0.9408880412566045	3.815463076544771	3.4457588647462605	4.834471194594323	3.61498009569502
1706	5.121724962019775	6.380897312823525	6.811312584442012	-0.5085707927717109	4.856552525200887	1.4423330470803066		1706	2.6888252876782825	5.248873132709511	4.576694104409565	-3.123628346937	4.54146506043038	0.6305532618835878
1707	8.661327626171055	2.6973639773297613	6.89559458228475	1.8847306591116988	1.7033813642299143	2.201601897387582		1707	7.523916184975995	2.650422396243582	6.776825589027436	0.4120704237766386	0.8628107328078308	1.3650393112492423
1708	6.431681192020991	4.002266968206566	6.723474996243437	7.015896414891624	3.021774638834497	8.036647712697215		1708	3.887824066962554	3.962270674962125	6.214014266749191	5.526426662752009	2.659479515987633	6.648707301804324
1709	7.219020945940832	2.385919276336667	5.339854345537039	3.3132300244754096	2.023762168008686	4.523065614768529		1709	4.600525786798281	0.5551914631738566	4.206933275863756	1.946284312591253	1.9755083856283233	2.681000134641539
1710	10.38552854487737	2.2933157007705756	5.931232900050363	4.574050760835231	5.370388855958702	2.2711644278600502		1710	10.19986258485294	0.3866542716198631	5.227982178600092	4.377675262184461	2.7605391820388463	0.6329800363138791
1711	9.397235932076882	1.8929300950042571	7.853779452132235	4.675768069015577	5.40036563311917	4.713073273565976		1711	8.513443377705535	-0.5576515293251414	6.130196779681022	4.327203421171591	5.035784097832325	2.5672369072310155
1712	8.380906227971918	1.7162712509426419	6.865017116235219	3.264225499292028	1.691937643532017	1.7955867997074224		1712	6.094847328006059	-0.9080171783016191	5.985734834047797	1.442775276259699	0.819921555819316	-0.0770452855535626
1713	5.038745551958612	4.05116039610782	8.88943331745448	6.012605663082813	4.181348038423873	1.7403620310323555		1713	2.349399309937156	1.942268791680719	6.823309958313989	5.926443450404128	2.8151819994757434	0.0654910711754535
1714	10.222046677819064	-0.07327413409076848	6.453708824429932	7.166342845514777	3.1727728515779434	4.389438311175164		1714	9.135048738692442	-0.1868912094694568	4.280218463084953	4.411533815731024	1.2578279409835742	3.4359766097726485
1715	4.785913157997283	5.694546399717319	5.417550574550639	6.858147781794181	5.585187689387658	3.1441753569010995		1715	3.282322035308396	3.924741129420619	4.430273469860066	6.265827994629264	5.572772974827939	2.666685980135286
1716	6.663613145737971	6.5391473860956655	7.835658996276257	4.99905185023609	3.0885386981846645	7.921307388230234		1716	4.911893356572728	4.450435742946837	7.291329265150438	3.747182199532423	2.8386484040953976	6.325089352770009
[truncated: 3,283 more rows]
