# Supplementary material for: A DNA robotic switch with regulated autonomous display of cytotoxic ligand nanopatterns
Source: Nat Nanotechnol. 2024 Jul 1;19(9):1366–74. doi: 10.1038/s41565-024-01676-4 (PMC11405282; doi:10.1038/s41565-024-01676-4)
Supplement: Supplementary file 5 — Statistical source data and uncropped gel images. [file 41565_2024_1676_MOESM5_ESM.xlsx]

## Sheet: Figure 2
Figure 2f
Hours	Before crosslinking		After crosslinking
0	1		1
2	0.26	0.21	0.97	0.95
6	0.062	0.028	0.94	0.91
24	0.027	0.018	0.51	0.47
48	0.018	0.035	0.27	0.28

## Sheet: Uncropped gels in main figures
Figure 2e:												Figure 2i:
