# Supplementary material for: A DNA robotic switch with regulated autonomous display of cytotoxic ligand nanopatterns
Source: Nat Nanotechnol. 2024 Jul 1;19(9):1366–74. doi: 10.1038/s41565-024-01676-4 (PMC11405282; doi:10.1038/s41565-024-01676-4)
Supplement: Supplementary file 6 — Statistical source data. [file 41565_2024_1676_MOESM6_ESM.xlsx]

## Sheet: Figure 3
Figure 3b					Figure 3c				Figure 3d							Figure 3f
pH	The normalized FRET ratio				Hours	pH 6.5	pH 7.4		pH 7.4	pH 6.5	pH 7.4	pH 6.5	pH 7.4	pH 6.5		No. Of peptide sites per origami	RFU			Fold (to the RFU of DN_1mS)
8.4	0.982761	0.972837	0.999261		550	0.4272	1.038		1	5.10949	0.992701	5.40146	1.0365	5.49148		1	6.8	6.95	6.962	1	1	1
8	0.999726	1.00019	1.00271		551	0.4794	1.186			5.69343	1.04866	5.0365	1.09002	5.42579		2	13.95	13.62	15.66	2.02057	1.97277	2.26825
7.6	0.983217	0.991812	1.03721		552	0.4951	1.379									3	20.46	19.46	23.11	2.9635	2.81866	3.34734
7.4	1	1	1		553	0.5828	1.555									4	26.13	24.97	30.11	3.78476	3.61674	4.36124
7.1	1.00672	0.988968	0.990783		554	0.5899	1.645									5	34.61	29.07	35.67	5.01304	4.2106	5.16657
6.9	3.7819	3.56189	3.21526		555	0.6911	1.778									6	40.76	37.7	41.04	5.90382	5.4606	5.94438
6.7	5.17819	5.11893	5.01729		556	0.7489	1.926
6.5	5.52	5.17	5.92		557	0.8369	2.126
6.1	5.6282	5.39172	5.54518		558	0.8608	2.271
5.5	5.78191	5.26174	5.18922		559	0.9525	2.357
					560	0.964	2.525
					561	1.039	2.619
					562	1.05	2.684
					563	1.087	2.769
					564	1.032	2.861
					565	1.092	2.903
					566	1.089	2.983
					567	1.098	2.856
					568	1.115	3.008
					569	1.059	2.908
					570	1.046	2.949
					571	1.057	2.781
					572	1.047	2.75
					573	1.032	2.707
					574	0.9416	2.564
					575	0.9363	2.586
					576	0.9003	2.439
					577	0.8717	2.391
					578	0.7889	2.307
					579	0.8052	2.179
					580	0.7973	2.074
					581	0.7278	2.084
					582	0.7009	1.984
					583	0.6918	1.848
					584	0.6693	1.807
					585	0.6525	1.714
					586	0.6129	1.69
					587	0.5675	1.665
					588	0.5971	1.573
					589	0.5468	1.548
					590	0.5478	1.485
					591	0.5376	1.485
					592	0.5256	1.487
					593	0.5496	1.382
					594	0.4662	1.339
					595	0.4775	1.39
					596	0.499	1.366
					597	0.5268	1.411
					598	0.502	1.3
					599	0.49	1.294
					600	0.5018	1.284
					601	0.487	1.345
					602	0.4938	1.292
					603	0.5086	1.328
					604	0.4859	1.42
					605	0.4909	1.271
					606	0.5131	1.324
					607	0.4863	1.313
					608	0.4922	1.357
					609	0.5041	1.274
					610	0.4986	1.28
					611	0.5168	1.348
					612	0.4584	1.292
					613	0.4315	1.299
					614	0.4852	1.276
					615	0.4555	1.17
					616	0.4759	1.19
					617	0.413	1.177
					618	0.451	1.15
					619	0.4105	1.108
					620	0.421	1.008
					621	0.4424	1.073
					622	0.3853	1.062
					623	0.3933	0.9735
					624	0.3952	0.9796
					625	0.4019	0.9847
					626	0.4008	0.9132
					627	0.4077	0.8859
					628	0.3502	0.8809
					629	0.3758	0.8561
					630	0.3838	0.8124
					631	0.3903	0.8216
					632	0.4092	0.8191
					633	0.3852	0.7871
					634	0.4062	0.7564
					635	0.4366	0.7311
					636	0.4405	0.758
					637	0.479	0.7521
					638	0.4911	0.7061
					639	0.5377	0.7006
					640	0.5457	0.7812
					641	0.5932	0.759
					642	0.6164	0.7234
					643	0.7077	0.7695
					644	0.7639	0.7943
					645	0.8142	0.8207
					646	0.9001	0.8153
					647	0.9458	0.8167
					648	0.9854	0.895
					649	1.158	0.9005
					650	1.188	0.9442
					651	1.255	0.9292
					652	1.361	1.009
					653	1.488	0.9916
					654	1.586	1.056
					655	1.654	1.044
					656	1.656	1.129
					657	1.826	1.182
					658	1.885	1.118
					659	2.016	1.235
					660	2.028	1.248
					661	2.103	1.176
					662	2.111	1.317
					663	2.153	1.205
					664	2.185	1.221
					665	2.273	1.307
					666	2.261	1.334
					667	2.18	1.25
					668	2.292	1.24
					669	2.342	1.225
					670	2.255	1.275
					671	2.255	1.279
					672	2.138	1.189
					673	2.232	1.173
					674	2.182	1.18
					675	2.112	1.164
					676	1.994	1.095
					677	1.974	1.071
					678	1.88	1.078
					679	1.876	1.044
					680	1.789	1.019
					681	1.711	0.932
					682	1.699	0.9483
					683	1.652	0.9155
					684	1.607	0.838
					685	1.52	0.8805
					686	1.401	0.7437
					687	1.378	0.7139
					688	1.348	0.7688
					689	1.28	0.7548
					690	1.21	0.6956
					691	1.191	0.6839
					692	1.135	0.6281
					693	1.062	0.6066
					694	1.059	0.5471
					695	0.9941	0.577
					696	0.9131	0.5228
					697	0.8527	0.5114
					698	0.8815	0.5054
					699	0.8464	0.4334
					700	0.805	0.5015
					701	0.7607	0.4731
					702	0.8046	0.413
					703	0.7352	0.4148
					704	0.7335	0.4091
					705	0.7214	0.4022
					706	0.746	0.3823
					707	0.666	0.3582
					708	0.7335	0.3515
					709	0.6375	0.3702
					710	0.7072	0.3718
					711	0.63	0.3649
					712	0.62	0.355
					713	0.6565	0.3806
					714	0.5928	0.311
					715	0.5213	0.3173
					716	0.5504	0.3767
					717	0.5876	0.3437
					718	0.5861	0.3515
					719	0.5434	0.2969
					720	0.5689	0.3096
