# Supplementary material for: A DNA robotic switch with regulated autonomous display of cytotoxic ligand nanopatterns
Source: Nat Nanotechnol. 2024 Jul 1;19(9):1366–74. doi: 10.1038/s41565-024-01676-4 (PMC11405282; doi:10.1038/s41565-024-01676-4)
Supplement: Supplementary file 7 — Statistical source data. [file 41565_2024_1676_MOESM7_ESM.xlsx]

## Sheet: Figure 5
Figure 5a
Hours	No treatment (pH 7.4)			No treatment (pH 6.5)			ONs (pH 7.4)			ONs (pH 6.5)
4	99.47	97.81	100.32	103.239	96.7611	100.405	99.0635	99.8959	98.6472	84.2105	62.753	70.8502
8	100.567	102.079	97.9206	92.5346	102.488	105.438	96.0302	102.079	99.0548	65.2535	77.4194	64.1475
24	93.8679	102.123	112.264	100.726	103.406	101.619	83.2547	89.3868	90.3302	18.0681	18.4701	16.6164
48	100.601	97.1674	99.9142	95.0324	95.0324	105.227	83.9485	86.3519	84.6352	6.4622	5.96112	5.63283
Figure 5c
	Q1			Q2			Q3			Q4
Control	0.18	0.23	0.22	2.64	3.34	3.09	2.09	1.88	2.89	95.09	94.55	93.8
Empty origami (pH 7.4)	0.17	0.19	0.25	2.05	3.51	2.88	2.19	2.03	2.27	95.59	94.27	94.6
Empty origami (pH 6.5)	0.21	0.29	0.31	2.77	3.42	3.29	2.01	1.57	2.38	95.01	94.72	94.02
Origam_6p (pH 7.4)	0.52	0.47	0.33	4.29	5.01	3.01	5.02	2.88	2.71	90.2	91.64	93.95
Origami_6p (pH 6.5)	4.46	5.47	9.15	31.6	32.3	27.7	46.3	43.7	39.9	17.6	18.5	23.2
Figure 5d
Hours	Peptide			Empty			ONpi			ONs			ONpo
4	103.612	99.484	102.786	102.767	101.976	97.6285	98.2456	100.722	99.484	101.581	97.2332	100	69.17	77.0751	74.7036
8	96.5116	98.8372	98.4496	97.561	103.342	104.426	95.7364	99.6124	100.388	97.561	97.561	100.813	61.4273	73.3514	63.234
24	91.51	96.4355	95.1393	102.105	101.053	92.3684	97.2132	101.102	114.323	96.8421	91.8421	109.211	20.1053	20.6579	23.6579
48	91.1925	92.2837	90.569	101.172	96.8081	97.6162	99.4544	98.675	101.169	90.8283	94.2222	91.3131	6.77172	6.31919	6.06061
Figure 5e
Hours	Peptide			Empty			ONpi			ONs			ONpo
4	102.393	104.058	103.226	106.914	101.548	105.263	108.018	104.332	104.7	105.676	101.135	101.135	88.14	92.8062	93.2871
8	99.484	101.961	98.2456	102.81	106.556	101.561	98.6767	103.97	102.836	101.548	99.8968	99.484	87.3684	87.3684	90.4211
24	99.5951	99.5951	99.1903	102.393	98.231	100.312	95.2741	108.507	106.238	97.0072	98.2456	99.484	75.2074	58.2488	66.7281
48	97.6285	97.2332	94.0711	104.858	99.5951	100	98.0237	94.4664	96.8379	86.5613	85.3755	74.7036	16.5455	17.0949	15.1071
Figure 5f
Hours	Peptide			Empty			ONpi			ONs			ONpo
4	105.929	94.4664	97.6285	104.404	97.7778	98.5859	97.7317	101.62	101.102	101.536	101.897	105.51	86.3601	88.6984	86.2042
8	109.485	103.342	109.124	114.575	118.784	116.134	100.065	104.213	101.102	94.6703	97.1996	95.0316	65.9392	69.0569	69.8363
24	94.3616	103.953	104.731	104.708	99.0065	108.337	108.421	97.8947	104.211	93.9984	89.0101	100.701	50.4721	35.4764	51.6309
48	95.8384	97.9394	96.4848	104.474	103.158	116.053	98.8372	102.326	95.7364	89.0505	91.798	90.6667	36.013	27.4125	25.4082
Figure 5g
Hours	Peptide			Empty			ONpi			ONs			ONpo
4	100.31	102.649	104.575	101.897	112.014	111.653	100.773	97.1674	99.9142	99.8959	98.6472	103.226	95.0324	85.0324	90.2268
8	100.189	101.827	100.189	98.234	101.536	118.88	100.151	101.793	99.4111	100.312	99.8959	101.977	88.4422	75.9855	83.9754
24	100	99.0119	98.0237	99.2275	103.92	104.092	100.726	103.406	101.619	99.4797	99.8959	99.0635	62.753	70.8502	59.1093
48	75.8893	97.6285	81.0277	102	101.382	106.998	93.8679	102.123	112.264	92.5346	93.6406	96.5899	18.7381	20.8375	14.8744
