# Supplementary material for: A DNA robotic switch with regulated autonomous display of cytotoxic ligand nanopatterns
Source: Nat Nanotechnol. 2024 Jul 1;19(9):1366–74. doi: 10.1038/s41565-024-01676-4 (PMC11405282; doi:10.1038/s41565-024-01676-4)
Supplement: Supplementary file 8 — Statistical source data. [file 41565_2024_1676_MOESM8_ESM.xlsx]

## Sheet: Figure 6
Figure 6c
Days	PBS		PEG_O6p				PEG_pH_O6p
10	0.074431	0.049392	0.07436	0.077064	0.0922625	0.122793	0.087725	0.07436	0.07436	0.086022
17	0.111012	0.100719	0.115351	0.119072	0.128774	0.159359	0.15487	0.137216	0.137216	0.132962
24	0.154638	0.14365	0.134946	0.166464	0.189037	0.210826	0.202502	0.189037	0.189037	0.163849
31	0.249444	0.223818	0.265242	0.275562	0.255881	0.28577	0.222188	0.230625	0.216562	0.207831
38	0.376248	0.328738	0.352352	0.402178	0.321512	0.385066	0.23104	0.2624	0.2624	0.209952
43	0.516906	0.423801	0.479859	0.4332	0.401628	0.490773	0.321726	0.310675	0.336821	0.292783
Figure 6d
Days	PBS		PEG_O6p				PEG_pH_O6p
10	0.085176	0.053621	0.0741285	0.08019	0.09747	0.102344	0.095648	0.094221	0.0856745	0.075843
22	0.1764	0.159359	0.158994	0.166093	0.191808	0.197173	0.216562	0.186624	0.191558	0.225264
26	0.189037	0.181476	0.197173	0.204768	0.213564	0.222188	0.199838	0.168338	0.154213	0.210826
30	0.2688	0.239704	0.2592	0.252486	0.228152	0.2752	0.17885	0.154638	0.134946	0.191808
34	0.30258	0.278842	0.306936	0.28577	0.278842	0.329122	0.159359	0.137216	0.1206	0.126852
38	0.371712	0.347612	0.328104	0.40204	0.310464	0.40204	0.152626	0.128774	0.145926	0.137313
43	0.557568	0.428109	0.478325	0.537824	0.432964	0.459472	0.152626	0.139425	0.141538	0.139264
