# Supplementary material for: A DNA robotic switch with regulated autonomous display of cytotoxic ligand nanopatterns
Source: Nat Nanotechnol. 2024 Jul 1;19(9):1366–74. doi: 10.1038/s41565-024-01676-4 (PMC11405282; doi:10.1038/s41565-024-01676-4)
Supplement: Supplementary file 9 — Statistical source data. [file 41565_2024_1676_MOESM9_ESM.xlsx]

## Sheet: Trace_of_terninal nucleotie
	0	1	2	3	4	5
0	-1.3707061519197503	6.799149139532228	7.101421056293139	0.40602432060321647	-2.080148465253814	4.505939836666505
1	-0.22052107612282612	1.354425994740246	7.3478439887879805	6.787257062534859	0.8036076942673542	6.179183686744957
2	1.9066480971759427	2.9031153727566363	4.821799543792228	5.888468349465928	6.65322330974136	4.4989428077010905
3	2.2979397537808386	4.121707301365166	6.94911713973789	5.811529043514483	7.564736027645699	5.1328886761026755
4	-1.7680798272791192	-0.7962617309735814	3.927611805127575	2.252947660897756	9.09671153277464	7.026712694119491
5	-1.0171487866047644	-0.8991841265357513	4.497235893765435	3.180532343509604	4.512293809589474	1.9262315006213016
6	4.165164499408805	4.476809582786244	4.506289193976307	8.58825838855507	7.558844054476769	6.593684536767039
7	3.0037882034336474	-0.6750933598718967	8.842523687555984	6.995190564963312	9.12091963610973	7.6101811806071975
8	1.7099825746269126	3.4244961389840736	6.779342355855381	8.138147226614239	7.108372457364088	7.313017098242206
9	2.739676819459088	6.146276724667332	4.349536021278039	6.792438606478272	7.142155459233847	5.897926098147383
10	6.716007981231199	5.311315754754351	-0.37938853705993386	4.586268220125719	6.785867861995602	8.27343690949016
11	3.5007634794856175	6.817197278861913	3.3243051626812217	2.4058738143853433	9.116947485368108	7.37421969560125
12	-0.7445822639364759	9.976822852988557	5.727548761682709	2.334946712193011	10.210345919562407	4.485748550026939
13	2.0439303756656138	3.485883441878162	4.248453047579364	4.143039536746119	7.648070006639806	5.241831829473026
14	5.65509557741334	7.848268126325724	6.1194292402822	-1.0092956850711916	7.204957762834625	4.428285061190495
15	6.95122893280075	9.558658992649898	4.041033476943918	1.5826934165869662	11.56840660984245	7.026355991117991
16	3.674971090988186	3.491555781701387	0.8398294623469169	2.1010219968119075	7.073090224323016	6.913287091368963
17	0.5749309062562621	6.2750375535124014	5.567732443420124	2.867324399381242	8.884593925596818	5.2837905483007646
18	3.2599124212632917	5.904136492364169	2.484417574458059	4.144268751229493	10.521744430968322	7.44442686879556
19	8.15832913683218	6.90982976490726	1.4746980023335745	2.767508247154511	9.736574059819036	5.620429264018171
20	1.7227151266608371	1.6514569621313206	4.507541108827638	4.063167857822123	5.664971064180919	6.3925978704512465
21	-0.9467721433810095	0.3687021754809338	6.55280122993941	5.211795437331707	1.8079611362589108	7.125296713847818
22	1.8434820502444023	0.06411273837842538	7.880832201179867	9.161180357786733	-0.02374641541825063	4.122845903981178
23	1.3439392589059886	-0.6330709787343486	4.638236380905279	4.499294876242148	0.09225001475335122	4.791386516988299
24	5.171075001858771	1.3789350586693707	7.486135981769188	4.192252368399912	1.4005872651543667	6.97874744712501
25	6.637758324321384	2.5519624503491234	1.7882083492283147	4.29550151700802	3.958165287520625	6.18707797476617
26	3.331649183790923	-1.334420472381035	2.8955216251686426	1.2555717946591995	-2.8555351107094356	7.170504804634645
27	-0.38418154687712097	3.628854391290922	6.105058972035148	0.6113308509489285	-1.8164411149362536	4.844687836518569
28	1.8048339797061441	8.411231584415871	5.4283039723914905	2.073807603556256	-1.9494668346072934	5.62530519970689
29	4.744912233396789	3.814871099852657	7.69318545844221	1.1221325093414138	-1.7425327867555955	6.498832551050301
30	1.0083047600551331	0.6252819935414525	6.386741322923336	5.507926341501875	4.289219420649373	6.4395919181545995
31	5.7250538831091236	6.223844538688214	8.877725367085393	0.7147981915269886	8.011260623310132	5.543654820552835
32	4.221091155580312	6.249512089030193	8.605173657697506	5.5010377935307275	5.7078442135803416	4.679830252983128
33	4.999032563134972	6.171628244995108	3.671196770134516	8.455830619074813	0.20717990890124713	7.364850759659993
34	4.485659558618327	4.060151074976338	4.13702827926182	4.3909472453817315	0.438231330171975	6.198696680882521
35	5.631361061552154	0.1400801194989508	9.4765734729302	3.1501162475347075	1.4523134671012665	5.702935386888123
36	2.5102387471203635	5.460670070888946	8.001300746802606	0.12735393902909917	-2.052174706823021	5.045174869367497
37	6.602365589984877	5.861919054055384	8.722313020652988	3.6617836414867067	6.363780162005369	6.78546960856924
38	4.8597306901827	7.682333931855859	3.5416682642981403	5.89187347215452	6.080400249509243	6.062233475844235
39	3.530803725582364	8.01681145406211	8.928164547265245	5.548469872615194	12.815541159069141	6.592913849197859
40	4.046102092911365	6.96431976487186	1.3297951211422583	5.828627176807077	4.870847069410159	8.058149482955196
41	4.684677255130245	7.134791619063734	8.352838535265676	3.7970428179799107	9.814029471592534	6.002610084312386
42	7.694814158780672	2.821795826017131	8.394007773177725	8.303646046952633	3.3540191917135465	6.8002377448684665
43	1.4538015081533844	4.523645337322308	6.396391894980321	4.774238295997022	-1.484315281959814	5.1368673937576315
44	10.058661286225378	5.212898064801003	-0.6804155496325065	3.858034650996673	-0.762081451373974	3.9279713000822625
45	7.074491895626124	1.2671586913663402	1.455744009919856	4.851688230732837	-1.265928195963433	5.063578320163224
46	4.018903241538664	4.5019769624591515	3.0149730033042137	4.052995186065434	-0.11906084476248063	6.228222740282499
47	7.5304709894396575	7.448590569827903	5.262514950607803	4.618971679608863	4.074558000992884	8.585897228059075
48	6.169240973852348	6.733430776841952	4.535007954641287	3.4210308266581437	-0.6562623700722531	4.862252558870023
49	7.362332558985948	1.6704753339859657	6.586647341840191	1.4054139106259063	-1.99513280457643	7.90338777649473
50	3.090867880225125	5.786996382378498	3.942444458960859	3.676609385707886	-0.00922292687932259	4.204816640807633
51	4.54047816113526	3.6259917946569833	3.42704734686852	4.532916570290875	0.8001294137313876	4.262577779520638
52	1.56475852571663	1.9697374396877205	1.4637727054164633	0.6792610582110343	2.69173177182251	7.915057445831008
53	7.180688153481717	2.206403865476839	4.990580141402458	2.9408580066824994	-1.2026929818589231	5.839010009223079
54	5.369892701799536	6.872628442465222	0.2444340145593438	3.80959019245827	0.5714520223195244	6.492463872672972
55	2.1751068635770374	5.251050538798351	6.302391991678761	-3.5648925875881825	-0.35171062927539537	7.178904923667968
56	6.416169605275617	7.6421776313971455	5.1622518503931305	1.7951191554640478	1.4809139391388857	4.380448742305242
57	8.30329587554544	5.431207363076553	5.529510233276488	-3.52252314950086	6.376197396683824	5.265686015331797
58	6.077032177145133	6.383787844593988	1.682206982986389	2.1485399029037544	6.001885019957417	5.507560432456175
59	0.6004206873728065	6.824320018121811	3.4823985010159997	1.1531403691205184	-1.2880955554322504	4.879899568444752
60	4.348778425171709	2.3024921237831504	0.29553685907714206	-1.7045897503537955	-0.5472265178536544	3.8752163971152846
61	2.4671190555309197	5.8769415647606	4.740581444214765	8.124150235565459	3.786282552740522	5.754346988449332
62	3.13242499020344	5.18064519827662	6.377658106528978	1.5858533303928202	4.511965735631103	6.188693785333786
63	8.320191595797208	8.713736052029896	7.681977608481203	3.867033234481036	8.395435939726136	7.471489700824279
64	6.990145994481306	4.077841578631332	6.179645409355075	4.074346043570469	9.076687027352618	4.440712626651134
65	2.44747431264219	5.413547421503631	7.566289693552356	1.234447486331433	2.5002958084577482	4.608105900416731
66	0.6387853146624561	5.131987126321203	0.22825503203093894	2.057389027931551	3.288097308402245	2.706578057783473
67	6.894739778736544	5.433622119307618	5.89607751441802	8.287073867179984	4.498599228866261	4.943082026988897
68	0.6169356843575758	4.850229874970464	2.4961158248175495	5.876118139065865	0.3431330146877193	6.515886190819836
69	4.714519556461475	5.977180241918578	4.751447271600525	1.5924973592460414	4.012089982870326	7.147325194287318
70	2.759664533565709	10.2101800711431	1.2966099584835007	2.024484742447508	-0.4852215823046681	3.5991755107883354
71	1.60729631342614	4.35442928175064	7.820452682780131	0.7111906055369362	7.655643987972966	7.247826383192059
72	1.3792736972544806	4.089891731710399	12.462390424402754	3.238337061893812	7.7252749945956865	4.5169011218923565
73	2.4908158997882195	9.699697770069415	11.880153641750123	7.412053908342097	4.563946904285008	5.773826066579223
74	7.344349412401978	4.121435083065981	10.11935512724441	5.6836078173098965	0.4339282325544822	6.511571952629901
75	-1.4786234583537985	6.516209835398286	1.611846607832555	-0.12475847088598205	1.0502107057387418	4.990093526724544
76	-4.608651381267872	-0.6376184153030332	2.542942620598774	5.282113109123451	2.8575735934974	5.95177924810649
77	-1.7605719173593353	3.9937325981459115	4.335972527897519	0.7610799316036186	-0.28513355534155166	3.534435735920771
78	-0.5712297742985317	0.9322116012102806	4.560598017897502	7.057829124268419	6.400358203340219	4.034472978059315
79	8.409486633814884	2.616235152725746	6.4879523837445126	2.5394855812715944	2.72258301912074	6.923747819106341
80	0.6797497040612686	6.605442706604896	2.9285907065908434	2.0212490110122387	8.209323484765337	5.944332662625587
81	0.6246511822749581	5.693956825140594	2.637757338073943	5.100805878481733	1.5134062714637615	7.246249054632219
82	2.6216185534564964	5.115967232186881	6.2129091553794185	6.07953515161082	0.06943170060661578	3.7787858440204847
83	1.652221334075377	5.553665766427309	3.4371736220910845	1.6713346198224868	5.636302799784346	6.606864465105157
84	-0.08863827411336293	5.657855977700952	10.330944358868697	2.4362880507817533	6.719928515481446	5.729372156020576
85	0.33101742254572136	7.931775477504192	6.258485109530424	-0.1533806115535067	3.780160194897263	4.179849554498093
86	2.0526254723709556	4.43594989688572	1.3254408037453582	5.699766427150323	6.710827388579679	5.535295851851143
87	0.872144427576015	6.264213120326166	6.035417059068475	3.044569579775046	4.786736537624385	4.190172910330773
88	4.3733580662364115	4.984252161632448	0.25472226940711934	6.9093415010174715	2.780464736060735	6.364075891001312
89	1.5379460263746876	5.542223656460969	1.3540666671336827	3.8241813169679304	1.5907781764424407	3.10380014044983
90	1.56637149396868	0.7984316289753935	2.432244812584207	5.853934049359866	3.6914884656653784	4.681510810945435
91	3.555517505443484	5.154701371651878	2.548208342115524	3.920087910751452	4.291105186701608	2.653365492341394
92	8.94922950998551	2.3632178722459694	0.3137824980151406	6.230482978919989	2.0844875587775054	4.049045574571402
93	2.5352694932386277	4.156631941688051	2.8913863229551597	7.027789961236734	4.704620807558877	2.839784482758462
94	-0.680429474312157	4.301622448604964	7.956125620268505	4.813208724824596	5.497676191068969	6.036813144695747
95	1.9658591513640566	7.753415745691558	7.354655674014494	5.6973307497299475	1.1576609482588265	5.962297696059027
96	9.927761518124873	8.718634356900516	8.117670587028426	0.27708527970745617	1.8852425230465528	5.741214920350881
97	0.6039853592201887	3.3243932594432772	5.037437049304764	6.2873737173788555	3.8012226099754263	6.231350607869469
98	4.18732417260054	4.554544674356051	8.507965682703881	7.130695722843477	4.790270846940594	6.529624272712958
99	4.145797238092453	4.0662189603129	3.385616494608892	3.466315437866181	7.845394786622357	6.691982145125507
100	4.017865128263687	2.1308091646028426	3.3867842012461917	1.4449891626478746	7.570611052304357	4.863236817776178
101	5.0232239035205035	1.2019168768014765	6.639008330586032	1.4474624276964454	3.4471860400412595	5.011717832879987
102	4.399811641489594	0.40426910175841035	2.4995224287805886	2.231825826724393	7.048104903796886	4.611925177556353
103	5.732452754763313	0.17771049440139491	4.637103374448866	4.0505172661315045	7.272018744440119	4.952782382235447
104	-2.0858128247046577	0.4483647989961832	1.9163189803016443	3.6866286090556075	5.891340799097906	8.366112596938128
105	8.233787529391003	-2.0032785728867717	2.080118806804688	0.15996178175889053	1.5503767301463036	5.979712555339222
106	7.724221718404727	1.5501418529648139	4.5182878234113355	0.4338595209719154	5.625625147328114	5.817516849419059
107	4.87103592342715	3.8415689758102176	6.613965619524131	2.9425299886376055	4.300009597972821	7.287144533276014
108	1.9015494995492868	5.675301350160797	6.751195605292684	4.779119678268675	1.1102621881374053	4.869535151775782
109	6.4812276759367675	2.8790418561137168	6.206566834624124	0.21643973516755738	2.665799407370508	5.672803385717887
110	5.9964310906628	0.7123852410458618	10.584956329680985	2.3129394708453024	3.7804600308831913	5.849766225084916
111	-1.5006534517978738	7.2151645300472405	7.529022514011452	6.919755534220708	3.331408844498831	7.094046163259179
112	1.042985093257677	6.989177931188216	8.169722199585394	4.544458105525153	5.619525304378491	7.766269019366729
113	1.6158886499856249	7.429772948192141	4.746815281320186	2.656699863184987	7.026705158273007	7.256491893150811
114	3.9039350940581614	5.745847535667464	0.3012173012530491	3.245802651619021	4.320750360265066	6.216428870222378
115	-2.8517955720027	7.976407989009842	2.6376439571009263	1.5442214887405217	-0.011035673889399907	4.8462974975796715
116	0.19735739175333697	7.0814360773893	7.212216365725772	4.560718783133901	2.936884349616494	4.865251962989537
117	-0.5325357899526083	2.528848406194356	5.452551564558053	1.1901617685647279	4.179762616868159	6.632757363816287
118	8.017875058905306	2.9152916717253237	4.649637858037519	0.6752740873739356	1.9440586378949714	5.765570330815307
119	6.523492929253555	-1.597259227406843	3.2078946586883084	0.700181147835778	4.590798623389178	6.756171575859785
120	5.715208313674706	2.924037601144848	7.472549623202547	6.161248513856881	5.369449431908738	5.7307049719964605
121	6.012969265631408	3.0221895548508555	5.550066935627454	3.6416671725575798	5.938633616837906	5.479289232730674
122	11.233954301007529	2.730121513878851	7.9660286578471595	4.883029067152493	5.560773594160494	7.795209098724321
123	11.7765770123977	9.307506424841836	5.516558411064275	-0.53915020268616	7.133349822590128	4.442089401323932
124	10.073300873689666	4.277697283053299	4.758959472618506	3.0855331360509495	6.056561944041569	7.677578568182108
125	2.815748695052734	3.802068417761187	2.855046376867385	5.273894825127015	3.066574533139811	6.233756449448701
126	4.371625740822676	3.1919005784224828	3.2778108473916214	8.25294775716523	4.1902601113682385	4.9080127363574695
127	7.621020520945362	3.842862221782639	4.472535802927935	7.186845608512984	5.750333391298418	7.691773551895513
128	8.50346757827136	0.7364761447332172	2.457146354942982	3.2047162815881465	2.0870471032943834	2.4587742803315984
129	5.3699780618731925	3.7088062926136525	-2.716096314950851	3.623670258294566	6.2300838238844225	5.980679195082539
130	4.791250498507984	2.137647042924324	3.97403339412329	5.8037772968665395	7.444658901961144	1.6504933137501523
131	5.666611135603265	-0.8921649994489181	7.568523897259081	2.7707261887240517	6.459774706390905	2.063620959295079
132	4.757109112736325	1.61012980747954	5.020423463445149	3.518352939983816	7.471406420215764	3.4479410793992917
133	5.0336412507945205	6.703953167842535	7.3121497334327366	2.0283705740982714	6.100998779077543	-2.2494460498827342
134	6.979107873932778	3.602265347259022	0.7502831096461956	2.0852345917538044	5.41908585035344	-1.5769385588784854
135	5.294591227605572	8.472035811968587	7.425760254273024	-2.7806993622277947	3.06985027233086	0.8150068458487588
136	6.256830780183737	6.991572509600328	2.338475054051982	3.2120363988183627	1.5275423723586856	0.2276367531036547
137	6.185311129660707	-0.30732693403279393	10.173262598381827	6.090576836293868	5.429940523657528	-0.0505468436839257
138	5.049273445022478	-1.217068926130096	5.989186054842204	5.428998782965031	4.2341343962436175	-1.8687180934485428
139	8.367784046680503	1.7258200003981572	4.341783965458171	4.6465001544327755	1.7601060519890492	3.4936428497444316
140	5.320434680450772	1.8087336921833868	7.218534033723396	5.882937249361829	3.8384420264075474	6.2379550772656325
141	2.138375992010442	1.1716897623731275	3.8765211065521528	5.109166665689814	6.554355168331989	5.914861388762314
142	3.01043277856124	2.541298244012585	6.370819008605007	5.450938078340866	4.8021374801997165	2.1057462990081954
143	4.354008364402383	-1.0819735852145669	5.399902539177513	6.600189283466994	4.4827841795490855	1.552916459629324
144	6.375197296268835	2.823007163220376	9.256577278389845	-0.6923739830748838	4.3362607984343615	1.0829670098092998
145	6.986059416093545	0.9309403365493828	6.234485085280614	2.7522780470761736	7.42644562221637	2.6421285609959937
146	7.152411735453568	3.994228608762264	6.4795816626418015	2.2094152963464824	7.168036519269442	-0.10776760254204171
147	2.927188690411445	0.0681994051822258	-0.6707844639975545	2.3120856095808002	6.01524387791856	0.5443398639287477
148	6.381101449267067	5.843125953846734	0.7342130333561472	0.9275376294844699	6.56144761955155	8.243639208889688
149	6.441961544699794	4.923118381826957	2.664511914465811	1.0515430516904878	1.530177106966029	2.3726979931994565
150	6.96435512666355	2.4427738448427334	5.032018133003539	1.7686375324806605	5.778063040179483	8.006110205583328
151	4.502669627679905	1.3231269393118916	8.772298217170444	1.8155106057595733	4.224577183071838	6.181807075600748
152	2.3712851937724357	2.40936720937063	6.768430102240263	6.816114450626981	5.6482248033126	2.761728587596907
153	-0.38315122803504886	3.1880167705358415	5.749044437528403	6.333618746867599	2.460730809457823	3.02784071594304
154	1.777197645707385	6.686658525124852	1.396616046183951	7.97960867103784	3.7666248967483997	8.42466770183063
155	2.4895695334008026	4.596776720766159	3.6533952641559124	4.728227340794672	6.764970005899714	7.351823271447677
156	5.01070975581572	1.1422584162686693	3.632406281011039	3.615422981417712	6.07178438614454	-0.5270171015790747
157	5.651709679895044	8.47014869694895	4.868448914894372	3.640195602507121	5.679958581766066	2.4049317532974865
158	6.115319539521073	1.4228140498623927	6.090102055443238	2.3664687428726143	5.8216928621122594	4.544460973801618
159	8.61948732025807	1.3786935350508647	7.058507482508656	4.442374770047403	3.2686800307346457	3.9285907518482186
160	1.9387993087772621	1.7852321887232296	3.658705352161928	2.405680461005474	5.9296007015770344	0.13437120114053744
161	4.941547206045401	5.445251688891838	3.3626414249431376	0.16990143452698722	6.221615120738472	1.8564903011335339
162	3.718344210709129	1.8702609122695737	1.282312943077125	5.384375072299281	7.11213511342498	3.063820360300447
163	3.931365732771605	-2.682224145526999	3.830836212615791	6.622312062072358	6.473938931991191	1.719928705670869
164	1.7112227225586283	4.49333120411399	7.958498368812938	3.5172634979719914	2.863031167987702	5.0573348566592955
165	1.7290872330799227	1.4084863171416722	6.835856385612038	1.8777796182584852	1.1761355530179496	5.814800034731046
166	4.401475277593882	4.83482479627146	1.1995374526186913	6.8533907635229605	4.251820582285718	7.035571705213062
167	0.9097657191491959	8.77692399112805	3.070318058002636	11.466273516545037	5.748964594104013	8.998697656472975
168	0.8337999189358671	7.962420163636557	3.134188542714824	4.259417720353544	8.16776489183169	1.3650114531221724
169	4.3294253936933105	3.0777094368731053	9.31806352471106	3.8884534907491495	7.792052194516239	6.91807705630537
170	1.5594015465952344	7.208965119494865	4.882361839563144	6.792984190319517	5.829392791650295	-2.6861689068177115
171	6.567637610360496	5.278584500277854	3.6281235585073484	0.14805142178460534	5.315316905780469	1.8817544496739964
172	5.870061787079117	6.958850770289563	7.778552143429039	4.488416467687903	5.601355102493914	3.417469928637318
173	6.504493393550234	7.7606599241070295	7.007522944880275	-0.8109321240679741	3.427026813084956	2.7428497260439797
174	5.0818179698561075	4.1729401443420535	7.290370885072315	4.350330368077516	4.214300374734383	3.1147093679863356
175	5.1237170176077855	7.87941331863716	5.114845890735276	5.562409205546678	5.090111130324509	4.763016981057286
176	4.43678157224243	5.229977626784839	6.289817947802509	8.958163829654234	5.3682384272914625	5.825403660478078
177	3.9751045989399953	2.976691844751158	3.298446257442428	3.6704076896078375	4.106992849907154	1.433255239699851
178	2.4123229922404565	0.9550547228672825	4.672333684144481	1.9862810516467444	3.7190730348358434	-0.07719257601131763
179	2.260895115156511	4.019003485203132	6.747224544571152	5.6821839399500105	3.3524883093327094	2.8382532137511918
180	6.195723644825804	6.162963354132865	9.676831530234574	4.645812092367066	5.263572961543091	5.384998290711192
181	8.180367666330964	4.328188967538756	8.02647804541158	5.830070112132353	4.14223571753814	4.69230010686881
182	7.102745330589829	2.89833536883489	6.967097679361968	5.286722857177977	3.817181136228652	3.5436781785328035
183	2.1836527389595797	5.512119697628267	3.4047098895159613	4.145244354433107	3.2110578869367505	2.848617072642237
184	3.0611821291145898	5.890599280547378	7.454005575823906	3.4486542250538963	6.492401174067735	0.26822406798667736
185	0.6822657375507415	4.194094162180713	6.62506224878692	4.596214112207366	7.108806458607733	3.5833518134531848
186	3.4446584361974475	3.112275596669694	2.2215979996194792	4.083190681624491	9.669485454114662	7.357027133095951
187	6.056214703758702	2.478065593543172	-1.6536357017196321	4.674165680160068	6.634934059006659	4.138528643211307
188	5.9497449806233496	2.9251443417615532	8.787095628032917	6.065692722364954	6.553436513819598	4.043828961808813
189	4.2230203947718765	3.1259788610774266	7.19416756769699	4.592979094693354	9.153730928613287	4.354314757636137
190	1.9850226410888387	6.166210759026121	4.863439384779196	7.8835196520243205	5.925138615959867	0.9521732058621147
191	2.7996303621906904	0.7996686519184486	2.513737826048521	4.893554899599397	3.8553027995505036	0.3088616729167327
192	8.801419827950314	3.8391776355568568	4.907021526682247	4.1688496766102325	4.73654217981527	3.710306734661631
193	4.272235159549587	3.554875408174683	6.123979351411234	5.771341162946691	7.686312791310872	3.111090239876543
194	6.73470511719918	3.175129822121312	3.275095909341263	8.62757243551904	6.855759624030964	1.4576558990095523
195	4.982262985964944	0.7443549675737443	7.2947565417843165	0.20989508053315586	5.6181204779357214	7.316473040633438
196	6.1736003028210575	0.36859539020624543	5.21806908486998	11.895572749977115	4.0892361374521125	7.347829901522382
197	1.7816032654025185	-2.493270371948457	9.226387898234897	1.5545522497671496	2.1467687029895206	5.321507195898914
198	6.087686487163832	0.24444546635598197	6.132960478899643	5.157499554881502	5.825110102802517	9.636141646088825
199	8.782200652617837	4.980728245041748	9.554767670523844	6.886392502887506	7.773763815458613	-0.7378038191426168
200	3.8415308207584213	2.686873821019592	-1.470647669993548	2.3038819003353104	4.229242231521945	1.7268308117983875
201	8.705185688817089	0.11692543303519554	7.224465474298783	0.697717506522935	4.324897639118048	5.998884678181108
202	7.584552607185611	0.27159695042830795	8.69580991240676	5.320028765995737	5.250853210350324	3.1833271522012483
203	4.610321365731431	5.1904959988574255	7.744548708323537	4.924164034069853	3.7660092738869255	8.73018742522885
204	2.5717740623743834	3.2182175770531765	6.932924628530498	-1.172649666053622	6.089966045370294	2.5445027098355593
205	3.4510534803767245	6.879479551629889	7.805991189596515	8.40620683507718	0.4440276133339079	-2.3285582123273576
206	2.2857597802771883	5.140651527981369	8.519078165386636	2.1057330656122617	3.624590309466054	3.005826448127963
207	8.280926914441803	1.764363705575988	7.580372943840499	8.907628281268748	3.7787915711412943	4.799626293314577
208	6.886047933299912	-0.8070439582858645	2.981346805047376	8.099032327764798	5.202152672767243	6.063497194057883
209	6.721667610227881	6.143225232708081	0.41628038794685635	5.5043637559622365	3.327953898009492	3.6992124996246014
210	3.928047887241863	3.4037314900309346	-1.0597095801677296	8.581308167125647	5.218103758415744	1.8891445127956779
211	4.774625493211188	4.931013222313248	5.664554264473681	5.767955889688344	6.373020090461202	3.7215297017134445
212	7.171587842216406	2.154666632514434	1.816167105272799	5.135186658873469	3.910892595251657	3.797483904873405
213	5.735493315905404	4.671622988906063	5.324804375136257	7.620484794609779	6.318464519079024	6.147316830938729
214	3.9879928687437087	2.483148478465112	4.270632175960952	7.322471321959012	5.074340339715814	1.3765650864453376
215	6.887244569841525	2.259941850195699	5.645874366998838	6.001971925304859	4.2316217751693435	6.974995078124761
216	6.915000391607671	2.4164468638287127	6.688818420080534	3.5960219817990366	6.160326901175041	3.7640906142607706
217	4.507493208552131	7.644784718544324	7.58362569913417	7.183299752826829	4.710128227408375	7.092012638198734
218	4.901949325544616	6.553384546266412	3.2938298108345587	6.101629187532593	5.5365581522569105	6.666491121105108
219	5.956846099455018	5.892757453882936	0.12381143379043412	5.37928292503363	4.534288813336022	2.2207969995732046
220	7.442936890771359	6.0746232690106945	4.566744572219891	5.745444839051298	2.4520664532942007	1.175778166410437
221	6.568700750296907	2.497559696395743	6.993551057003943	7.588533270996323	3.6508546407025197	4.443026940968926
222	5.190070420604355	4.514255182334337	5.09196506281211	3.557327684642941	4.388654970009235	5.557210348117347
223	9.991962725940558	4.0148598649375264	0.43156018540245106	4.05224443991607	5.590597652928946	5.926911294022142
224	5.672283573692305	3.092874112287069	8.673443627482282	4.519357748737148	7.297233521276205	2.6812342090461945
225	8.284358553121141	3.236504303414271	7.453095814731133	4.089036702123264	5.1468119948356925	9.8753304856503
226	4.61618972757916	7.673415802266838	5.034333960637879	4.271073899800701	3.8022486590864073	8.366183085725007
227	5.608568262175923	7.326931919491217	1.855917043966516	7.72951513557376	2.0126771288945586	5.285074513504865
228	4.050159696010194	9.262816594419482	6.771176475429843	6.127829807443597	1.6099982432759365	8.9088813493132
229	2.7493975666487933	3.8466962580756685	2.6284420231340793	5.939683205490746	2.1233170034744253	7.344707994014439
230	3.302023297934047	-0.024929778765438834	5.646980615889471	4.6779305171877175	3.3885934791657926	4.47525303735186
231	3.2394815071260217	2.0063122205164916	7.932516123179207	4.700676097397764	3.114808015567523	6.0168895954578865
232	8.446837409034739	0.20831250210879398	5.837839134576524	7.413656883339937	5.282070085029341	3.139207013287648
233	7.336939353583486	1.296513681997214	6.010663184541422	4.903026521667331	4.893731417250272	1.7927800880858316
234	6.610833953604257	-0.9494566154749905	6.332652223105192	6.457118888487436	5.599579808927425	2.9600539713507774
235	4.0164803003428275	2.6540319377684662	3.8869068998822556	6.816712824443457	1.0030929368063224	5.01198475116685
236	2.10945630350781	2.082241070907456	1.4435091845335728	5.997296992291776	4.077773003501566	6.016245368982586
237	5.112802373979052	5.878576057784424	5.62171066685209	6.085388415828077	5.41246718650096	5.794213114933767
238	6.244157279615911	0.06456632625311114	9.848742093728339	7.234116229497495	4.453540306041384	1.1021905100626384
239	4.114050088193804	4.19812052410757	4.514272849085214	5.970440017126413	5.005301581496216	6.050084772953423
240	4.486157315684435	4.167139357476991	3.38954888615717	6.465888776368577	4.128256172755793	-0.059198367730907135
241	2.9260017424959113	3.4237372871721363	8.059285623641406	6.8751539262932235	3.285419221998509	1.0049421455753902
242	2.9718100791527102	5.869702955997419	4.817009166319498	4.862142207843083	4.823184373666766	3.2750784819017813
243	-3.0440042273025214	10.87932415414463	8.412430876936188	5.785404534135477	6.828654348008848	6.165805829746397
244	2.2271685248179147	0.35227671143290035	6.831966611994527	6.588492406941864	5.7234735460727215	4.339600788893161
245	-1.5000311718067192	3.209472783269143	2.596608389072461	6.838138885824717	6.283629868929313	4.808596561397229
246	0.020311842210423117	9.04663585651861	0.9069510950925861	5.033965862236658	5.210954000672335	-1.1997820501192489
247	2.6073348913874392	5.401738913671136	9.174111018228903	6.752518304195575	3.361865143507235	5.84612442771336
248	4.490843821003827	3.9347798155656823	2.213376441174263	6.271940627082785	7.366574455651913	3.604150422956319
249	2.033816712543189	-0.30392459924126475	8.42787033711447	6.37715324987816	4.395524258352698	2.875216047966616
250	1.235253355350244	2.6496393789285646	3.6663499056906876	7.0152124062153165	3.6870495900451874	3.8434258277845834
251	3.189753007229807	5.885672263714061	1.234727330697182	6.73714747049835	2.675196278518173	2.818149757375371
252	7.391030737027388	3.4853532060929515	1.2262719779450253	7.791596380119681	4.913316328898559	3.3177618139893617
253	4.97613319232039	6.205713882319538	8.406673476469095	6.533618725957935	4.011277342486082	5.774554629364648
254	4.28744677895732	9.051220913321844	7.086203762171465	5.063848821310585	5.490797859155559	6.36554671106496
255	8.578317655125591	5.726982153682104	5.521779214335886	6.218343920695107	3.5110958357950675	4.266635037528053
256	3.0625666224880015	6.328956824739809	5.7239625538833065	4.41438422944469	1.274564045550867	3.4359280160124994
257	-1.4227271632768168	6.990506504064822	9.128965635163786	5.600311592563242	5.330610793398407	6.7212194683687265
258	10.63533927595506	3.658561523381544	4.321079643570432	6.197051188821551	7.2924715817949535	7.661395434074802
259	6.318518136481096	8.703337767103362	2.369135800516224	4.306832557896206	5.516248845229583	3.7463587429211294
260	4.352205690484206	8.223558812831763	4.368013426075045	4.417893145267407	5.1622472855842325	6.016074079518784
261	1.5275686347077864	2.830220286545747	8.930649043281136	5.119206023608883	3.438615123479037	7.8499263951584295
262	2.2471571496479577	6.0803388994216805	2.6084721993650466	5.213276982307588	7.700570018174224	7.326909150573549
263	4.444719827137194	8.102483777569692	7.389757575946181	6.583200604154365	5.366889354658035	0.39340150745666946
264	2.6657702291255485	6.779406994495196	5.761979037114617	6.189076097893434	4.420404725547783	6.761577551082903
265	0.8662894875056657	4.972377035054998	5.6948616287149285	5.915366371311843	2.1140935055090053	2.5742765371422403
266	4.166831264128411	3.327428335513171	9.922517656486727	5.355337181646575	4.382027759070727	9.558600978174923
267	3.6180457136729385	1.3913797692962546	2.393673516818596	6.724172075306845	3.5820349222396786	-0.10770647630181908
268	2.133731360407684	5.174569291778217	5.576329017937765	4.775854764056557	1.6678546162963006	-0.7823670579746164
269	1.140413204515333	1.6417166284764777	8.699437644216806	5.235696640810564	1.292413946062436	0.6015455203329411
270	3.9552076030018686	5.097304855726487	2.930624893419232	6.947810208447774	5.280433544567929	2.299802094413771
271	0.6070867741778863	7.172456993516289	8.774552031260864	6.139788471652614	5.604791082280404	-0.5817616828832487
272	0.4156836613117903	7.474626684362458	8.542886956213927	4.811944467102277	6.015701108630866	3.873125564817173
273	2.307719678833745	6.935886090005327	5.867340933611137	5.756296793472434	1.8596158587131748	3.6571658328503776
274	4.09338497608228	4.70860243526621	10.380478251899971	3.882248691705052	1.7440019013503896	7.108399822957603
275	-0.6752993042662067	8.925584514866195	3.6520780343800925	6.005750386021673	3.2271044019663084	2.4771681503765666
276	1.5222310759795894	8.732941492867285	9.01488788496408	6.0297794709067585	2.596501414627524	3.0885308670166736
277	3.130201989070774	6.7167126148852185	1.5923185902102863	6.784605201970904	7.634620160114033	1.8569928864193668
278	6.095735614028313	7.775530283176958	4.224313299930339	6.296685502155832	7.859173096162752	5.543319944901547
279	0.7170852246403037	6.471844524992948	7.276806273542373	4.846198604368648	7.679774921677114	2.302234559694996
280	-0.034868227366989725	6.89516318479204	7.327188958514554	6.221910127462614	4.956905239456143	7.0280349707717615
281	3.858802649605163	6.533020248607835	7.569914503939076	6.51220391000983	2.5379528975597565	2.7487831753110563
282	1.5870073117256722	4.999902176927387	7.516433701829593	5.0469536117152485	6.192757853248489	6.9475157065152615
283	3.234827598683871	7.859616621874162	3.369228442703877	6.704716084154353	5.691782983416667	4.016598918719937
284	3.9348570839280104	7.705080712755328	3.913086745014673	5.106347650124159	7.297997439795157	4.903244065134407
285	1.5269728544016576	2.3386256830623333	9.16471139718	5.687977550271384	5.74022655013169	6.571418484277309
286	6.221413140864768	6.745831831929368	5.84313511790185	6.749559975417242	6.4431437171363175	4.670148439733776
287	7.99802581750576	7.5839090676795475	4.4029932390424245	7.540296537208036	7.079990566264889	6.231194634442427
288	7.007798387193663	5.019985612980595	5.936738163908664	5.543282540340782	6.937194701246335	3.115014085689468
289	4.773996634667976	6.164182443359541	4.2314099966108865	6.231181932885418	2.3555276579418045	3.8260714784687755
290	6.533500622346417	6.686526545743375	7.709215058966696	7.870344952258764	3.456500082558749	10.048636773071633
291	6.843310157871081	4.150706419539112	4.499549256803343	4.813118920681562	3.2442161856310197	6.991110463067536
292	7.969905495006708	2.2272901754547596	7.299433338245066	6.374943923216513	5.217979759876346	7.30911253733129
293	2.982294202020101	7.048272349840632	5.838666859455971	7.088688673714676	4.366314214384872	8.070851448672672
294	4.012436686274896	9.112926286754444	8.778879778601494	5.990832817315707	3.5055581320812923	2.0836352589836475
295	5.0587385540517875	6.897782729282665	8.75888469499703	3.6666658111726815	3.9301777529390898	8.075686182610115
296	6.868686249375369	5.564026415650727	8.14773951313192	6.40419364822264	2.436280265495957	4.214288874514815
297	1.780398896545812	6.6731675517159985	1.6329265802393906	5.871835210824656	6.376062331473724	-0.6826739472128782
298	7.768479150138992	7.032974400216797	6.72269657800235	5.821848191476466	2.5801707221354975	-0.3076756592085844
299	4.765436860982956	7.347564655320871	5.578695186385367	4.554354031858784	6.270066717383824	-0.6551418543923644
300	4.30022956550076	5.880945456422165	5.242869376364991	5.935008059581232	5.6982599658628805	-0.7111348183744397
301	4.0798922330751175	5.324864236612432	6.236149916016676	6.702253260664867	5.845563396192692	3.560122240049911
302	5.382631392003317	5.408370091154048	2.784781617055041	4.863602602248591	3.22941359335471	-1.7587742261721544
303	6.149550104375689	7.502665607261108	4.714862056431989	6.014653507849456	3.8759133608059733	0.1089063898375637
304	2.721663073013047	6.678702875034735	3.9089151028801523	4.67908782429709	2.1239379836244785	6.687820907082919
305	5.782843415478392	7.159984977487502	6.721678828222711	5.795715159849556	1.8782731836082114	0.2750135167512714
306	0.9927109935075048	7.76526975945051	5.724149192713361	4.707326808525999	4.393776734898123	8.033376052984673
307	1.0578634684505406	7.372229298640458	8.864818127348231	5.844819131508534	2.6486727150102087	5.6355122177290955
308	-2.131589022432489	6.588576162527855	11.401857467737617	7.3162036756174516	1.8682612844520126	6.166333544726489
309	3.8260842348224644	7.959106649265534	5.721925579042992	5.549021549682895	4.808368182559703	1.6133516435225486
310	0.7989035575284866	4.545558822744831	10.171625549055555	6.866983866677125	4.214981673781701	5.728767988501511
311	2.2354288638894224	5.293263085931855	6.724509690764576	4.666370022887353	5.306584749795549	4.3743717791607235
312	4.90711888506075	8.111604370938789	6.522458573887241	5.467061779791499	3.23840971219102	1.279902400822488
313	2.5087359327602243	6.571912210177049	7.315770674170177	8.038068337592044	4.834771241825676	3.920142804040812
314	0.15764665476190165	4.484603295819031	10.94381227731901	7.445353417426328	3.0000378605267897	6.150863045433744
315	4.937275948806245	7.374822652070814	13.161385883703383	4.929246262163252	5.79850044930183	8.671836171444879
316	-0.13215393686043525	7.413637815027787	9.900796270703353	5.760734468882491	4.008136164044926	5.297644706925428
317	5.376665515097144	5.778769753659032	14.08186615705243	1.7687915773784553	3.501084041882717	4.3271767919072905
318	4.98123987878884	7.9166031367348495	10.873156640686343	8.213762469380546	6.320767662889647	2.43110383663528
319	4.960904186785699	5.611714204309105	6.115235232914791	7.627741127057961	2.470296212990144	-1.966217116692242
320	4.873225966997375	6.544139954442267	4.322791811053004	6.635975118639263	1.9305073710609462	-0.5227859253639172
321	3.333392726325815	4.8210663549461374	8.369406066090276	6.384586994072232	3.141112752024838	-2.032087314474924
322	7.518609998269579	7.389611924979987	5.98385280862577	6.486310651194946	6.366684749756151	1.7774405473853965
323	4.476155616722142	5.8198400647420065	5.150169967855918	6.219244942776615	8.342328439976578	3.6827183640738794
324	5.699490730396103	5.293075542954327	6.06666510952917	7.099855633062035	5.558096784149802	-0.9774659564949341
325	6.724269341903093	4.2598416568537045	5.67835424450453	7.065000223175802	7.878936846280792	-1.830936572172386
326	-0.3155931271976463	5.482756329587818	4.598962411231409	7.1547642953495965	5.662383190822221	-1.8468328342140778
327	7.60014659619715	8.103064367905258	4.610713532781296	7.567615635032687	5.752960680979236	2.033522553247301
328	8.32208271281824	7.243678088012033	5.594452385175493	6.262205714410746	5.9896406370315685	6.157017088718615
329	8.22723411543804	8.836375465442133	3.7869672491456683	5.408202115745882	7.474711310402815	5.353217079700704
330	7.455530523190552	8.310461227033997	2.466237896252088	2.5642278519976855	6.119389868120985	1.0669742278261678
331	0.16852603960781273	9.394867323133381	-0.8277309122996228	5.198571592561443	1.3198199445947707	2.376227462106644
332	4.985881396779987	6.63740448103736	3.561173194622055	3.6120851785827104	3.051171485829337	5.711410162098028
333	6.574890995213518	8.064737884456614	6.621442575460483	7.788801341385806	3.8004983075777643	4.9000114599949915
334	5.240747089219343	7.3129170971108755	6.2639951233760085	6.216850060651409	3.757907735141137	2.040295553778439
335	6.559496874208284	4.176516333259433	4.514712658818588	6.9632988766925035	4.089530429281654	2.385560347876341
336	8.453292074947722	7.576512961026344	6.703018866307322	6.2031482199334915	2.2791769630055816	4.241201978343083
337	8.638967075150982	5.627052816198493	8.582590838889724	6.795810974118826	6.338740744193082	2.8516561003273093
338	8.738596703707971	4.735722938800318	2.94127872600628	6.076447672788847	7.053248213387022	5.8688770301949225
339	6.537120545211963	4.656617618283493	0.9095902043703907	7.020419097279342	7.3461386691258195	6.928289817265373
340	5.243295148066047	7.225559992800068	7.136358384770902	6.794748859187813	7.999812276630439	8.057826047762916
341	5.6812446906653005	6.405919510421763	6.647634502809784	6.99386352356714	4.940786127238852	2.910943654817108
342	6.726005734039554	7.2273871051358265	5.679336697080594	6.095145685314943	8.397119441704726	-0.2128109547639317
343	1.315636604057161	6.138085782296481	4.377184386401638	6.670150710325495	6.22433502233657	0.4009929364369892
344	1.3037558320972946	6.149615045202728	3.3547971931791154	6.651242644268479	5.473565718350535	1.9814676028548601
345	1.2377129974236343	4.258452156888411	3.374478143883493	7.155077448042091	6.152617137240685	4.133113690551693
346	1.0530673821201832	8.178091372014272	4.178434730698519	6.084244502817096	5.346020915852016	1.0414567044477758
347	8.181936151646573	5.249016833087572	6.091896914486564	6.122238529200434	2.9872123585742987	2.22059448904177
348	6.611745405024161	7.618545329308014	8.066252740348446	5.982741989237061	9.305936230799535	5.488511688443201
349	3.8988335812609654	10.221201589006347	4.887589039330486	8.171253477160498	4.621632775042069	7.195952607654035
350	5.635525114950916	8.211934221924988	9.305861798561875	5.664808453115063	5.467135761269714	0.4723188105050754
351	6.785529663201955	4.474581100692536	4.942275695035196	6.487732720452814	4.18894302674354	5.679339953016493
352	5.618195915873174	8.87148544855468	7.650425345041074	7.046292352065929	3.657226044926201	5.588262093845277
353	6.538640304709022	3.6760993512444307	1.6179647713960288	5.022704000610964	5.711836191915173	5.598294362372443
354	5.829335510840444	3.529414148545824	-1.8324891758618962	5.040224334402397	4.0243749331276435	-0.4714029808695797
355	5.740755028085316	3.6277943717880317	0.4190984836109788	6.797087019779364	4.87352170581489	6.717045625880308
356	3.9519101672142614	7.767030139484032	0.6340988928007775	6.950080678372555	5.901489987283906	5.444452325527713
357	-2.2067119074947033	2.7198804563555257	1.611768173554399	6.58793677530155	6.695022427246847	3.2887868222453283
358	7.448094685088092	6.291341172573816	0.6093121740017163	5.664352010120805	2.6028830011322412	6.3294318709445205
359	6.7095184301682345	5.362576985286431	0.7441203816823745	5.164529588988347	5.394848754676676	7.894359051166748
360	4.1692403766497526	8.05017228077844	2.6032848032123304	4.472282834285646	6.781496767435726	3.7973752522601236
361	7.303423703322912	9.87601806135371	3.8240054165320716	5.0453526597914955	5.502706137412289	10.610514234193282
362	5.400047482189737	6.6355605863841385	3.269182300726981	6.44137954212533	1.1213635465494096	7.2221285329042955
363	3.1796336552912132	5.945607413775893	3.0497934300548253	6.796548205861007	3.9899729193865934	10.75709273787903
364	3.326635458967526	8.148714957153285	2.108026131762558	6.075679045079445	5.96424963450208	6.956535090334929
365	6.78157888028688	7.849953482539613	3.7845186587719244	4.241375792684654	4.776661313321133	0.7494351335207953
366	2.523052130795891	5.818627749963767	4.609982406500771	5.204711541369547	5.338163340841487	4.035509867854399
367	0.2730444663514743	3.9383884871857098	3.9500914751594927	6.568473087867139	8.219405577404109	6.548945599518384
368	4.468398878458488	6.631092199939783	6.2595857999976925	6.433730676127718	5.2200053567785005	7.719357054170069
369	2.3375431030813707	4.744719510166832	5.1360289667706125	4.795511963026986	5.858597173530834	5.583317477249811
370	0.5494936519790257	6.341905261192024	3.326798890700256	4.811004193838185	5.993341609263487	5.312800789811339
371	6.168739107892733	4.608020649377906	8.652066137701516	8.065254828619656	5.664779984807867	3.7947339620166716
372	5.379102845497776	4.707161568483754	1.7975778977245418	8.473545579761943	5.4924727344521695	6.662737948711759
373	2.544557753612131	8.711798634592872	5.80201599037502	5.243209342315418	6.34717955368909	2.024175411213114
374	2.4478526608839504	7.020466763382977	4.760088628852863	6.3498881419638264	4.574638409287996	3.873027644405342
375	4.146663137725699	4.6029976803141235	2.1984344982925976	4.599972145422881	4.6675919638235035	5.225547577244591
376	4.038749784361171	4.295736920682522	2.5244567034255256	5.44214518308139	5.9830363180327835	0.3666551223024647
377	1.0407867244681686	5.622746373492219	-0.22685876716172346	5.629140721669834	6.35121211676473	4.673135993767645
378	2.9787781189088283	7.58298842815332	1.8042415294618124	5.431343081564026	4.3919925216685085	0.2511567180327822
379	3.4573979644807458	7.211414929261303	5.578558209343006	7.649899907462992	3.12588562566223	4.985570250529082
380	2.6320418791551394	6.280318266420552	4.954625742920448	7.245635226876825	4.417879025868685	5.829562921652015
381	2.62464296815143	7.539805993808706	4.35520649915954	7.36938770912954	4.159927817874502	4.777151719335946
382	2.2262827860789587	4.9959751974626005	7.920064761390523	4.304780126112672	3.7682348838329447	6.380494205681916
383	-1.6997223926664669	6.159072691164934	5.00506414316579	1.3146597720339965	4.894100606379583	4.238756235385103
384	0.6217143445976805	4.222940293417006	2.3269023790441765	6.973801199501474	6.671491514676839	7.624836139072064
385	4.620566378624026	5.408159158468995	6.257494168566975	7.013845776938356	5.057507662507637	6.8689828069136345
386	6.651070457315105	7.281366736527124	3.521319809048545	4.50122522042713	3.6808143243625153	2.776787863951495
387	4.487146951598405	7.655082481528571	6.2652240261395065	3.7644578881210737	2.7171998288434427	3.939048892313892
388	5.739254586853714	7.673776334390598	8.16346651823922	5.428322046008621	4.549831709416885	6.3467650114026695
389	6.022884670110131	5.674544815531877	7.994942933764243	2.688080756531641	5.476459691880553	6.102443886058414
390	5.362853444918679	8.41856381466301	3.894479458925638	3.516758305324998	5.448665271173004	-0.36003677996185457
391	6.31340176170888	6.490332251734569	4.551411379258058	8.833850062333552	2.6723850298610787	-0.9626986518628295
392	4.681566390000811	6.589522682805868	5.7516455444950605	5.355942615884835	4.637119989771858	1.3448350009301209
393	3.013698293851017	7.474572782947517	1.6684148255694702	4.374534380190851	5.532859731090351	2.9416912048202564
394	3.948282873600815	5.77553132219486	6.659586573859456	0.7992474181180321	6.357018991762067	5.678161141513893
395	4.812291237317821	6.569293828122989	4.122781226741647	3.048964600267456	6.269932420145519	9.299281812187365
396	3.3720256613519246	7.203282978635307	9.097999620789412	5.872107128906592	5.845623687102684	10.616277845909785
397	5.132248808436989	4.7499823887962584	7.059742416647519	5.211703483857275	5.6137264756101075	9.324763428514583
398	0.9318449313864863	6.148744276829978	7.325882818266811	4.893188881100565	2.6124830374115837	5.993322867869564
399	0.006675264209507704	5.157563934982199	6.173036944410483	3.1404548879566	4.446037929184908	6.145045098951408
400	0.9502160930428973	5.198669113221802	7.167083102679606	2.8213983241445826	2.8075706029369387	8.807457270841834
401	0.8691339261865314	5.814331416866597	5.337902189313648	3.131520492705564	3.917007877219485	8.078664464903714
402	5.121156619326666	4.855404574069548	7.763304685263159	3.1093014150972063	5.463896458866859	5.566837196450487
403	5.153827181068274	6.345176922488205	4.0844325316964385	5.01234403371146	5.989070052857226	4.2562000469377566
404	4.289671026716874	5.39112505199882	6.215472392297969	4.42939578200371	1.5990409258804472	10.063413156122378
405	5.888948145267514	4.937493594447374	5.3584210084436386	8.834218557362469	5.959637013151891	3.530721281720329
406	4.8513448044054615	4.386865120786507	7.010590798098882	4.328277026545546	4.640668326892189	5.819525353872683
407	7.198262371678162	3.371439949024416	5.563629306213744	8.88709853351278	4.255401734116888	-1.7616545154716299
408	7.825563865266188	5.578318277139623	6.025434066408513	8.53382661966377	1.8464425675010645	0.31155818805733687
409	6.075069519569396	5.347635528090218	5.768218762367648	7.006549512212237	3.887515293659019	4.38186101078465
410	6.928765757201004	6.9149211900193555	8.003857960072477	3.7354684116640646	2.6799514757588154	3.298383143358444
411	7.122746089299501	4.037395945230816	3.4838694371973817	5.041719574913558	6.545189269871773	6.660409574938391
412	2.816677844874789	6.261861668194464	4.040593179638601	5.819381068761597	4.177311816039643	4.400668452973405
413	8.432496160614791	6.247669786681806	4.579513634351701	3.574538036547371	6.84065469737152	5.133159600376974
414	2.9303747390430392	4.467364045320036	6.165873901395175	4.7150936907388585	7.784167945334511	-0.939472194590271
415	3.089584108663866	4.086881208072119	9.919985863190643	4.722298558334693	5.500637148616121	2.8138869959651127
416	5.979213120398805	4.9661644120441855	7.5908387656857785	5.065302709089148	3.753607555345822	6.523334739797659
417	5.241749377836405	5.06648374212342	6.311000898872827	8.200380454480634	1.8238756007033687	8.283410671892154
418	3.3775139808357326	7.128982419873965	7.0216512581393715	5.466195897195552	5.998120740066541	5.325579712433562
419	-0.010042989709741169	7.733063020927169	3.855035229264873	5.698346961877058	3.0553370829541677	5.583708967310319
420	0.15958656698853846	6.194838323791686	4.040035851191219	9.213499909327759	9.809361848924121	7.2952808140315755
421	6.222181202133301	5.26030704594086	5.29668281790836	7.255714863081915	4.444441010950994	7.257837416005771
422	2.897967721017428	7.820055045784331	8.96601244177025	4.27176190185692	3.822831369488219	0.4311246543000821
423	6.833448380496018	5.874905173622932	3.5622405415549228	6.549497222342035	7.071565776790084	4.291689292374524
424	3.8215103679742652	5.78859437387314	2.2009639157793015	5.811486395670988	7.7411878141410195	0.46867533359046576
425	1.1310414441539245	6.139085515033099	-2.101757251690753	5.63541004408828	4.467852861423131	-0.9940358439201654
426	4.182132678011366	7.119659470647166	2.00588897896155	7.27670305367253	2.7150369156922745	4.059040149416795
427	3.572584515553294	7.552204101730359	-0.21563998872081122	4.175924554030862	4.493931970099363	1.1725348228998906
428	4.060710334701534	6.941323502243607	-0.7660119446363347	5.882257077884635	4.265667824596835	0.4129943556049452
429	0.3498542469823306	9.457085962749575	3.5194756795790623	6.8311256611906375	2.4258537541657796	7.061826368015957
430	3.744608273455861	6.418734510628652	4.68106954904121	4.772146877066354	4.6290952847250315	5.776350875898845
431	2.324970539425908	4.808514860396035	6.753675741353032	5.2087433156813745	5.156638094395282	5.026415538459128
432	4.391233086299071	8.688683748930684	6.603079802545157	3.9565963072970507	7.203846762161439	4.752464525630087
433	6.2866123099918925	5.463386364285541	6.912076275376058	7.454778350181159	3.5737301098699157	7.628399730569076
434	3.663093980512692	5.227955487676078	7.704023764926614	5.615272632301647	0.6079194073979243	6.852017902111983
435	0.17974666426517052	7.184096548900185	6.945457902782706	5.060644374373768	3.009176610599915	6.966357426703143
436	2.364822281230736	5.193761319976368	1.076291184094871	6.766152067639821	-0.2524176937743109	9.161505949397222
437	3.7773158177255537	3.9870410061245307	9.568607113610316	6.940615504167829	3.5520893094802335	4.791166631413769
438	4.7453909651599435	8.598943270505044	8.8107746842213	6.046353491317576	4.037439053547185	6.353358506764058
439	7.424057807300575	6.722605411190341	6.8804117096776265	8.276842173544534	3.3479206868729876	1.9313792933801894
440	8.282623283266323	6.83331791617714	10.573327422778133	5.813145698927177	3.0603054461604984	6.939784745255829
441	2.9088247951142647	5.365305843990108	9.597205100927262	2.789629617002886	4.917546959077815	7.194871800253325
442	-0.4232883380313109	6.229169402551431	4.359350135858359	3.8682798247115717	3.908892147370504	10.48546630861891
443	3.2606920303676548	5.888938383124756	0.3346168694238961	5.716210386167403	5.258104560921494	9.7740147897436
444	7.969177416038929	4.488847091014112	9.47576297490204	1.9682835936479173	8.033710456216875	6.974129836281746
445	6.079806364992866	5.702003055155145	6.628240166277493	4.446281553320163	4.142686667506622	0.3499267040498023
446	7.433940072888299	8.88514425400245	7.455628520676467	5.361111263246084	3.644069735805396	3.1049638455606416
447	5.321312658268828	9.695406287138663	4.907365536118099	2.812520803447599	5.0005220852315375	0.33833989240763096
448	2.3031481227988544	8.503362956687447	8.432576255322473	6.47790388031952	5.813295631255042	0.4760493126315877
449	-0.6794640811318335	5.403246476708914	8.594514586583767	7.550212315898857	5.1318096573609795	3.6173843934411214
450	0.5211948844997265	4.340745045351567	4.1026607466467135	3.6153196936196377	2.0350449187459505	7.595528646829361
451	8.244818814712342	6.310667987257643	1.437951938078071	4.6343435646454845	4.096310659954268	5.4733859528420785
452	7.684466387615965	5.249805885777172	1.4696111358864585	4.66601667171068	4.902485231345096	9.241062962600303
453	6.829376738369707	5.04730498885757	1.5139167289633662	3.7311472863297825	5.216782973228138	7.552955402099763
454	5.963717463934143	4.641343777232316	0.2597901189514154	8.423369854835567	7.364912944481847	5.600381938967999
455	8.406237864147826	6.456288214244744	2.036131000307906	6.6395240505446935	5.576042704903621	4.288543392471285
456	-0.332003568603007	6.593691918640896	4.663148900548676	4.916865798554026	5.918878318216875	1.9129316413786233
457	3.4390691068799035	5.416135522066928	5.502945289055057	4.720589271645765	1.5653513899114324	2.9673833721484413
458	1.7189205634838132	7.080320761142986	8.765020343607839	2.2335365574735726	3.8125474781732303	4.578414852223382
459	3.6579733374455827	6.6790501272293	4.0805185372388895	1.638694182094042	2.125163280157073	5.119161012684985
460	4.3056165353657985	8.044692490727321	7.086761662730636	2.286902296879154	3.772218671094016	3.8323970975359467
461	2.637460045999681	5.439366572266229	4.377803059535093	7.644324538865771	4.832629543479273	4.229649090994546
462	4.030431498109033	6.426646545608601	6.890916748868986	6.276615010271418	6.45018076670429	0.7291128108368242
463	3.365572429172378	2.8467146505485035	5.229895003056025	8.39551096784417	3.279992390343749	8.363547637589933
464	4.685381372495963	7.931320038292491	3.9535230634219993	1.8083825428047722	4.241804506194789	0.08515676006382289
465	0.5195529083886148	7.59349121150634	2.7824083232843893	5.33687545494019	3.5082583543344685	-1.1468119030129924
466	3.8376012935198984	7.187920627302236	0.6236715610430994	4.293715976602566	4.468142217675064	4.2493846638939
467	-0.9557255119854208	6.097930655658516	3.861612366869015	2.850154114477058	5.921358178721223	9.697575140638664
468	3.9048875631881366	5.573231755553043	8.349226128716529	1.2083531698816266	4.250710365036639	2.987543844420638
469	6.737102272456122	5.237671378217064	1.604460961254108	6.186279982517575	5.42108818921912	4.513933477618541
470	2.334858744711739	5.611572892995072	7.927666997001627	4.445464230527145	3.0263841798737947	2.216470783184406
471	1.2317071355179712	5.912087211638361	7.7006033547375194	4.831514431623833	5.007529585340895	7.135884542944215
472	9.681330473404834	8.206754209254274	1.1550713550728942	2.025571460137562	3.342278889694016	2.4170367255505436
473	3.572986567078379	5.911977833041085	4.801162906992942	3.5261817778615723	5.611886049738669	1.7713140426603369
474	4.021842324558211	3.1314139819596982	-0.3323532079076323	-0.18298470363923133	5.8393797879767995	2.1642710116102855
475	7.809708138503276	5.524083032840789	1.2915978948039681	0.2829056772011844	4.786334607171553	6.2787149933107855
476	5.633439583315558	5.356985503158108	4.564638251451118	1.8168129145892564	3.477467496638996	4.032608086269749
477	6.5905101997622175	8.598214077962943	3.6093113636991094	7.0781452144454535	2.8812483610820183	8.597312461984583
478	8.799543201654503	3.0145731560294173	7.263107489299065	7.694959166866143	3.8265382331855804	6.003473102980969
479	10.189140054594043	4.100963414887315	2.503707968999971	6.87037667909122	2.256681350832841	1.987747256762008
480	8.882159614412007	6.023536644201324	6.191957393352604	7.066711003656055	6.268111867388897	5.228162565346394
481	6.2946565229429154	8.037616364667766	6.509176158002066	5.76094451852984	4.7176025986596155	2.7724402687503646
482	1.3187837427687643	5.44378164091941	4.498937518825495	4.04144498832102	7.572110507911971	2.9144381416326803
483	4.309189876129007	7.075248911021917	-0.589171464241624	4.391066746205938	6.644427412156083	6.397846594566084
484	3.4792401278080844	4.566778425545905	7.041841531957045	6.965293830676196	7.097292393038077	8.058072752591347
485	2.631618010267642	5.573576011459398	3.0972520137706825	4.811210903618941	6.177944487202868	1.5117038421840414
486	4.736653592806741	4.236115735256643	6.761071485264718	3.048920743027041	8.272932902112283	5.6289957750746415
487	-0.6370601352329169	1.543367159033843	8.929395927691116	0.8278195481033122	7.015281426228557	4.071068236661567
488	5.548368335984463	6.641644359752823	10.345097308799176	1.4452223157584552	6.761281810349926	4.26063767617977
489	4.579116343243737	6.491775679207496	8.842444456518606	5.459925825174485	5.847562402112355	2.7652731901008374
490	2.2289919400404994	8.40906379901813	4.389788785659747	1.0102796487920096	2.1943266199604565	1.5058254138319218
491	6.2176910482302254	4.32391171688595	7.062438310988757	5.444425482836098	3.359788767527278	4.767780155343086
492	9.950073588607493	3.7851314003344143	6.439457939355138	4.6915160437709655	5.861104351111773	1.2771637118189572
493	1.1738606366975304	5.833114433090999	4.074686641223047	5.385578579352173	6.666057138460589	4.6810689708986875
494	4.019009996855232	2.545915017878044	6.14167686660083	7.107418334453261	6.42180354376787	6.427158951893676
495	1.9200416577165027	7.476193050668746	6.235978507391559	9.286008959710037	5.314544567480867	2.5166480129133033
496	4.7062373905601	3.9525481266659117	7.99891779884759	5.826787117038448	7.303458500588625	8.096064820121935
497	6.548034130878788	2.776360758210151	4.180135881089534	4.752693880836593	7.013068572173688	2.631234300480295
498	8.100433533048355	2.746252599017445	2.2857068390620805	4.643593653296221	3.6015268003178256	1.3161612513108558
499	2.6436693920721646	0.0031328054492692136	7.633205419806917	5.26401945313325	4.625264453773367	1.4383684204658258
500	1.9289684312833921	7.045455676188588	5.391851669903008	5.790475704997073	4.281170122085157	1.0882598685909644
501	1.9496758412336026	5.0533430357290285	9.621378410164802	2.201976354577834	2.297241789285685	4.571721433848388
502	3.274167241518226	7.9951701501236885	11.923700431243006	-2.881593457973262	0.3928268522638182	1.3642566071216726
503	7.076719489887292	5.170463309313219	6.002967717108391	1.2937183607548335	3.2195371273390383	5.1328312021753195
504	7.450732136614102	5.8402262242788865	6.348532743165277	-3.4060296307601043	3.9622990224704107	6.24623840788511
505	1.3791820050130952	6.293218917936029	8.502958315703056	3.0063817551832974	4.542570563266736	3.4545559631546685
506	2.782738465542925	4.304539906015592	5.767966253843083	2.1830760964669467	4.200008664956173	-1.0546162417040696
507	4.996635294846004	3.0964126198923214	6.650010214580393	4.803391904924354	4.012184147986195	2.4558914110456853
508	8.029003716415454	4.446394224695951	1.900177049205623	2.1884774743178044	4.186971380369631	2.7951009586121645
509	1.6663565322393776	8.691223235527387	3.5875580560469835	4.475735358624882	2.1113371055663137	1.9606359450258033
510	4.559930879182162	7.6479693581986155	6.991208169515203	4.7836045731651975	7.273175035691231	-0.45083024057461646
511	-0.3535640215441045	3.9058484277865655	11.278644384137703	6.550298440308021	5.668780578734146	3.4614304882166076
512	0.5896133741910649	6.020457954809167	4.061810870838773	6.747106212369373	8.050879271322724	8.977522511223347
513	4.800690891642197	6.230031233529788	6.129091419284154	2.9098420489808756	5.661911541942338	3.912450963302213
514	4.477356670951918	5.076906931666718	1.4944695787788889	-2.3306614815808024	7.170183667589668	9.579427538914505
515	1.8442519734006164	7.06743865548842	0.35391407991279444	3.239453889150408	3.736508838141199	8.863806198775782
516	5.0333568887018485	6.626866199396468	1.0563495798378535	3.9406449873763116	2.4576091782667504	7.429174807055374
517	1.1785749568174921	7.144546585962664	7.215268714975321	4.968249882796612	4.282774295329847	6.286485331237154
518	0.4549791556876205	6.718007502216001	6.937571331653522	4.474848097238974	1.6592338247752272	6.017080772585302
519	0.492484208197867	6.517166776822039	6.922429970933938	4.604889248211663	7.364791260876728	1.8228530720887677
520	-0.15976721989847156	5.950180040935605	8.651941616472845	4.985692547031094	7.478847692193872	-1.328879911863554
521	2.440158518183489	6.544226853633297	4.444397515568958	7.333715651367736	4.3740657587401515	1.6322322949645638
522	0.8242586080425803	6.128852470879353	5.50893693787103	5.62025166292672	7.067314072682876	1.4903464264058865
523	0.02016206253856638	6.4554108495703835	3.967883075102025	3.3204106794374675	3.3002953658302236	7.730103696742506
524	4.840922998857404	5.483901330137248	6.563217549005178	2.277087508868957	2.3475977492006384	4.398593530128332
525	2.6917472590636216	6.928735574142587	8.421382730698435	1.9525747702257248	3.962996571493399	6.829324393325769
526	2.901318147435597	5.880450354895208	8.958983516340396	2.6988686114466924	4.066313515603137	-1.341337495967294
527	5.850545012422722	8.848929984071415	5.857371815297241	6.431625726119739	3.1675963387964887	1.260978274004984
528	6.662547697963514	4.67645524821799	7.032358638726195	1.7271645476987225	3.973367653733362	-0.42298266425482933
529	3.882641203768285	6.846410625599386	-0.8605864294327629	5.163188660074338	4.238778419046774	1.9906158341078741
530	2.1872976287944867	6.433468685369781	2.4542698066784983	5.780175845623256	6.904300256143751	4.968457705241506
531	4.0935066434375	6.931763595706053	-0.11977418036003412	8.831190546020604	3.5203994517196153	0.12979134303157913
532	2.389859367434603	6.936234788141421	4.030383171582011	2.7170326413115466	4.443022839980806	1.9864689424903006
533	3.085115328325866	8.478355520631334	-2.176648197428512	3.2725499491626477	4.271886171784439	2.4228200735780048
534	6.749075941746581	6.666750924840573	2.6298875830567923	2.3999670523513474	8.262005500531208	2.962214274017489
535	4.889473238699091	3.3362528617070186	1.8204144569359837	5.174982246338364	7.523605472127171	4.444652636482135
536	5.734848953852376	7.218985308126578	-1.7367848532330843	-0.2609076651358312	3.9257141448431403	3.2332968294146953
537	2.695138082921388	3.1404720703401616	4.470350855338666	-0.04621654864889477	7.041780202277017	4.721550282755851
538	5.092647981218138	5.502133848999821	0.29905472664735644	-2.0935241192491203	6.9901989029627805	4.3196951931093155
539	6.598846482464103	6.324059616092124	-1.0036953000424944	3.547266779649647	9.558545044962118	9.930892526263788
540	8.058874913486354	4.7651490589174434	1.4766110294910757	-0.3209233967127007	8.872334960134395	4.853816245309971
541	9.046082301513527	5.291091245492572	3.3484421932509827	-1.2016150919300206	6.5830040111897405	5.667751662765852
542	5.449684823510766	7.95898312087203	2.7386974518432363	0.948763903606119	3.400055255469147	5.3120001885376285
543	4.809223925425352	9.203599223419413	3.8397533697607553	3.393380715302791	3.734848139398835	7.02553080599931
544	3.507512658044149	7.138690950807826	0.838841890257081	3.1684108335463295	3.782841718147141	5.20371514397274
545	4.741672401620223	6.361617211943934	-1.7006466638833295	3.9603760553985294	2.78160204215318	1.16409113466913
546	2.80181747333939	5.3261593535921	1.3179672607791189	5.945373093501318	7.260139364353936	3.4865038467823126
547	0.5687957269722429	4.591913789049008	-0.19193618162295273	2.182681657282411	2.756655586589092	2.519543214304191
548	-1.0046237825179025	6.877179605195045	-1.528850531742108	1.7756141340263576	6.5595026401612015	1.4967131106393068
549	-1.5658324941926434	5.917435875944036	-1.2370817216578571	4.904878281895948	6.42951598879019	-0.682019253642998
550	-1.1846056078965648	5.503574155355896	3.5452362872446996	4.626725917107416	3.425717528113367	1.7078014336072669
551	1.1247930699753677	4.909133939407806	5.491185719854053	4.421986583034215	8.09857974783147	1.7765254852726065
552	1.7487804021049556	7.906402893697993	8.950527788506278	4.017802201614628	4.467056118633407	2.6255043639588758
553	1.514921623382667	4.926600621834692	6.330249274883867	-1.6484504386632455	5.613531580796279	3.868512157338281
554	4.465943220537488	6.893140365120936	6.617793859089956	-2.2113898684753552	1.4840234784474582	-0.7830802709809119
555	4.102606712081434	6.1027876701789925	8.717475266553313	0.09059556521442073	4.658171658252997	-1.4405923878459987
556	4.047507649911379	4.422376385326379	4.162159939392139	0.9371240425191883	4.076960975852404	1.4295397190555184
557	1.3085352041811735	5.193008972583478	1.5967943568175058	3.866398929587436	5.04961279058119	4.470627793539298
558	0.23683914852849328	3.4704805449247984	0.521465996252708	4.834931990987259	6.4210224666738815	3.8722546916723113
559	-1.0035710288052675	4.306604212527635	9.431993608016056	1.821884390081226	7.075640077193832	0.8377664123651802
560	0.9697860636044554	3.890461173708178	4.663116578350189	8.051336524691767	6.598309197049683	5.188938891399403
561	1.4031129395039295	5.075085616794102	6.921675013531828	1.9604882520458835	7.590622885603125	7.198845528805283
562	6.132597883870331	7.7541744740515055	5.923056820233039	-0.30289837588476404	7.49992129542529	-0.09470784536870272
563	6.7454761629916815	2.27018063457451	7.942759152197572	0.47123608678326767	6.911568451412639	0.9211130585233179
564	4.879166751639742	2.896044136364357	1.1254645934451917	-0.8151097499374875	8.102359440817134	3.210285780180187
565	6.229117599724845	7.458875581958485	2.028777477709047	3.211050347003268	6.8141109809909945	0.4556784655228834
566	7.233605444772884	7.362521022328648	9.15978716999857	2.0288026395312877	7.952738546552289	2.901903141517503
567	4.285930909961436	4.876601585234233	2.5502873378605075	4.208590157273433	5.574180322034335	6.025534516444905
568	0.32138775220862587	5.4548532037207105	2.760696487530357	1.0939223603293378	5.496326945445462	1.36510022559979
569	-0.4246082242002966	4.715946937754064	5.965485156427044	7.188104931359151	6.05084602019711	2.427986600847334
570	5.960956699770099	5.155225506065158	4.213591289564082	5.541020773625624	7.6876761769179325	4.158918509463859
571	5.789578091105829	5.712878769601453	8.38638848151851	1.5373556425419925	10.218641821551214	4.438119453677977
572	4.486685246072444	6.2060604259179915	4.2354859623863526	5.81036634340319	5.882838253866562	3.474859495481976
573	-1.2665286457150597	6.7264649769250635	6.4655677043955455	3.292274809611692	7.555482462521884	3.2581657571725486
574	4.560955575751276	6.097566659574783	-0.30752163000696253	3.612374814950178	7.072500468851129	1.151678336203651
575	7.409978752892054	5.6619400569563485	3.049473813897657	7.99163552801526	2.0095909708011983	-1.6771879250633346
576	6.678819866255548	4.806250597214346	5.724625437778306	3.7415992102564095	2.3105866880771164	0.5194509467824133
577	1.2052331518525778	5.463919193429678	7.527503662779329	4.957393627436244	4.028254732565051	-0.05099632847209537
578	2.7078487961817084	5.982009986140581	1.3443199741689749	6.338571678476257	4.574658213108049	7.0809562939626165
579	6.638529302281532	5.88070865402249	6.714450191779418	7.49123037482113	5.349597380459696	6.009303676843109
580	7.924603535501196	5.557987999208334	3.1033247577193075	9.048404871088737	5.069194557708772	-3.4677731702160264
581	0.7981340248108856	9.121307521729076	5.065948911873774	5.491142131662376	3.6497079026411425	1.216480491828617
582	0.365933082210945	7.505142323917132	1.794754884383068	5.29818926725476	6.789803360074709	7.715113898036759
583	5.862785274248572	7.767651303054998	4.458550117308319	6.854858684009716	6.427341890690327	0.9563967565909397
584	5.943298778345062	8.076126496656544	8.456434322790926	4.867291578682735	7.565628088317701	2.223903371222317
585	0.18460943207208844	7.939423061643924	6.322677460785172	2.3009438442002583	4.099823717071699	2.0892592966245203
586	3.3010747589515477	7.509763771634262	5.322110801244099	3.3848526065373905	1.1204419562166263	4.252654257161632
587	4.140323444229109	7.081085679795505	6.656088318831325	5.430528422848946	4.702215249909782	9.78195551297994
588	6.1717314218887696	6.39326445719109	7.8198214910978185	5.736272214278657	4.4404580505788855	-1.268001183793185
589	2.6397874583104426	6.502800757818279	7.3039047024706285	6.7906562843202485	4.0969271356214065	2.4005796438060965
590	4.196346294581223	7.514741464366092	10.309974279576041	4.649071029102199	5.33809606882238	1.082526874391386
591	3.5048831265154665	5.530320828448681	1.0627188647377488	5.009757569572115	5.788572878997222	4.159104515387411
592	7.116335313184468	5.091058244175049	6.518468467245136	5.824774135953948	5.747897379211555	4.265124616110991
593	1.2955363662983357	5.8813061914316815	2.8613694158438903	4.144545920625409	5.431760738976725	9.074200098824221
594	2.525355111554966	5.245750758555441	3.4975752773808555	6.898414319037732	6.523410405944662	8.255481381338283
595	6.012789332385129	7.7953668215989875	0.37163401466896256	5.551508933723394	5.0741478239090085	4.684495298883186
596	9.012247211588212	6.351289778937113	-0.3455459601018772	7.346163004368772	5.873436470599174	2.4230599795465384
597	3.8603004550981885	8.115562807397387	0.3645421248284071	6.7338344153838365	4.622806990410742	1.7085846908623628
598	-0.23342698060068948	6.21467782897449	0.37984762967237895	5.881593584432446	6.606934008543028	9.932513611082136
599	5.150945420543985	8.148590212832064	-0.6563467065937454	6.240086308506659	5.22752848893233	4.7617131441262925
600	5.109007260339361	6.789343865064483	0.26423492674402577	7.051481136876146	4.346189907628214	8.141832900250485
601	-1.2442104198001744	7.598596473990449	-0.7302196691929181	2.786520749373885	3.518624106487232	5.071781172958473
602	3.2634758222856255	7.297969597661335	0.3602601222238451	2.833975904444528	5.174696441547873	4.789663385796985
603	5.724666360530758	7.009915175792048	4.697999969055885	8.238506495574013	3.589559860957286	5.126061404069517
604	0.8400503477589985	6.767081012679526	3.0899511782210505	6.910153168540146	6.829962127463926	5.739994790599299
605	5.2489602949077625	8.213293497828273	0.710802889676899	5.347545377987998	7.3048731234493625	2.414485416313867
606	2.1101241997068008	7.996268862754693	3.0872512705443933	4.021246059089078	5.466550149666324	2.3754353107577337
607	2.962889338490467	6.61145885892938	4.018081469581516	7.267375865191874	2.0794806734686526	2.1873959529907547
608	0.6416133258023016	5.060702402415653	5.37282639168322	5.310391896720142	1.7002189459362727	6.852218973453907
609	3.547446494815603	6.0955535660467675	10.165060482652825	1.287222775067204	2.295802292392341	5.583975382617567
610	1.7663921551122679	8.725527676477887	2.8285153485113894	7.082087760556054	1.7048871998816235	5.634360816646861
611	-0.5065579604533869	4.095420710789149	4.80360777032137	5.408056564088549	9.93937099589132	1.308533342786441
612	0.6500440602519687	4.751705392048017	4.587588604178653	6.391148629405041	11.542110851358752	0.20775621437307729
613	-0.3337886429269401	3.6936721787489986	7.059535681133835	7.53425295760859	6.161596215217451	3.641030549091404
614	3.2676171878759876	3.4086978093897122	4.167289666885661	4.269138903965018	8.362548288275095	1.395828559618398
615	7.340950372466068	6.173703294792642	7.76347849868109	4.490719439806351	6.310660758131019	4.759945987931369
616	5.896242577264855	4.959678012590016	2.0088661952642313	7.455597511505755	4.754996449115235	9.375951514563642
617	6.368884779293609	9.004721328967088	3.2423317177690585	6.663192865031122	7.219885896232084	5.931401998949968
618	5.544082479065701	7.188464923140557	-0.34910610767626216	6.050323566536804	5.713962528121355	5.655294204345228
619	-0.7505507126292511	7.342293751237299	3.9821677108205473	5.471241627819604	8.645707197198615	4.552694405350109
620	3.1346617390968174	7.870776187378375	-0.5186226655578869	5.381362988503196	7.776426124032346	5.4826968501063735
621	4.166381655146064	5.698306106835948	9.402016692582357	4.21207900986368	7.2604071853902274	11.42273555848504
622	7.333261967717123	7.03683017745531	8.482715358695687	7.246707219585447	5.321642070993105	7.365546120530261
623	3.5580553401349437	6.991205187649847	6.910271529169418	6.541658100408285	6.724109915891064	-0.5031779945916973
624	4.831556427556716	6.382007317815677	2.8042425110080456	6.352476484572404	5.382855804191425	2.6107921307014146
625	3.8021934032779257	5.420230774888629	1.337865797664432	7.120815301090967	4.920989513367701	9.12989466648135
626	4.354636075030244	2.7554848314863465	5.092580070267456	5.048188213774635	2.4660096312777835	3.0577880473061327
627	5.233652461484584	5.214054006742408	5.785199841856157	5.536234253903617	4.048060531740896	4.737337234019247
628	5.473171968624805	8.940885734705184	4.994139821447055	5.9628455974821275	6.902559753351118	-0.666469824486005
629	7.190379465955231	4.9101315588409005	4.146359905151664	7.2101950935858365	4.490221821120523	0.677678594364567
630	5.052333702550801	5.803748447089219	4.62344921666441	6.132116526460281	6.563101285471109	0.1562563070608117
631	6.548025816216467	8.063699969930845	9.829444418057088	6.364408006836459	5.918700480934799	1.9805605170253426
632	7.100462374511374	4.5464841198455455	7.2673042114884465	5.90576182117677	6.767155415175998	2.1331914995052164
633	9.558428487212643	7.046605728585376	8.883094038979753	6.64780311407465	5.915152392862744	3.7129880136591975
634	3.1146244598597344	7.270222886221616	0.5123833200544375	5.204318283322875	7.5164494075134805	6.061581616967124
635	7.09244597764264	8.5515274012808	-0.25912329009025387	6.482231710370083	7.283242126297654	2.0896046220366395
636	4.649202617855583	6.86684158553875	3.713875239239673	8.574066374042129	4.836717989019976	1.0626080772267155
637	3.0854583086474867	3.886311727096131	-3.4910149489735116	7.846501590209947	4.764848138212539	6.872535803430795
638	2.0406342501743375	6.293529719451369	2.4387219546097847	6.076717633383862	3.2957757647398433	1.788648344649016
639	5.184785299298663	8.137881963949198	1.5166647710197727	4.559980758630695	5.546849402843325	7.190642829141283
640	1.7021359492966632	8.685320771247605	8.030721607491724	3.7104685738033947	5.951893534391207	5.8791011926437795
641	1.851054594152101	8.019878168463332	3.9015715290100346	7.621180140324561	3.2960538193558744	4.680599380789817
642	7.145507296186713	7.689562811241055	1.772972889414288	4.406672738595801	6.344437555725863	3.1900664124957223
643	1.5248453810854243	7.39120508291058	2.3693078242594274	5.986801794596083	3.1526974011143376	1.5255278667141505
644	6.910615590465764	5.3091386761101615	6.002186838187704	7.022243144950725	3.5991636708469756	7.3566983299281254
645	5.31132051791841	6.018538258396316	3.726272728547509	8.091272711938668	6.053998458887087	9.114197956163077
646	6.330548913972356	4.234990351642559	0.863997629964259	5.225099847768542	6.355023546302791	6.036224856182528
647	4.070944721112296	7.8877836869007405	0.2978477491665771	7.18464789073604	7.529069935399309	8.958738029738536
648	5.546095437903222	7.122822101445893	1.2753847086909944	5.401010484300084	5.6158321018236474	4.506973757802061
649	2.1962772761108376	6.289682419355381	3.2483934981753118	5.265048110603512	4.9262235672845405	2.1488704822079083
650	8.092670266498676	7.001344965299789	2.0114417170111625	3.757153012890855	5.088417350301314	7.25002450100164
651	9.328549602156844	6.671064782028211	1.4361680613281451	5.075602485467664	3.4311622627989773	8.113844478232007
652	8.193686184551147	5.057278925338321	-2.0318196379112847	5.151358388229313	2.934736612761224	5.332980289673005
653	5.8089635046992685	5.738944718960034	2.802126598683697	4.964921149960331	3.5008406656965	4.20318463479375
654	7.743757618540729	7.043987678904741	0.20449504742884844	6.082544856167701	4.193620211510383	4.5093473920683556
655	2.434720399978382	3.373369223494713	-1.3443599816759688	6.248122919522472	3.820756455853251	9.299445162802375
656	4.640409011743478	5.783213373292784	-1.523873177987265	5.955670218542129	3.165181179007659	3.417667359323108
657	2.3278045562275715	3.546739177289958	8.235671817917492	6.2742977009547936	5.0207928890885745	7.52288252267995
658	5.544919447719873	6.953936042898732	7.824872660148271	6.7204706290195935	5.164183026749393	6.067219801569233
659	8.80591839257691	7.588523604664122	10.353456554142861	6.783686526159056	3.762141488593446	8.569366897632976
660	2.678365397843248	7.246933879640739	5.338376981650406	7.028125295377417	1.7353832226608088	3.7430417516124286
661	6.431156599744144	2.9445413868315606	6.944765950687968	4.775862505102037	2.1908940021264103	7.902501901805275
662	5.898810956862336	3.1382613550998277	2.42842801408941	6.673530810188132	2.9467046281832516	5.268574847623246
663	4.042825861516709	6.293102199411273	0.6851999634651055	6.2893772135059605	5.074782716426786	2.3388719307708605
664	1.8192013422018527	3.8394103405898306	1.2479073182303677	6.083785217423031	7.393707168818659	5.668890634897182
665	1.8657322776254903	7.496766726113668	3.813736275248558	5.039160495319966	7.333051476039709	7.237203210389841
666	5.878482005315205	5.639265714991627	10.894178298709024	7.27213930306086	7.231643763408563	2.33363871948692
667	5.506874694552916	6.4794928684895705	4.534906782146901	6.658629629260421	4.861443493412955	2.4079662620023914
668	4.795872395504405	7.016478132559843	1.9599282893532322	7.301011377367847	4.037910099091648	5.853478297556954
669	1.8164615406960083	7.37944406255526	4.08518327460099	6.079779143946972	6.4089765256471525	7.406708570327256
670	4.381429350107254	5.016073541125568	3.977573331996264	6.442032760302714	5.112781103887118	2.9158148099978494
671	4.715268546379425	7.841776408197927	2.3175650399491596	5.033575585166765	4.300506643921933	1.7851239341544618
672	11.413196717295351	4.620187576373452	3.8153123147236134	5.252988761444757	5.163630151001191	7.56176597058358
673	8.603590378703013	8.395687957880723	7.623386140489208	5.987066243942718	3.4624530482883014	2.9223009895406804
674	6.265665108376173	7.083905689957025	7.387447229952256	6.065271295252513	3.884804847292711	7.486935013237501
675	4.261010132094085	3.092814796782711	4.440507057716272	4.208313004091472	7.536083851405749	3.773993730291306
676	2.917212212208572	7.526404432857387	1.9628273267680127	4.03918881961825	7.398835263119659	3.59836321802786
677	2.645073829721361	4.541878811460013	3.7559370779289476	5.944964428113872	7.0055551533619616	5.86843070979566
678	1.4311988115392993	3.1896296723978583	3.7894909418253557	6.099606821510263	6.589392551568475	7.081483579812886
679	1.340686106860558	8.006275927246872	1.7354782476296184	5.48405144030619	3.970283351656361	6.374656309956881
680	8.022923646541212	6.436477766511796	0.5033871347659963	4.410745489313008	6.553668905336497	3.321159764928716
681	4.705195443060478	5.89775244191835	5.37375147000936	7.293521657585932	3.9624871902304917	2.1847803461221504
682	5.492269377199053	5.0520805531160695	4.0569148780891675	6.670714142546198	5.642905384907453	3.88725858992633
683	2.4655049092679824	6.459118407945236	7.55637087787164	5.20736129917785	6.797334697318911	3.0065977343494246
684	3.2415805791287724	5.813800832578221	8.642939660903433	6.336078493492728	5.714003019044943	6.783311250157221
685	7.263171894143685	7.403699510910176	5.127657579625398	5.156382662922671	5.998649216223199	7.814922443229947
686	1.9214480011014514	5.58473753540358	6.153021821753595	2.9053853326473114	7.435521486988396	5.606379346024268
687	7.47690235135935	8.314386699000552	6.26054347833541	5.021666121469022	8.12913377633284	5.954263163681625
688	3.0378118616448324	7.098482262550921	3.47421109127891	5.664024217816717	6.058928614669673	6.613849472723298
689	3.7818152456509284	7.276212978263169	3.337160297937072	7.674248542208084	4.905730052384958	1.40502538299918
690	5.726858720123897	2.6285637018265606	8.008851819903251	1.5491006266381069	2.7790080552319867	5.57369240846975
691	10.704665213014481	8.531582017339659	10.961392364578666	6.71712274385069	3.325012075938114	4.551766219003277
692	11.474526348383137	5.714566961429355	7.797643850492511	1.9263294619302773	2.154476524019255	3.6006826740596276
693	9.425734486674694	2.913424413067892	9.474250382452865	0.734131865350341	3.4706312674402464	9.786803838524593
694	10.449269514065707	7.234434975953308	5.375916519094091	4.827536617618242	7.866088265876819	9.199339512892578
695	6.709568712700241	5.818094616132878	5.659774762994855	4.692556903543896	6.192322974001259	8.990376248304962
696	2.2602815261471823	7.315294168633717	3.0937280748807483	8.138212441802567	2.753425061211446	7.924261848703819
697	4.783939613940791	3.9518607091277316	-1.9535375240148987	1.4799436281832092	4.3741653489380115	11.142026240157877
698	6.655902020573846	7.525978294170802	0.6693535478470035	5.8874613993669795	6.449172241043315	5.798914869383101
699	8.086496477233228	4.865564523592253	-1.8412104967222633	1.8830781095036826	5.457056530890995	9.775936584104258
700	7.326108006420761	5.12644789996291	1.6079945171941459	5.550924635470437	4.621256834633062	7.82727817144392
701	5.83841658263794	4.055595705438966	-0.6041197181005633	3.3908394553062653	6.769206861100856	6.088858378522047
702	7.989088044957402	3.5193067516232945	3.0324360582488072	2.750791663233934	5.354988702190181	11.47534398540068
703	7.158129408855697	5.158270227817174	2.7242846241381957	4.245338547896088	4.61225667405524	8.484992544560596
704	2.5697016505662353	8.408991814763553	7.381088251333852	4.573451656901718	2.428301555410861	7.879660503193269
705	4.277469548678379	4.453402306933788	1.4468469531290333	3.3302843893565197	5.470227156727944	10.432231133059659
706	3.193954248667516	6.170378728414925	4.18957071100711	0.6079316022330368	8.200298169793234	9.613971484357236
707	1.9339937554681652	2.6593105946097833	0.7841813221881723	4.981906997697254	4.957843126081161	8.021373825533047
708	2.284981163391134	4.22719317426555	2.692627231313801	2.4061504787167873	4.022297696091986	9.615814634625963
709	2.997306563014755	8.548115356727864	1.8712045461169176	5.634283085560017	4.439694907887763	8.237615051035759
710	6.169361733212058	8.24382366374688	3.238342275899713	6.298501941900578	6.787283035767914	7.5359183147924265
711	3.7894882559439407	5.039773881319419	6.113982945052031	5.281522993418376	2.595092873804807	10.548864308750888
712	5.035456614770845	6.949614977656716	2.192870807925971	1.2186235005688069	3.446695689135866	7.451329740212082
713	9.462867283339824	7.905537463028814	-0.5612916279897694	-0.5835239061529336	5.332589512287176	7.665630297087654
714	5.314588998472699	6.719287598140127	-1.0815195045847328	1.9987084957822494	2.598567624948103	7.677390752732164
715	4.978079620616033	6.807238133015251	0.9767214074529591	-0.4547280238358986	6.538810571244131	7.277554478829444
716	7.552445146863873	6.997186025192553	6.763759772212545	5.682122947681041	6.598809914197201	8.4885844064844
717	4.553126013814679	7.957043342738521	5.7861127338976415	5.0680922551400895	5.138170267537591	7.738495860829479
718	2.564351940154799	7.709766059205609	5.793826775684542	2.0451598803245643	3.0284646126902053	8.335694505315402
719	4.353422624061126	4.407815315789281	2.6843705665637327	4.981684282170224	3.0654664381581926	8.469191195311977
720	2.2310748052536953	6.506681664762668	2.290290050722434	4.451588151325006	2.584713189278673	8.052854711040654
721	4.668271092104022	8.505926890827327	7.215687877940005	7.537583799463577	6.148702943108792	7.541030452008031
722	4.293137116618484	5.951130493126205	8.911518425427035	6.078142846119453	7.502592008751444	11.511127837105477
723	3.8937310763204795	5.124378589678397	8.777539300947371	7.874262219701791	7.771421665179722	9.294824717239667
724	3.9289137623951698	5.82111187484675	9.782206207158357	9.57363547383722	4.874760153525201	7.2178081271496906
725	5.909817754011876	5.061754252124309	9.246694048704567	5.389574600997516	4.401633215286246	8.447169026627027
726	7.100775674844785	4.4158613811645235	11.444431846835561	-0.5058656207753724	3.6048128904573664	8.747669549057216
727	5.5995538266331994	4.346808600419223	4.259387504302454	7.229077447387517	2.6533991058439805	9.223683488420798
728	1.682385168343577	7.186596708779281	3.375007744357558	3.175257879511405	4.830725127654749	9.36083599364551
729	2.271183527044751	7.456596645381786	1.910758695293521	5.180734063515364	3.9464983096294883	9.275066288898362
730	6.57201324398823	6.96106523414293	0.3753125187823858	1.3139777593554092	8.39569530668944	9.227406112495027
731	6.992602854855807	6.734414293540357	2.3778990501322994	-1.4914160636584886	6.26310930039284	11.162417254244751
732	1.4010268435162245	7.46975657315812	3.363179457142479	2.347763676085126	7.260220209856768	7.3313717066323525
733	2.916318210339921	6.38996390301499	-0.050041308529155525	4.764796675510574	4.293428326361199	8.36459701011141
734	2.72661482801637	7.55350190792185	0.29237249609848953	8.187371359581402	5.459538156771182	7.782463436193813
735	5.185373740969372	2.9444726422832512	2.789868770115484	0.6972323146956131	3.8581096919612277	9.078196050514036
736	5.2334159440606305	7.989171520590436	4.993473275957935	5.487610830372412	3.142303247243818	9.632812972768937
737	4.534562916894054	6.561818933793049	6.594369795970231	0.6446915555916897	2.6987099935496133	8.961937516320132
738	7.07345861650793	6.2602195731749495	9.171590742533068	7.506856376988167	2.3617674805977193	8.482550382815134
739	6.428332379633516	7.164795478099276	0.7891316668605415	-2.2117780984843787	4.355961767775185	10.09718764317097
740	3.6372525178485673	3.9387387161063803	9.309015576667997	-0.3463067515733087	2.825737091008621	6.938493984289828
741	5.622431987366271	7.595648323724307	4.66529254967003	4.3310891546062145	2.756582502964918	11.585406156355761
742	7.669188419674057	8.044346623603243	3.794339840865253	5.172714564678258	2.026830981707787	7.026804795283132
743	7.915741229767687	6.2077406655945175	4.805913914378379	6.456098926237886	3.9054250908236856	9.65012977740309
744	4.827467072006503	8.086463739370458	2.2552621256744487	-0.10606117962810237	3.5335581860781735	7.497337084339353
745	8.194006181098002	5.315081942065601	3.8433167900474037	-0.6417493803936537	9.08710589514712	8.121297356365424
746	3.4844116385289126	5.020517575889585	4.479479029792445	2.0722637155752013	4.292501843213347	10.754640988155453
747	4.659911451049024	4.930824693817317	2.4163024377320204	-1.5747739131292067	6.1078896744239115	8.461445543284752
748	4.387075162241704	4.973155667055315	8.242195596424644	1.5999853464775242	8.99274660716628	8.403664671587354
749	1.264943686215943	2.786451592828826	9.348662589755314	2.269647322469176	8.440412549452548	6.623256131258849
750	2.900838376479412	7.545972808519308	4.066783751370365	0.010209736411081399	8.045220990527625	7.554990941502697
751	6.5862617785330855	3.4147558593398886	6.949183035691489	3.0185568878142126	7.208183391833296	8.943679033801557
752	7.428271898353262	2.6426790248593264	7.184773734453744	7.144841278341845	9.7496119029652	9.49191850057719
753	6.480428385889644	5.770037909241886	3.7042044146882134	0.39139048084274847	0.8591184357472963	6.411187141349452
754	3.9057620433497022	1.1349639321641594	1.9192118763139978	-0.8509147054133533	4.986477791557097	8.25411578119742
755	8.272247515129687	6.8223370371809215	9.44147067141802	2.3786225937032555	2.19538811011952	8.67147642055602
756	2.0424370326414323	8.296892917963316	5.879222534864766	4.272214656646066	5.134226710676911	8.076467165739174
757	8.340279598765719	4.049050539561718	7.482117347099082	1.8256186136042154	3.0252533397100616	8.94907446848269
758	5.629317842742881	5.509697486082724	3.6005377298180106	4.619001628385151	7.1162869008261875	8.453590988851825
759	2.348739647256577	8.912156448189883	1.835280395355189	3.1421719355414526	6.434692618082151	10.05983127477015
760	3.9759599225132303	8.208516206667369	9.436562108750215	4.521935900965975	4.9580719264396675	8.154580775711826
761	5.812484368104426	3.1772832358018457	7.827398430968442	5.785945802195972	6.703622398618906	7.275029949840653
762	8.787775534652965	5.786894166933731	6.537456843271025	3.8966871334839666	6.436782747687645	6.847739358970306
763	3.446404727591823	7.991359415545175	4.26067265563687	3.031567105512498	6.61087327912203	9.92903587161308
764	10.5016266639137	6.057342340528529	6.024384511137354	7.023951312450228	4.796650204268583	10.430947993097996
765	10.684485852583569	5.803502604120122	3.329359923019031	3.6989236398596326	5.833761123363785	8.240258434903375
766	3.9094788590075025	6.820209495278444	2.506329207743329	-2.068342590137235	3.2224137505031454	8.113873697682516
767	5.732207178830793	7.730667118609478	4.331454739348861	6.801873898336758	4.538025260155261	9.974724446687796
768	5.195030928087292	5.1834670810094945	9.344118930728186	6.617368470361791	3.9006006689285435	10.402425728939534
769	4.966118287218717	-0.7271357358658845	5.176339932862983	5.696305400401219	4.641752498364069	10.589587796529857
770	6.462747662388772	1.7163140147284353	6.626952098127197	4.710230430623981	2.623804893428882	11.08547669659842
771	5.263080847008117	1.3321641059808467	2.4222683149922988	9.71587318531452	4.570855669123231	8.85140606129982
772	11.023699426192069	0.9143787048803946	2.6168829064355226	2.5530941283154265	5.628458184228357	10.80131847818224
773	6.971746288725879	5.871563549551219	2.564910879243427	0.39350717426574006	4.755247355516625	10.963060441899938
774	10.65627581907132	2.7179030202318635	5.2646449491816085	0.42717964026435684	7.093029562673801	9.450960482265165
775	2.9369534908662502	2.8449551201678416	5.378840969966069	2.225638563634431	6.101685519218235	10.968065776347958
776	4.86730017455283	3.981625965484125	8.647969371271515	5.932024316116464	4.912054809006729	8.562695404371711
777	1.958976499117857	4.969263681558199	6.804031552052228	4.190432819759814	2.826228065389972	8.274880778334506
778	4.904383241650061	7.40946209442157	7.258699394552144	0.07902249137713745	4.897363604873668	9.1973067199714
779	2.5918451244766327	10.822838259993267	3.1460493485089915	1.6045335008159562	4.57154055893349	8.872492674485017
780	3.4526481585991227	9.783799745519326	4.073880961913992	-2.009458368759094	3.5827906462637613	9.991415550643298
781	1.6004820259766874	2.6571733450537347	2.9345817893864257	0.507393717504514	4.622611051442828	8.563402860761737
782	1.9486280720558031	2.2369950776029213	7.628099127048053	2.8272640123355477	3.1993555071501407	9.329000336931621
783	1.9919095597014558	2.4733819907818346	8.285353415857998	2.0177534643911743	5.861233900906701	9.779016644593238
784	1.563166491030006	2.995138646775173	5.207449862415263	5.818083460510495	6.833605461026114	7.330653490237305
785	4.056432057931258	2.580873068042156	-0.7224937823157908	7.763728404676301	7.876969498160221	7.185475455353459
786	3.7518631488197887	3.0786987309197094	3.1880171348223914	7.272827319980113	6.79612655889818	10.476003813808864
787	7.653514777583172	3.648671178126462	2.56749610364213	1.8682582110179913	6.022229954488647	8.417347825086976
788	2.5054357898837116	1.9933429403246268	6.150037639587827	7.790532676863267	5.658484973664947	7.242223402873003
789	7.552493613208006	-0.5522655335822279	-0.35114449200839415	5.511867941605234	3.209325043341335	9.420534685781194
790	6.105880784071836	3.241550503418051	-1.2905629832527628	4.960317254604706	3.663499512730811	8.04239579909622
791	5.065372510741195	0.4048391064771535	9.050647708614846	7.266426283392866	4.415932803722926	10.08089064333087
792	-0.0022710379447321762	3.000557617708638	5.682694286352061	3.578635898324659	2.653048969414176	7.360300423572329
793	1.5943319130728422	4.916687987848155	2.7069674597916973	0.3980640944667532	2.5843544220517565	7.7469433374869014
794	5.844338464173956	6.358790337930215	0.12594102867551324	1.9065144075896039	2.9743481204108857	9.164669250664014
795	4.045838142905416	5.8531128820219775	4.45361028237885	3.945424963913593	5.229013829099565	8.554662296937185
796	1.0730419388367354	6.174563653606562	6.569466691875224	2.8245947439904118	3.9026397981201493	9.54594753435805
797	-1.1844757262113217	7.374388458180272	8.599607781832743	5.0800254764946144	5.6196472705751095	7.485179585034753
798	1.0777263547658233	0.8216851999702717	4.901959908803647	-0.35682065723881023	6.430663788097519	8.52993743906462
799	5.868144206904945	0.11134776061148714	3.988875410245905	2.943948190967446	3.933553662741368	8.694833411741836
800	1.5591604866447255	-0.6940675926962414	6.050204787961656	2.5696867662743865	3.533508995368241	10.360502606896873
801	7.1207767640001025	5.8457838193405	7.785577156111247	3.0661078660939154	5.583582538195856	10.409415107434045
802	3.604709333419899	5.982228062501842	2.237285704258862	3.5473380246550184	4.01870183090706	8.38713617607976
803	0.3729607165965696	7.076114322005976	2.5524267876713487	2.0733956280092096	5.211356131486368	11.838987880299372
804	3.5833483379994386	6.286748613273441	3.774695731955965	3.5544297519738275	5.437304714189476	10.284502757260029
805	5.773827950411219	5.895455183431534	5.579685830805242	3.3047700059382668	3.105922649060553	7.942529736037685
806	5.2181880881650455	6.852154475895037	8.945404310116075	8.315482938462852	7.690456434010991	6.939907004511048
807	7.120348189089917	2.1019769512395183	4.225766495807929	5.115130401549461	5.843784089295131	8.892036281813782
808	-2.0137593347005134	0.15654110920122033	2.8887497310468895	7.43006985917141	6.49370242909479	9.205411865354979
809	2.2340942811472586	4.914704653290009	4.486349738874073	-1.1356370338416972	5.5289645541834505	8.35062557640067
810	7.119471265103469	7.614824555050304	2.8977763842755992	6.916032530883431	6.367386739709327	9.631450884465847
811	0.9381273895453456	-0.5224206757050495	4.917942315204434	3.015116280114576	3.847290386680367	7.842488118626663
812	1.5477804844260803	-0.9207730056148915	3.000809035331666	5.995031861192793	2.588645027366892	7.037145036157348
813	6.454277091842628	-1.0276265744816668	4.9574791865885395	3.589190598627438	3.0785513192643617	9.04871580733063
814	3.9323776183565307	1.674942636755517	6.563500102778688	3.6975699023925555	4.815535687586477	9.956144076132478
815	-0.3623912025957235	3.2199554745255194	4.8536788683097	7.6989347440956495	7.197314552954434	8.541427868008654
816	5.470053978945795	3.8877786442448596	6.084914889554591	-0.19903663864772503	5.960224261986217	9.879604445645768
817	5.234889599794744	8.436150129815697	2.698586578487923	1.8692424585543364	6.479694350337444	8.620384427616505
818	1.8104783021341324	4.799282215656406	3.609323626659632	2.826911135476257	4.276557697614476	10.110618413889954
819	3.5869764401908366	3.6765309227595355	0.8135173766900082	3.328651236323221	4.231206343021153	10.343450856936713
820	2.573760876957881	3.104095013624246	1.0389884865996935	-1.8669324423667648	3.809666470284388	8.285297487892427
821	1.7578174571508118	1.6554101817212332	2.4033288534020123	1.8548956229115405	4.648971486400476	6.48301523296506
822	3.8326446915461654	2.9081820550578925	-1.5561729234827353	-0.18110166142374043	3.1212735127016566	7.837290260771288
823	-0.09140854214886693	5.589764217249526	0.4235084344208435	3.682727254589759	7.968166453026838	8.003551856589885
824	1.309347082283177	5.229177784212304	2.7068578319634318	1.1627199508959603	6.876624766672583	8.593440903046098
825	3.387840460898099	2.265680096753199	5.814645578111047	0.46495872059754445	5.868162619490201	9.6138792957425
826	2.2630856933866235	2.8927952146581473	5.593062502144455	6.34704018759101	5.8747434762221085	8.635524545892313
827	1.3157129278235002	3.461133397844097	8.56083967350829	2.518253481428319	4.140224429338393	10.331881448691181
828	2.273083645895768	5.3394019090800615	4.514603285644161	3.327950235782185	5.558830975267145	8.914033314278411
829	4.970622817638716	5.4284039262257275	5.442795062638284	3.145516665426748	2.9474474693205757	8.19757739896898
830	5.431081752395784	0.866788009503621	6.113177572370981	3.5083607281234244	2.1822907385077643	7.558938575497294
831	7.118190001641923	5.495263486073071	3.2430847095744633	8.20384291930836	3.155010855914782	10.302752738305779
832	5.58430039765025	3.936791585598693	3.3096533623151827	9.412527414215242	5.463359852823168	10.184658840894135
833	5.584436592451605	3.376454926872577	1.293732379092541	7.830695723274402	4.940142602455836	8.339555020479509
834	6.714571573137631	-0.6624250039850622	3.849468635950561	6.4684166707939115	4.6282539827842335	9.245624511544493
835	-0.21722689012051727	1.4603092696558146	3.4148846471324106	1.3591668146389682	3.542557463649567	8.377024531830621
836	1.0221588742808234	-1.119298856794949	-0.5993540500503398	5.980746755032317	4.19089278368654	9.827802887860052
837	6.800186123408231	7.46762939503068	-0.9759022061507794	3.225888210795169	5.419778331781007	9.178782329191504
838	1.868212575241519	1.0694533353463251	1.0810625056812038	2.6411861014629916	3.7646041796432197	8.274780005818078
839	6.182232117879613	4.043115677249258	4.223151743799999	3.3359500577774854	1.2738258151423638	8.836815099322376
840	5.827351748518195	4.149187223694449	4.30227493912267	5.655183322570001	6.4618120773393475	9.807826119955672
841	6.19985368864448	0.15114058101044414	8.611667510791216	5.548976152498022	7.687936685566103	9.230835263805991
842	6.551840047484377	4.778463359319969	2.4218060083843445	2.7650503488391474	5.0058422898083075	8.68139484339008
843	8.05436005072917	5.774062528088109	4.500801559797233	2.6756733447278482	5.948955440106371	7.129648251060948
844	4.43845886680822	6.925501881393795	0.7228236757115483	3.317673353686129	7.12980938304119	10.173389702441106
845	5.557089151339843	7.745603342441251	1.8086576310491547	5.731725988791845	4.182329849268673	7.933870178965372
846	7.3236868036996885	0.1165906259988453	5.909516269382822	7.258699516125067	7.0759426076166845	10.458812397860369
847	0.0992532106243046	0.5250984983029284	2.8720549282013654	2.084992051861464	2.4234730495954997	8.487805018203217
848	-2.076833713962853	-0.6613809435638264	5.144141770586688	-1.537519250698941	4.707947139073472	7.758929003661407
849	1.8805294001362771	7.98916881749899	3.6227095352728695	3.479383838978383	6.206267199169994	10.696920208235142
850	8.467566967248393	1.0446662776222908	2.874829917030378	0.24221641349809617	4.452005742666894	6.974946914034487
851	1.3868478891526899	3.131299253400089	3.949914903660927	8.620990389525666	2.09408452478292	8.14089850014296
852	5.825591255457681	4.707196917775605	4.863388128701576	4.367000056926443	4.538141557964399	7.740830720895122
853	-2.3880171700468935	4.6458160847222985	4.686456235643437	7.601650282819684	3.8193042647917976	9.575866241861009
854	4.464986263013703	10.873311956093078	1.3974415222129435	5.590586258820487	3.153104299670031	9.525699272678798
855	5.884993963338958	-2.6702230635047273	3.8447962334205283	3.849292989954915	3.347344095649176	10.255370646435084
856	4.990828485516238	1.5781842729243765	2.7725429349583868	4.357054251611111	2.474141608550219	7.279529986617819
857	4.337635731894203	-0.834483520881292	7.857351684474269	7.187119533867952	2.3418625127613524	8.143314496879603
858	5.799161520622485	1.6484638931959281	4.269303680052662	5.880291297299822	2.3691785343481366	8.289231570929312
859	2.7253349734785464	0.02494565888232583	7.404398193622371	4.285798470196733	4.526343414213951	10.907113431134947
860	7.554504807579945	0.3244812605432126	4.683088961677119	2.536253385635911	0.7196453788600676	8.884790088554498
861	3.903443867521455	3.4757014824589687	7.995648056305965	6.239063127353671	0.07960304016650771	10.849597441804855
862	3.640942004959512	1.9251504764555567	3.9217589556417667	6.689634981328824	4.793201082852106	11.36764311192458
863	0.5357759017658618	2.513405180146006	7.280823653661573	6.482294608463092	8.771042845507642	7.1283863718512475
864	3.72498241991658	8.89747502173732	7.372976892496928	4.217547269866028	6.80371130626213	8.343865107746181
865	2.426584785706303	8.90551294293436	7.1330613068177815	4.1286118740421545	4.849770358617262	8.561851479711114
866	-1.8184531172298257	9.31797414532793	4.474086866651895	2.4238697954106625	7.718062892118328	9.55401704410193
867	0.5809420872566379	4.165849515197147	2.5169721056031014	6.387415384914432	5.231965220259793	9.344223425197393
868	1.4379379764953635	0.27734201155962845	1.4302312977661964	4.683815240614085	3.365772010512983	7.051653310558912
869	5.411339323017383	-0.7381399295076545	5.390943023949805	4.206044948387478	2.9087168010192035	11.184464304579924
870	3.5378213269433507	2.611306811197007	4.670777758602374	3.508851292907693	1.5112268141517158	8.081480898277041
871	6.438863629618699	4.0689520126863155	-3.7746312087082265	4.68890950428579	2.140263389357737	8.461308745460872
872	6.020377895881362	5.616335781838891	4.00268395225163	4.258666481601537	2.855035677993831	9.384734452541432
873	7.640400947887524	0.037133819013059344	2.43676246475455	6.997268807599699	4.340554134506771	9.616821374912673
874	7.585985410742554	-1.1706742349082933	5.911351630931654	2.6793666054653036	6.867826479745925	9.542913896085219
875	6.229747091863351	-0.06485590291956542	5.971293730251143	7.357527953089149	5.057694483505113	11.516726037738334
876	6.450093854494549	-2.955134313435845	0.7008929179237773	3.006735806589953	3.7282239048584573	10.57001376043579
877	1.0037690163663786	-1.004791844255981	6.037627159119781	5.7998099751152425	5.568855986291182	10.24374977301274
878	4.825149504174408	-0.2529608407416566	9.123453799447832	2.3576471596181503	3.6384921075715964	8.728079046117971
879	2.3399893516283194	1.8393548353773603	8.980273220839585	6.074930926076494	3.2478815732346886	10.264014901922062
880	5.338719629922019	-0.6255409608425586	7.050466619014852	6.800954339794878	4.269106280185875	10.85760200671854
881	4.2590078797406425	-1.0248286282598091	8.253414491452622	5.668828658654916	1.0564932391792439	9.830209322220423
882	8.10320028667868	5.705313744432378	3.880308140413714	4.790965304617147	3.7627873725357306	9.695902498152519
883	5.735103361328843	2.3007496338473343	-1.437633828131139	7.663823085603048	7.30053992256313	8.600457795340757
884	4.187760753198018	-1.02828802723544	6.97460931406505	3.1934784984068014	3.8643706508488913	8.734017560627862
885	4.057410171321742	1.2628901281903557	6.764588351482019	4.316695679353682	2.1804911792617707	10.92495846509108
886	10.398241353606116	-2.5126844751047566	10.99596401124819	5.786720480744921	4.836741471930033	9.650577742499031
887	3.8016140867289945	-0.8812872408154837	5.655651489223118	4.930406087917206	4.648274737954093	8.913869697144852
888	6.291476398390646	1.588002904993989	3.607477991789731	6.52322439113521	4.716217398402551	9.724708816194083
889	7.869129978458356	-2.067057224449736	4.934640535517119	6.459760351648448	9.898506519480362	8.694199617299907
890	3.7054940557686065	5.855689515619467	1.0975690601280148	4.650446490629473	4.882550933849615	8.756078887590975
891	4.331117547555492	0.06742116584274259	2.6289347206641573	5.45837968522455	7.4553635389948125	10.259383239365937
892	5.09504249069459	-1.529890122566785	0.5632595672419487	6.369248154773171	5.838730966462212	9.906415230734972
893	3.5700561366391517	3.6773604932309554	4.741663296408276	5.472013914095482	2.2015540660528883	9.526376718864842
894	5.029009285519564	1.938734968009287	1.8634870437178348	6.554719766486838	3.5513631296060004	10.740019044967772
895	9.013443416271949	5.283352697898259	1.155489470615826	7.940217368208513	2.4774086248573677	8.98641799123457
896	5.887800494765777	3.6489732761330727	5.367818079435399	5.4379675710733775	1.4730318372179274	9.556555934545274
897	2.6127580617620576	4.067849855883303	7.713476765971094	4.835230999603187	4.401929032207448	10.78418395858749
898	2.234858168510028	2.5918823274810556	2.72724303209685	6.079442905948483	3.0060394985499417	10.67310039101766
899	0.3733636337747248	-0.8630340848408115	2.3933131165832267	5.986874472145099	3.963260315757507	9.994234300290922
900	5.818256818812284	7.801894815580128	0.6974843845518934	7.168833987334611	4.292134043637977	11.004636313550478
901	-0.09997837301067883	2.035883071284515	6.098837033557224	5.954318094656825	3.2074657148308137	11.525528011826117
902	5.701830425608455	2.4334473728492743	5.535781861949627	6.141782830396034	6.374707120638179	10.805361676491538
903	1.1592345078461535	1.2710762275738998	6.238033592359668	6.181107738395513	2.403285153207073	10.079675124419305
904	3.241284775851812	6.826749089834068	6.412520490741802	5.630749426353579	2.6002987961698407	11.40003631872618
905	4.903259654399122	6.045082145813279	6.5463248586012	5.3660550512530625	7.6692731981506075	9.251147873769002
906	2.1012216723529087	2.0517156829613	9.328309510356288	7.824701104191127	6.946502498885566	10.232612825199341
907	6.914656998814333	2.717739601019139	8.162376776556211	7.06413502040215	2.4400436226925026	11.228088184753291
908	5.206235717546154	5.828439843175685	9.673452806363377	6.178205668943952	4.299893192506328	9.505627768557332
909	8.185976475382365	2.491280203717715	7.572033852831855	6.602881515790039	3.591568037912195	9.14171782202738
910	6.225113447026766	1.7396772695391751	9.07756270932107	6.967135048808874	4.901369938951044	10.49863569441502
911	-0.3764269754895404	5.638290667904316	0.6586990830256239	9.007288014922972	7.749599110825858	9.652789059248086
912	-0.5936949178908457	3.062256072529067	0.9283323923998659	7.933529686944617	7.778898004658503	10.727008364929842
913	3.476958594236447	-0.16056910820074022	1.8528592979770886	4.85285393877975	2.210066527112619	9.333898861998591
914	7.3205401049397105	3.1312882136014837	1.6959585853986363	6.028381187176289	6.306589675447302	10.130009374021574
915	5.887662035063844	2.0421226074576864	9.436360772462198	5.420397013534148	4.519462738826244	9.727300866222926
916	1.28671756418504	1.8098011161709524	4.786562063758525	5.565070513923353	7.810365161012752	10.620004241083508
917	2.107586904310268	6.914931093716033	0.8474518807918027	4.378926750993375	2.3726889364400874	9.439122608865624
918	1.7721217918593215	3.3393207732506642	3.5579810486138763	6.319127667607877	3.976594844941373	10.43017385983481
919	1.5288191703920182	5.333645631344608	7.674749392240264	7.690762748045472	8.169860453816534	10.708878382930282
920	5.886142588680654	4.811912399580784	7.583462166678713	5.713783393427547	4.409537402677586	11.249243613938612
921	7.135160002761219	-1.5494754294179478	7.122567617133257	7.551617169383608	1.7232678741202452	9.981854095445007
922	5.175517775789858	0.0703848482711321	2.607515879744204	6.6149465063426645	2.496348851611371	10.847663776861326
923	2.6517440190572525	-0.6953270615398032	7.435279418210506	6.159905469870416	2.9288818210519265	9.978928183566508
924	1.8619157707022882	-3.2528853103035162	3.037418248295245	6.678797210784563	4.988559135117695	9.443816086305574
925	3.2433918564901774	3.0458153385857725	0.1673198686729168	7.667712999980103	2.940714346914845	10.08487740670797
926	4.543470473660635	3.9979925165775074	0.6618214548058547	8.195839651797588	4.673983592469229	8.691709378143985
927	5.370776688299753	2.655311826716664	4.830586247445906	4.733685731917129	6.8421700450515415	10.424759065074623
928	3.0499779917858127	4.881448105037063	5.868818564428904	7.095913269038571	7.174298551181018	11.01409998119089
929	6.2846624593361735	7.655896819905255	10.47748575933727	6.947331565983098	5.870529546284297	8.222492903714436
930	2.4629666059380955	-0.6373866318759362	4.280244290070615	5.084362498202723	4.351977068922574	7.89897421760877
931	2.787246396250435	-0.16881393297960132	4.5306256777752365	5.428240015657864	4.839701741907678	10.48098968231905
932	2.32683681860935	0.02067302709970155	0.624212396726171	6.915233172867289	2.5793925846588244	9.316061862436701
933	4.1305658176021876	2.1506912544004346	1.2513875861313257	7.2827754061347045	5.4138159323979025	11.583725358866285
934	6.5518634838039365	0.4586426218141006	3.41198088281235	4.755936815325827	5.822029532450012	11.089573171784306
935	3.7452149660275302	-0.9648733966946462	2.178103775186176	5.8335670497696475	5.423385927663788	11.23846293569825
936	5.820139272064827	1.926811043806972	-0.10456807129667833	8.209161631836615	2.713327054295605	11.058798877423925
937	7.31987364111827	1.2546765467425818	1.8166679025262291	6.349910813842153	4.196514288570669	10.292559877147676
938	3.5967984344117196	-0.8484141347680332	0.6079883815493546	7.176028885034471	4.745501780478935	10.89389088189381
939	-1.0896881156773126	3.175427100093558	5.6440480426108275	7.325274909755992	3.2947483039498358	9.915242792025541
940	1.9658488702756831	2.804892518501142	-0.9798365154755636	6.6711844182581	6.658127327113472	7.590743313023063
941	-0.2600836868617148	0.6867315664652174	6.38743453984446	8.848497888564617	5.310975148551608	9.306862702469646
942	1.0856423628190814	1.2882076306970296	1.8065672690823265	6.343525982771563	4.855281150788424	8.753311609309096
943	3.0575111359379687	2.287278787479919	3.188567787614775	6.413468548050792	6.878858418468883	10.547609900023458
944	3.5948132451816246	1.7647225542802272	3.858297659725693	5.893951160440045	5.322480843347923	11.15449268080695
945	4.166446143789501	3.19986071211173	7.710058657967087	5.204707592618483	4.249963009996654	10.53266401577412
946	1.2370571676683728	0.8608845802122506	6.055315235245067	5.86078022031274	4.876275213824598	7.59981382484705
947	4.642765287398181	0.14195138007570118	7.548855101761081	5.718787261561462	3.533778906758649	10.691038273927433
948	7.522183198699365	5.500083600952634	5.282197516007058	8.196665149970338	3.5245047623803685	11.05065052032374
949	4.716983902631913	-1.491220777245887	-1.4508931537209395	5.502305656479129	2.093268757279051	9.800583660891643
950	5.178041288900428	-1.0437381009259183	3.6438767426961602	6.371598214865123	3.2504915901025098	10.408319407887994
951	3.804731877257156	2.772958773338595	4.705489474149584	6.145431051754945	4.528366964721248	5.784085538595527
952	2.4637368944351734	-1.1756610524644677	7.0842107970209565	7.565807568057436	3.2132341887297793	10.24276476311423
953	4.266825010923536	2.4454630819278265	7.528358981538118	3.5330558793738804	5.043700563171737	9.386195728257677
954	2.0216773125913563	3.2189851411598793	4.307369136880394	5.362548089802461	7.144259594061727	7.4731945201924885
955	-1.7315743508226407	6.0670610284455	10.713966430909155	3.414451266953363	5.1911828332329755	8.801782151717825
956	1.9217669201611605	3.5882904665316735	2.863910344206511	5.558784814129853	5.586934423040679	9.397183441588966
957	2.114500108240617	4.795806853087843	7.042716494859511	4.684491751477784	8.229899291736062	7.078810123014489
958	0.9112916896520897	5.555790520989644	5.2256106962697055	5.941612513813722	7.228624395947383	10.707637612294533
959	6.14578335857139	6.607590289381176	9.404069655338889	2.069477146897821	4.361128707147769	9.337030576729804
960	4.933802294828924	5.383559978952569	7.735521759598972	5.935541620976382	3.082202664826579	10.895005160084768
961	3.9677324311663877	5.101180278354362	5.019227000136599	6.240112761793313	5.706772571206239	7.699273777542212
962	2.5278061981210853	0.4886174280895726	4.219543732020048	4.618392594816225	7.30032042301166	11.213785058486907
963	9.138937767359582	-0.9894009790292245	3.4619877810029864	5.63303498200091	6.9542293301479186	11.492543624781543
964	6.649466221536128	-2.031129101427313	6.211238762191212	2.524457246439851	4.089980391812059	11.113006028487781
965	6.192321698867461	4.205716874984024	7.571883689453715	6.191512159072635	3.610216129385021	11.77765800979309
966	6.132520110429974	5.769997042882205	4.972895194440386	6.587813378223163	6.935505246889243	12.356954617723677
967	3.4126816039795806	4.670036399243245	7.798489140242596	4.939289845287889	5.741385193862916	11.21963944487247
968	6.0940473685864225	4.262521998812195	7.23184698536089	5.6430626496468	3.2066409807927485	9.074629336679637
969	5.90772685368065	6.058207153481301	8.143133073412237	7.496684625410536	2.9222161794328034	8.458059111437423
970	6.384305930239848	1.228245253884077	6.451142738904075	7.243652298251453	2.6639131294623617	8.718853760703322
971	8.1000821700937	0.7425263912584916	6.261778967972081	4.113737145413374	3.504466298380125	9.760439367182288
972	2.60387910087696	2.348970657570358	6.848387545045506	3.5943603829473734	5.158346129342813	10.92992050106137
973	4.4129423847091145	3.308276633290348	3.0668108481265173	2.7832020954811045	1.7203275571033274	8.632875988795103
974	5.60974283524139	8.854203073769002	4.916193695449966	3.126162854673457	1.5854025913617498	7.1968424231741
975	5.307000457759834	6.144669333553974	6.967297212874086	5.344916072901019	4.377467731580945	7.545031441683587
976	4.37741398381024	7.618749094333255	4.493967888632291	5.463681652882394	0.8772415309571227	6.9076050599800505
977	5.214136326828217	8.175065374068673	8.337885236974145	2.704009585965369	6.354371417009848	9.673689459597643
978	4.114848418073605	7.422311120008485	3.3095650791886198	6.276269550920059	6.7820955025422345	11.032627394821006
979	4.2326315792867195	1.1577109244640194	1.462542188385059	5.607104416730433	5.808146619725009	11.320703882683542
980	7.861487304416299	2.3844422724814014	7.477713044768248	7.005667997194482	3.9057735343669053	6.900698258354915
981	7.65082697881464	0.6304333683901541	5.968969808471106	6.405234335368437	3.9816282752743044	6.27840368012204
982	5.440934294730782	3.6386461928596594	4.4950225474109295	6.627583209743617	3.919289775717009	9.599502290984123
983	6.432039506894611	0.1823714135871135	0.4117614387700727	8.32350783734251	3.6830086257364507	8.104045265251225
984	7.3043194880516165	3.6800992367721106	5.420154764360505	5.321338047977857	4.4332657751493105	10.033257836375745
985	7.363170551738591	2.8825416351313127	6.697438827432945	7.821287682273694	2.643545417629491	9.889046901330302
986	2.779253486229814	2.686448979602136	7.714415722526469	5.449574497603832	3.6074743177338453	10.586774919427624
987	4.873767728263301	-0.46580818148772407	-1.836772623393088	5.200039886963141	4.423596584330795	9.348627632254866
988	1.192924629280434	-0.6900489799712344	4.163365989643934	7.41591201262257	4.9889531968922745	9.174721029913714
989	5.565427758966547	1.570906571066621	6.702546311804272	8.507903425202398	7.8853811012404	8.545512066846602
990	6.531810654381655	2.2174321035170803	10.225100002827656	5.239624768081068	7.026959056207095	9.372681817376158
991	8.364836577785105	7.625594036986203	6.965283171056129	3.992900569995027	7.495856538233049	10.709486616442268
992	3.921405944512268	4.208547914989064	8.1773842557425	6.649597578281045	7.943174328448704	9.03511785493506
993	2.4540998470084987	-0.49740156905213584	8.752537792921844	6.244914820111876	8.568936734558093	8.782351057708109
994	0.523946998174682	1.7961789874519485	2.6141125220142163	3.424556146471541	8.00025719030856	8.609386188127866
995	3.6870912579260446	6.437318306347342	2.421757117689885	5.509085924941066	5.5139488192526125	11.6396965081976
996	1.53542794324306	8.75793406829562	1.5236827409152423	6.643034409538649	5.728941534659889	11.104654085949536
997	2.6337688815271405	4.608603551586206	5.865191140196423	6.032965341016273	9.349455851729674	12.595165357521852
998	1.1982634892036463	2.2630395071015768	7.211107595300811	7.2035232577441475	5.842258219278339	10.954988907980947
999	0.9083085818171281	6.546909229054182	7.692423134245414	6.091605227065019	5.694132076937829	11.770481901569502
1000	6.962734468305158	2.537804681811329	5.630509873063333	5.656483701513981	1.4308970027295724	6.967868667578203
1001	8.170377761692595	2.294890586144803	9.964225513530478	7.028204863687056	4.220136420736603	7.355063337139903
1002	2.9436980233543317	3.1648533750493	6.152549182106652	4.447822503231463	4.8360715846455005	9.245569444273624
1003	5.00457602729914	2.0016574028693785	9.387411085503743	7.833585408038841	3.8920254429264025	8.163860293599196
1004	6.289725767924904	0.23770488640240864	1.3188903039601807	6.41709493654901	1.7261045459257423	9.041425836974913
1005	6.15686251892321	1.820934644072904	2.8693276559155665	5.665437630276798	4.167696866682916	9.438131432576403
1006	5.422577222972512	3.109725869671727	7.239259389988814	8.054734107763226	5.747637030045746	8.825447768603363
1007	5.958174247131852	1.0040939942400837	10.198386017286603	7.533756890165155	5.613345680836026	8.133370649129509
1008	6.388666021775011	5.897678723778806	8.038087452040111	6.236775433119738	3.6223321531096744	9.148305723387153
1009	7.9036015710345024	8.403426363896473	6.516188189699237	7.382956333729589	3.0159865105364516	8.353951429320468
1010	3.3010173210606966	6.801498382433587	1.7740345227568421	4.2140829895947105	3.8053625937507722	11.953616054037978
1011	-0.6319498990190029	5.349650891745335	5.042297978927949	6.590705614614105	-0.1633205331397849	10.559367633542374
1012	2.5087163830923864	5.80303030482333	7.902838552630171	6.47945369617177	6.37089054028019	10.133677151638915
1013	2.3064459012161485	4.264611842708356	0.8929070707974465	6.789759442822583	2.63581958505335	10.174332119926468
1014	4.442845904861111	5.08712704680867	3.002415921181756	6.282985954968766	3.4090662489771884	10.521518223633365
1015	2.5487687835541313	2.727000549860421	4.496700201896253	7.448800612910043	3.4865799831135242	8.930911945440656
1016	2.8539464361884996	3.6329178974990057	7.877071214921876	3.801418036866026	5.930594844932979	6.80021739700637
1017	6.08052614134822	1.8809070769128577	6.050379932201039	4.362712464176812	6.729620677757997	8.874070185366257
1018	4.920343417910894	5.766959365245031	1.9730587122718735	6.128624699568978	4.502230123960827	6.218149674083203
1019	3.8534442594145935	7.419273038249263	-0.39736754565680504	6.056284098339985	2.5301565725807533	10.15483687148023
1020	6.678709174612909	5.27346026420791	9.106455774300585	3.8764977349730407	3.3463417820025234	8.231190355441633
1021	3.8730244438017007	6.5195021819646675	8.635165891767317	3.8783589377219805	4.062551826756633	6.624948849446084
1022	2.2560015471971937	6.390882404197589	6.727872447007089	7.313026477188223	4.204641713584514	8.14082091593124
1023	7.902236365452986	1.398804399405247	9.47542359614151	4.977166669460348	5.207203644796007	7.175010930871045
1024	-2.175622104202913	5.7768043176930535	8.80403490747949	5.655961369993798	7.653278654247008	9.142316823819362
1025	-1.2166327361083225	3.630229092684403	8.228690124812992	6.25563608829964	0.6682307759841082	9.460579168315707
1026	3.706241958851402	2.996896332466499	1.86757368411252	4.496967495926317	5.792657855333286	8.027225343639554
1027	-2.2662193859059983	0.06556286631116993	2.7524842174792026	7.952448111312243	1.6313895888657524	9.864495088681004
1028	0.17628785643386988	4.5234360649197685	6.284640708927578	7.328868848197649	2.4813136472005364	8.662872591746398
1029	4.783246421387103	3.2686931311087637	5.416406243056395	7.420275379286457	4.089858816514674	7.5750748166408535
1030	4.167302112402277	-0.8840527886999728	1.552983768482639	6.52614834343657	7.822488216571074	11.284098543080482
1031	6.6988447042754915	1.1864965262041844	4.075041648862991	4.296838999488846	6.204493488938004	8.165757479006082
1032	7.715801274163482	0.5872310590355223	6.566565647784735	6.26249209353772	1.621983409100177	8.166363191678661
1033	4.1332305959236075	3.0919838809654903	10.688470160654377	7.635871862933699	4.791864340236476	9.497307325076283
1034	1.4629512059955148	5.059802577441326	9.461336446776889	7.065907002123013	5.853514507394949	12.564295576233025
1035	5.620750036417467	5.848164428736559	4.4185280093714505	5.121099499294488	3.908258315102906	8.608949241917424
1036	5.0762367413885565	5.631348175422663	6.786103612679896	5.447140997007071	5.218569553304875	9.108761074965312
1037	3.9768121928612676	0.4393319058101347	8.51898463158723	8.048850844205317	3.6719344638303824	10.524575795042693
1038	2.1624936690973917	3.067436205182922	3.263939795279311	6.538824421490945	5.655480113726854	8.492247318601683
1039	3.9910400931577312	-0.8383602075418238	6.29049303327832	7.782801356771994	4.024238669261747	8.508351334263622
1040	4.005482620594502	2.491796250349938	2.165167684534041	6.759816033729094	6.758551126806147	9.201613323248457
1041	3.4682013732338737	3.0952979629613266	8.225670087671839	6.220320874000851	3.4462953096688267	7.60231296983607
1042	1.7878421547678032	5.250186401291824	6.921712092863779	8.031480928607417	2.9416970643231823	10.106635601752611
1043	-0.5029087701929675	5.411335938618636	6.743981888081594	3.8663871059658783	7.267018017066144	11.085781195252714
1044	5.871587290679277	-1.1847242515799994	6.477078373738333	5.92095319955924	5.124422830181842	9.781498458615093
1045	4.080789533844025	1.6906232633318203	6.20438003164304	6.6250834005654635	4.787277772068057	8.070268547880982
1046	6.659614388773643	9.265670678263373	3.433968451475033	4.907704515335641	3.9449243770178413	5.197780925391579
1047	3.5059931959749786	9.17796357247885	2.9064746846681557	7.163282786481232	2.9902656678716135	5.999458360520846
1048	7.656634356281394	5.673944179365271	1.827796177090794	5.723838821926953	8.007435469583292	6.689730908484243
1049	0.29719914798685393	1.0768690307956224	2.777080416164584	5.958642916891297	6.2725399597424065	7.691334580895173
1050	3.3365619481679807	3.218134701236126	-2.2963902588471954	4.55724442505789	7.154966527530113	9.355184746424543
1051	7.700621645043737	4.432916843315295	-1.7124910611565212	7.99280365628991	3.652017122500015	10.109630729650833
1052	1.1005026348412308	3.8454282803643545	0.5451627150265331	6.206931942241061	4.374523334851572	9.302669758580485
1053	4.918198354720993	2.996341305897773	1.7866954993413615	7.646767515886699	5.59287926669513	8.289950099371186
1054	5.65848696257712	-3.72565626497999	0.5219622236425692	5.3395683237300124	4.017982986960169	7.581550407124338
1055	7.108240449569313	1.3491236283102395	8.427005608845924	5.77057645425677	1.5721080842574593	8.922827951507632
1056	5.363723791541626	1.2007103046740533	8.618955489960642	2.860868791889454	3.2425509836179267	9.329614439184923
1057	-0.187679069998616	6.626717765349849	8.722965858029623	4.585733887673403	3.5521924843797463	6.2221360858294
1058	0.26465389764663505	6.444960542968991	8.481445539681134	6.1980768387592935	3.3851957843229976	7.833098457745056
1059	1.9623810343181434	4.776500942961739	4.766206368050585	5.2691352634448965	2.105035151433547	9.292963088032106
1060	7.319806073539928	9.331503733159856	5.363625272890836	5.124847769862138	5.767845641715429	10.440089232080485
1061	4.386218106173008	7.85107485868511	4.359566444195378	-1.0986698519389833	7.051078645887293	8.501321755993642
1062	3.1294386758053276	3.9764736000509777	8.536825299903088	5.491419782034959	5.736772825478133	10.042643422069588
1063	1.0615318796820705	3.2812055765866828	5.575417920151445	5.531461201873424	7.72233020319678	12.006243171807814
1064	3.7284187601365675	0.9717873451784084	6.980944735649335	5.433723230604777	7.05682126643391	9.661431290430919
1065	4.210598825944903	3.3927546586229105	2.431534303566942	5.085556781407524	5.080071843802536	9.850177292176822
1066	5.636683933681714	0.09612406211014923	6.385517977259295	6.536894374454745	8.216433804835539	8.265192581917589
1067	2.4542792927720503	3.9956228485724816	3.043663998240089	9.790309514949394	3.8419234884442246	11.994799508554856
1068	7.353726990943256	3.1907054639903536	3.601493015383005	6.2966041256464855	5.790141474897966	11.270532708212098
1069	9.050955918015656	8.061249521440047	8.785404838071454	2.2896717432823617	4.695945919106655	8.81219508560506
1070	0.46511914640394697	5.632492504137099	5.486483234482469	3.062882418053987	4.436532718999229	9.202129488224767
1071	4.617733682966095	4.2818573858884195	1.7055850450349745	9.426709547693765	4.48379589913241	11.485092042351777
1072	1.49075877584629	4.133684731769957	10.993760350268381	8.147424843771137	4.992488112008683	10.202626251795335
1073	1.6791205073923636	6.666085886156025	7.482928356675866	9.061468384779358	3.022570444082448	8.010065387470023
1074	5.130069991120215	9.687909198662506	6.9463443223883825	7.1306823144920495	3.611635461004743	10.430492080907339
1075	3.95783566573085	8.421293225698175	4.718077391205658	6.834470028708272	3.618445483187629	7.208472045094039
1076	6.17825138159526	7.503634561611685	6.806152464295283	5.9463432599043635	1.1629255497657252	10.758281795104843
1077	8.620560634043754	10.794661264390385	0.39325682228248404	5.096270882299741	6.48906205100051	8.583179273723777
1078	0.8882785401050045	6.130723182402504	5.715112666716986	5.811164674613459	7.19232766076058	13.23409914837905
1079	9.348863260590836	1.8625761614956187	4.091628211657092	10.223435129411792	7.471392873435854	10.643695932392093
1080	0.8976783992817063	5.779974302567147	0.6249069345764399	6.531010375620151	5.500867068821707	7.31112922889852
1081	2.236969426436697	5.4437732119011075	1.5691049181637349	3.1344390504861743	2.357097402350852	11.035116111851877
1082	1.118590730225973	6.894984274903644	6.269418424781343	2.5205342214507556	6.875158585350343	8.43557708243642
1083	2.6164094833268043	0.03955268233628432	5.559179646987798	0.33691552085937376	8.482343948826127	7.415049476856886
1084	-0.34372785426636254	-0.4013768035708448	7.590220491579467	4.405206555133158	5.737695228979487	9.187510793475568
1085	1.9100964814839014	4.624158384045747	3.885510702958884	3.831012265535997	7.745261863240509	10.091437260417345
1086	5.470806760928745	4.220577907956345	6.705042394855692	5.251029691561415	6.358412109441322	8.999292979989958
1087	3.679742994273125	2.8397695873577984	8.113908145713905	2.6857265782335755	6.19865854237845	10.856959390547418
1088	1.4113912552419796	-1.3853963957965285	5.324892901497797	-0.8074988610897137	5.954198914031052	7.604438716629974
1089	1.3608672984991157	7.740210021383666	3.935285896079341	0.8865523701069391	2.8099741574658337	9.909982022754283
1090	1.0078401932271668	8.512778487728188	3.4202765318031996	3.4099948887448708	4.388455595768952	10.203728288659761
1091	7.578278361842251	6.281283954688603	10.4650612926538	6.791266687864589	6.650542779972701	10.140972137643505
1092	3.703718600963551	6.210600343275322	5.118215622614564	7.864076388224678	6.655364839583879	10.563438277042852
1093	8.19657302699533	3.68451860360948	3.302141843496836	6.160143176951235	4.680422452812155	10.755375528926132
1094	4.300619045036618	5.43487862800543	8.05225603897478	5.934320095240649	4.603477166527893	9.390091994138
1095	0.8012407618227514	7.449416117265126	7.598298238922418	7.499142632527416	7.604157861382686	10.099550243935015
1096	0.7364251226255155	1.856546444843482	5.7393950268889755	6.158345519177952	4.563176539266848	11.301874179900214
1097	3.742900927396835	3.363823037568119	9.052727730272528	7.115806313590333	4.5478898888315475	6.971068096977277
1098	4.019778484723188	6.10765066613111	2.4219905941535265	4.243489188463857	7.090496604184009	9.847816623389694
1099	-0.25364738574167445	6.052165423460013	8.457204544062478	5.6217985227217815	3.896065983830957	10.861458234421209
1100	-1.2386962317950083	4.506699377576197	8.222412429201613	3.6466440865882555	5.340704540132445	11.520665706856155
1101	3.3191605200088006	3.7981014570598886	8.122424407725338	3.4966766393103574	5.5615184985783825	8.08256811479056
1102	2.515037068311799	7.000168910469467	3.9164247864701855	6.360578934359194	3.256591434463234	7.826738537108036
1103	1.4159131026376026	7.464963874065145	8.819047294298425	3.865574112471203	2.483200382216899	9.568891682775368
1104	-0.3939188885661742	2.8555420912697516	2.0479425865900014	0.1295448418943773	5.110911437003498	12.623865740632722
1105	-1.5164726019966484	-1.377932055640637	6.481236472819702	0.9959709336914223	3.9636374665639598	10.495710759918932
1106	0.30646961533669764	-1.1961102804502555	6.6319172793658385	1.6076876932430795	6.015956171569337	9.194279158077213
1107	1.0625267848188193	4.041397566157738	10.213382902986089	-0.31772681081985765	5.332683574243802	10.294996576776352
1108	1.2581392472426716	1.8162453076452447	1.0473324512025224	2.837291204572977	3.8031365924402225	11.785662739816122
1109	3.3845181552800225	7.715839271937418	2.028664769012878	1.707618989354506	3.1463340490922995	11.694999647027098
1110	2.6724712842820395	7.9243517377228	9.563824640829683	-0.29055409952757705	6.207673082507264	8.914405267604993
1111	-0.41765954512185205	-1.2992700469634055	6.180673620813291	8.055850565161762	6.90110256407537	10.356125985118851
1112	3.6056594035175262	5.186263399067754	5.874221804395603	2.559431804395156	3.783097968037356	8.304127628181682
1113	4.527456814896259	3.625704756382941	5.793533364126511	1.8536935314843583	3.822601574992479	7.20922934298622
1114	6.8181459804238935	6.654590997412526	4.491620844546508	6.907457394074015	4.845265941765918	10.27344219093258
1115	4.156972546184152	3.142677182787326	5.459852623228823	0.5031634072350627	3.4478081380748584	10.639912458515589
1116	0.9914426933719686	5.613860588905026	-0.1851746695597231	9.394862878421083	2.8414686968829423	10.488006447978883
1117	4.764919670918534	6.7662185501173395	10.594831951600971	16.723738183684866	4.302237022804916	8.53450693955989
1118	2.3556166221728927	-2.2731154940123863	7.894464310521385	8.593555807710205	6.252912426890087	6.132649269621633
1119	4.677991755357373	3.309688927564213	2.37259868272395	4.775496346523992	7.2743271763230695	5.531994275678228
1120	2.843179110812328	1.7456522623318018	1.433811110653823	7.451484604981666	6.75660794410041	9.931422856001179
1121	3.4411343605950475	4.2514089803055635	5.706198476622983	7.890532729943084	6.041563144166399	6.733009037666153
1122	4.830937840368285	6.477752677463456	6.046986958173196	8.08716359121589	6.9177199311964745	9.81962454405545
1123	-0.18407026079534075	3.629800944371657	7.360077940066477	4.794910700017302	9.706434707399797	6.569686538816543
1124	0.5714768444255894	3.650085849161144	8.40652917446106	6.085336867380471	2.9747153357872467	6.261827113182227
1125	-2.5774312634372105	2.5733787971074307	4.96588646382058	4.403602162352254	6.773693159759626	7.73086415718389
1126	0.002884158987700389	3.9168110502848896	3.405220310323654	7.564661515729255	6.397260192330011	5.618496730117729
1127	-2.0439751912539528	4.11372163964856	6.4860184657414335	0.6824320284890414	3.6652318059571685	7.759486584447278
1128	0.7207595682331419	2.032922476656373	1.3424636409209028	5.22997788395354	6.497290140408592	6.594530307488952
1129	-0.08301749076879192	2.555095344521179	2.548000271306051	8.847422510678053	3.783660978980386	8.948306198850572
1130	4.053827339180486	3.4044236063631286	4.727644737388724	5.158970744428185	1.9064095813996138	7.26803850903463
1131	3.7106831692446463	2.2450677639682675	9.001007177052008	8.127984399989819	3.053688001883838	8.162187669474564
1132	-0.34917106421058963	0.27012849289777185	3.999752505880035	6.277560225067236	2.6401823975103276	4.943963319155366
1133	1.1996593318215432	2.241773828634125	2.449617449948582	6.772291324515687	3.512494672379004	11.233998504819986
1134	2.0085949374804897	2.4347718740467186	-1.3303531251411842	5.485470687769892	0.8897078014447548	9.739404991941212
1135	4.50453842314294	6.131950554039044	5.967810547462237	5.19930928019375	0.27061776166819174	9.133148277207402
1136	-2.186165287587284	7.531364756975732	4.5928190628116115	6.8247950513527345	1.381211401099988	7.920257908888073
1137	0.5092818467170731	7.672155427440021	4.512103752374952	4.098175890354284	0.5963472072806026	8.933502158799005
1138	4.857416026627311	5.85799644557687	6.81405563785816	4.859200170848993	5.32429404828448	10.46900992505649
1139	5.845848229846758	6.731108077485512	6.800812447864484	6.424593184905934	4.047142113526012	8.100057716067681
1140	3.5825069851833873	2.8624745877966404	6.225557480174489	5.837086612582252	6.760193819954567	7.925414814352883
1141	5.2154928943734165	5.0756107109251385	11.331596247185894	6.987323124803395	7.665061060438821	6.534357012467766
1142	4.114327270776592	5.560099625768026	7.541880689223916	4.643546424609995	7.534786002796499	7.71298324926327
1143	5.118014183956842	0.1759355529981474	4.920467100871887	5.5394625358194105	3.3056729059419085	8.096979039834654
1144	8.259921111173655	6.342802899959492	7.527249511289612	4.066722699404365	3.5130262483118266	5.464896785827543
1145	2.276985714462947	-3.8081812689066754	4.51306090236288	5.16747140359987	3.9970421524618356	9.20514442899921
1146	8.176286586010045	6.827511747948845	6.499549359668123	4.57074709763871	1.7118492978595674	8.41037334042553
1147	5.276312857726643	-0.2840444125071871	1.0911098747273444	7.107869560376535	1.9395022333266472	5.952857562486833
1148	3.0904516594124547	5.776678995370345	5.9064392219200315	7.431388749291821	6.698471195690972	12.114521497301027
1149	2.336301757812824	4.468097637080577	3.0377017015097296	6.403508281758718	3.3823307914142324	10.397291271098785
1150	5.266547039405411	5.649343807037206	6.394797804855926	4.791393184030793	2.123379663595043	6.539433750953361
1151	4.752121005144834	4.202560153516958	6.679102983378545	5.778657332002516	5.0378214699012	8.502898162194649
1152	1.7988506006491836	3.1800937477499427	4.797937295177766	6.50009747964564	5.013527405913149	9.92624471025351
1153	3.8595919772771685	8.552351967197383	4.767815004718138	4.795517765750143	3.0648859823540673	10.32071605226832
1154	-2.02092661777959	6.226745189418905	4.448552633131106	5.86598144861504	3.5975778967485574	12.194344884894601
1155	6.644977540595534	8.876749082311127	3.17782345211359	6.596230506846303	3.5644348405530546	8.683938038077118
1156	0.7810082221073894	2.056699284652262	3.9121698392030857	5.382003605498471	6.045868326787595	8.39232180677929
1157	6.916787955919653	-0.7238295468619594	2.8247618086417514	6.221115443687662	4.3024985801947935	9.372750241645777
1158	3.8851635432864007	0.3899968122190828	4.228622857111806	6.215578396809934	3.1914667462404673	8.465118660444503
1159	2.8831093556725915	3.998208622274193	7.738813557856721	6.869700783307062	4.3793369764463925	11.320418203582383
1160	4.188791584803781	2.452647338356483	5.061922033737524	4.472430043724162	8.59086098337776	9.5229514491333
1161	4.317356182150478	0.5800880332622426	2.2720711399792384	6.467450099630383	6.852936572167815	12.278750621682747
1162	4.001998193186996	3.5131765513567363	8.61293182484436	5.2357790351956615	4.824830306120554	10.15847373120566
1163	4.926349736723518	-1.3059144339854243	7.441940544821933	5.542897778897456	0.6725678415545167	8.307118369641255
1164	3.8768579854724834	-0.0916502999177932	2.9049678991233434	5.9914380918293215	4.143463815196528	9.734907589609548
1165	4.721209262396322	6.082428049716489	0.6537108087900211	5.6203988729854375	4.3005690739934614	9.629767491029332
1166	5.039279941218374	-0.17904532406631468	4.179402307665784	8.01436272387783	7.529947518731572	10.381205067109217
1167	8.255608142427732	0.5570383717963124	2.626349796215896	7.067453992704112	6.154100017929311	10.634139729646702
1168	5.426354344040512	0.6451773538319011	1.6279406494424433	5.998708304383415	7.876839205902901	11.211393173183566
1169	0.2628186718195435	0.6982938270024653	7.865640123113592	4.413937636622439	5.397366218527686	10.43730643544519
1170	1.0960593554871252	-0.45086132932084666	7.32740789918508	5.290685144363186	3.504623021413091	9.626123601076948
1171	1.6796651755278018	4.7914016822843335	3.278223166590034	6.4939429134561255	5.974855486996951	11.25097005431612
1172	7.853662800755008	1.5118985348320397	7.243552715599967	7.547307714546967	3.41675228345461	10.112601752412267
1173	4.7269674585074295	7.929615617741684	5.421809250577843	6.4351540360540405	3.2644777639161373	9.823866749425937
1174	2.469632396649144	6.174411227689975	9.420839793070106	6.375866993867367	4.828686718177704	9.82231766483585
1175	2.7304965436755544	5.547062213689067	6.527558923970075	6.988199591634951	4.847977470118912	9.927392605593502
1176	1.3361737713300579	10.17790146336263	5.711281996987281	5.76942199928817	4.509789158094418	12.396814919192218
1177	5.559999187252945	7.606659062218757	9.71298494074725	4.036251571657947	3.978272417293124	9.122584439070568
1178	6.919188122917747	5.60950751433508	10.219656399006487	5.300982791115449	3.7086382250359398	10.603883578546897
1179	0.5058764729673464	4.020787690565698	7.725255276923931	7.3871260224015955	8.309748592890536	10.725069566864576
1180	3.129552218800818	4.664778729721437	5.575391690775151	6.339770895950941	8.252886808479296	8.477046537037712
1181	9.216937723857372	7.402001096272416	4.882774407406798	5.045306485954263	7.926723526729989	9.496148786724852
1182	1.1770116927983616	3.703147913430527	2.7270482418939137	7.3671273562408635	5.576653955426611	8.018203707451757
1183	-0.32051577662415714	4.874192993379795	-0.05824053986144813	6.894906058084722	3.951037706855438	7.6323837359303415
1184	2.696413695818831	4.7509569393565885	6.962012759628497	7.32651060965996	3.827651682325051	7.350648399989638
1185	1.0346839179701148	3.2702133552581185	-2.3047959462868723	4.455582991737833	3.444844469150839	9.378908061220258
1186	3.92073297913876	8.604788120722827	8.044319520538968	5.456290189334702	3.387723367419548	11.430048339088513
1187	5.151817075546267	9.202959415815908	4.718464173636399	6.636370450013911	4.52318328251848	10.954096749378193
1188	6.6751892158442425	4.46200783163108	3.204342477071239	6.16347377471207	4.475939102618237	11.484744157353902
1189	0.8217294054294748	5.87028197188054	6.420994527324799	5.056444249332827	5.233841545408391	10.893656810736227
1190	4.1620000228146115	6.923711771877923	8.938047486708234	6.792359683779315	3.1168269700206994	9.428277393302468
1191	5.758676970066146	5.7301047655001955	3.450145570816993	5.748800013187824	4.904679209031738	8.962584000908185
1192	1.4996933133059134	4.072868579075422	5.639338562593863	7.842536708375658	4.452155842698758	9.045685895814982
1193	-0.808716684618271	5.841389859018354	4.809562234391232	7.646951586726968	1.8533604469359846	11.486021351247995
1194	0.5002457578104742	3.585417411031586	6.388931842670242	5.147784848870437	3.699626049389325	7.770376859864772
1195	0.4592186960467864	7.166802769070093	7.5023191587774445	6.431111881491374	5.4960725140220426	8.930471902216523
1196	2.999130001956932	7.782155495502154	6.776106718164183	7.659091851781658	3.079478108624829	9.44499330660805
1197	4.555399271639691	3.4818436813693454	8.654971666488205	5.879854271601352	4.504224725542536	8.688888975443025
1198	2.332548769081788	8.946660303553038	7.825612516140368	5.075179905964544	4.513200685729229	9.902566440299418
1199	2.2526120378693766	5.55300281179036	5.870436823695113	5.626040771620707	2.834058574966291	7.622597897782139
1200	4.80347103657567	7.993265478995884	2.845245852731874	6.7983462021177985	6.370640493836576	6.284590283801666
1201	-0.3732679793250788	7.18564516662152	1.0855478912186483	6.309475681604207	8.742867097277658	9.102291227771008
1202	1.9685993344260084	6.644509439302397	6.096124151177037	4.837993363091069	4.007444675433969	12.12280481652565
1203	0.7940879557024606	4.275635891306907	7.247123907739837	7.5156067479076425	1.252380186277595	10.904611787220281
1204	-0.7529580319838569	5.1970880544196865	8.37070061111042	6.338986338285355	3.138921515214968	8.406543072448034
1205	6.287840454599884	5.201191429083093	9.352626343810751	7.115769540751137	4.462372494485677	10.954686566869087
1206	1.2328437636080494	1.6838929395068694	3.112831788731333	6.2877067244997535	3.804356028359339	9.859762771300646
1207	-2.565291340815771	1.6120137056685973	5.842040033444658	6.3796041277323505	0.9532646008508859	9.906894494447055
1208	0.6086381627330056	5.525089561979991	5.5652338399838674	5.711288857161222	3.5740504572803142	5.969070135651654
1209	5.88023768125164	4.646142187937782	1.1157298633995887	4.872729279684782	4.442323882827269	9.576851127686888
1210	1.4381858123905051	3.2509416222094587	0.9964079159689123	7.54657222295081	1.4867383513357235	8.745427008908049
1211	2.633290866769519	7.562042153328674	5.595643581407577	6.0075661115489565	3.331011187674006	10.72629173860243
1212	2.822194098149634	2.36019468132725	1.3233961311731182	7.326241660360748	1.6533790359324463	6.89776138224456
1213	-0.47385130100499967	6.036282786430679	6.392730369641139	8.093672281673534	2.1590158243951207	10.314058598244412
1214	0.43134915425279496	5.966678220584653	6.470335471439296	7.412282642435401	4.902651342510031	8.903017070463738
1215	2.682818845397516	3.923283160140529	5.904807325676197	7.685707129422614	3.354110466323724	6.615367576631371
1216	3.1091904092690217	6.299967196557854	6.025666254988634	7.058661503061637	4.463936352664558	9.563194998819469
1217	3.969180796916114	2.5081605701818495	5.073228839407943	5.821308481861863	6.53301825217805	7.852465761027828
1218	2.3447735722915386	3.3509352765123768	9.304034735494595	6.7338874669960935	4.801390554824304	8.672770085586633
1219	-0.11952069597259576	3.571594719879368	3.912713608273734	5.818139726661412	4.1426041898794095	12.194026632266054
1220	1.8941481702638119	1.523659706119894	-1.175893750864865	6.108738144172772	3.1992290316717584	6.38618014625989
1221	7.871196297424053	3.5411780938683455	3.710756380699416	5.558716682603933	3.2167515828372535	12.05598546853677
1222	3.7846139441887243	3.52302383522883	6.152005415219555	6.545117933497353	6.4133576182312355	8.580566973042261
1223	4.818913992832438	2.2600670379870245	10.562476676806682	5.304419541748949	4.578193030241543	8.571005557611239
1224	5.048563328895792	7.3415922467895	10.520513024945794	4.133237034980014	4.747643567483975	8.67978885656767
1225	2.9222350628220926	3.2072828788658447	8.234857967108217	4.603174712442388	3.2327347891856455	8.320648165564913
1226	2.322713250163506	5.353847466549092	5.852374143692348	6.168853830329853	1.598137760215563	8.588830127789493
1227	2.0682051001198265	4.384941401590785	7.2272457090553	2.8616355121831583	4.032571274603889	10.417678103219703
1228	3.0899838536246373	3.9728189611770754	5.688661829798695	5.2537606049491465	6.194021363126044	11.07618236982962
1229	3.94448976757162	4.5452836514897665	6.605452083070367	4.740861163398588	7.012443172029422	10.195768789859839
1230	1.7184012822517438	6.740932385223413	8.807165154642524	1.9325238184474582	5.648244662262482	11.490648982248048
1231	3.0276527736488776	6.793377339497846	5.9317244316652555	7.867068254375604	4.1894601830670535	9.782392816713521
1232	2.863430242283425	5.817209877775816	4.4722376814203155	3.0112478811927064	5.223192514811502	9.815015354415497
1233	5.497221085073495	2.091251384735159	8.428863505756741	8.412495882261757	5.129982767692147	7.344854923618166
1234	4.190182993625303	5.231647369540394	4.604479483251625	4.165111970600291	4.935999139301119	9.81682261489321
1235	4.615608370537906	4.542992374099719	7.151620692815532	3.7617397221609425	4.089747759162479	7.584615670254194
1236	5.91739095180944	2.9239596579113636	5.123102137332018	6.387917944377372	5.736381585281814	6.200150429776612
1237	8.948532376209565	2.027808814624515	4.978510440583666	7.2829411163704965	2.942115834664479	5.191903499892904
1238	6.410341339666438	3.2805601342271653	6.357477275407798	6.138092676377524	3.4691850080365305	4.953806542971469
1239	3.811499508142261	-0.17703430036758758	5.315869419419231	8.370640146718555	-0.37402716118546836	11.601137554866614
1240	6.100133125625374	4.079179222870045	6.745325206714065	5.140833812396488	1.1547457130275975	7.656708902606156
1241	3.4766320317113273	5.4684839185633685	7.5310198819064915	5.801429139186832	0.6867844458921281	7.345795600785184
1242	5.1277821772994505	5.962533228497818	5.74981317902376	5.221204427586416	0.5640868005858785	7.8920286979593595
1243	5.464516013942413	4.42258463772541	5.945966771228974	6.716606606006643	2.9250509422968296	10.853568690301964
1244	1.7305915247794734	5.818754810927884	7.5311833660991345	6.100693241034177	3.5955059951738053	8.287679412535745
1245	4.951152071367506	5.579111693650131	6.217797689320874	4.538487911941524	3.154170104576606	6.958093824911787
1246	3.2268820862077563	3.037697463336558	4.32774147722477	5.194255632835486	4.435404677197577	6.961368030383235
1247	-1.0006314731563126	1.8598113009754156	7.865603259661878	5.572723067782712	0.5908461635294731	8.080676905546738
1248	2.446828326440547	4.77595242845423	5.833197905169556	6.50814585799508	4.947094899440286	5.881230062784019
1249	-0.09807900260392426	6.767541848259246	5.993392734846988	5.007821900197164	7.166082825583987	8.484913809456923
1250	3.4568157893994083	5.446775974007373	9.304482170613447	7.5030766525364365	7.387962955950626	9.679402197088706
1251	5.229554394820547	6.453836398489195	7.496848306576074	5.7604759858046135	3.8973963217300076	8.383696971367614
1252	4.680462302798482	4.615029303608411	6.8655048243556855	6.911076357514751	3.7220840397173305	8.32595445493701
1253	2.6307937226581606	3.3724135911691935	7.568042049687259	6.902625944470497	3.3146392693219675	9.42473099230292
1254	5.530020554943042	2.4076853062516266	4.583291174058399	5.46087771724439	4.447278808082963	11.510520371397936
1255	6.625192323868144	1.7144548825537056	7.24262703139763	4.361321827093238	3.175507314130829	9.902244613183896
1256	6.9719379117414055	3.0745767404430246	5.52862290688769	6.639737202906401	2.7856874041248103	7.775904470046836
1257	7.476858607612307	1.6916605027322447	5.403034647016173	2.4054852270223352	3.5716291880503523	9.266333841213516
1258	7.722538862303737	1.2699474331030662	8.134250576283332	6.435530861753165	4.128093463185278	5.4797778522970235
1259	5.248649103150194	5.030831358152316	7.588502129608202	4.518265239321599	4.377093402777852	9.244548185712972
1260	5.709784221558438	4.299097089490395	7.636855023026034	5.812109732520292	1.58294408069268	8.674716111518745
1261	4.5933114491992475	3.7233765569755675	7.107429842463582	7.550904579992308	5.456581997802454	9.266385945563682
1262	5.325368655950622	2.224089203382683	7.40201084292702	6.900451839043842	4.62422374607618	9.391615929635691
1263	7.924897788189904	1.3255584202695305	6.740729988006221	6.633698698241708	3.7236893396363064	8.754046457221984
1264	1.8857892167654353	1.8238721517804282	7.911068802065243	5.156328841016893	6.116902714715431	5.332716134341152
1265	4.040729323060466	2.771490100674087	7.501362303198573	7.4307818672858055	8.889124471900395	8.486616925277374
1266	2.005279525516661	1.1214081641790854	6.767039838135501	3.9824832769714464	8.140742126726124	6.9501723334107615
1267	6.557878986746418	1.5389693160199063	6.258605921678771	4.007545403222683	3.3911008270672864	2.2291601127905185
1268	4.641213794746401	7.608395530531324	4.404579609730206	5.5101407036075765	6.414158332830661	6.077386283005289
1269	3.209840855127995	0.2009629549426659	6.3333485275345165	4.873382662526556	2.173819716591046	4.6408265880358135
1270	-0.8949122720904473	5.204986204635431	5.338673079114351	5.186550770116252	4.291611410191397	6.842365609799022
1271	1.0804770974243145	-0.19058401126212146	5.707795187852308	4.688629277823364	4.813824347436286	8.21630752746274
1272	4.001761917014399	5.011331121814687	6.777437329407819	4.870887450051589	5.547469724775447	10.09349062060191
1273	5.849965901184397	-0.538651910544956	7.273494817186121	5.909703796035725	1.8061359300106288	4.681788873728162
1274	3.0094812370203887	5.604875508690528	8.089873063669511	4.099183392101326	7.78154528704077	6.781179848624856
1275	3.1491039532200396	1.1267979332242035	5.688608717844421	6.503882219331278	2.6058906399385138	4.939953288272813
1276	2.690166952163	-1.0410912147858875	7.705967569240812	4.552798006558942	7.827311097268939	6.426794122229848
1277	3.918879558986061	6.2628916495291955	7.680426324830244	7.535381287334957	6.806858795101234	4.815427497629225
1278	2.490674816146805	6.163583667445452	5.511162560533859	5.057299545519305	4.399468008110349	3.409262537253341
1279	3.219537497538814	6.0919471222978006	8.374041417538605	7.3894010936122845	5.275006930540102	3.0505433006694203
1280	4.768030217937102	0.4102012841591789	7.8254810056635495	4.032663590039992	3.943806564578267	9.968926610777798
1281	-0.3419535745481273	6.454881621950382	6.440857822847243	2.7520030170741636	5.408345872950564	7.476149256296246
1282	3.3984463510958838	5.816323607378141	6.492886799853522	5.332254361498968	7.031573738418132	7.562606946325803
1283	5.539481897444018	7.933339341813807	7.249158198041446	3.5904218174334424	6.80486988190372	4.48492083812818
1284	7.058925662056264	5.70140103480614	7.921538528585892	7.647096293374029	4.467492405172919	4.989662971817658
1285	5.2025507319059905	3.788322565063662	5.487206317698926	5.635242483288629	1.0735714298291075	6.308751065039138
1286	0.47762895444839476	1.416112226045919	10.227435290134332	5.817723781543677	1.9065350432166464	-0.5259610385621974
1287	-1.549839096935288	3.7145309860994633	5.954665559271999	6.926026884121335	4.977487971362672	8.219282660572969
1288	3.701914871387807	5.879856676418021	8.829406686163036	5.632176189263001	3.151345891342404	7.144267727030475
1289	-2.022436765720725	1.7792891410864458	4.161667264507654	6.910291147540817	2.8535186091830367	6.033468842736767
1290	1.2265382976769799	-1.8917415329014755	7.294789716908392	5.296413325664447	2.651966971947786	4.228597957271993
1291	0.014474442463270041	1.745302117617282	7.673540348523312	6.483658915296985	3.22566614623171	6.294913082994241
1292	7.65840297566395	1.969677146901962	4.4362548300099665	5.7665802718333525	7.529491095008394	6.241211941415147
1293	8.270569387198286	-0.07752164116255847	7.587104362152424	6.255759989359567	8.235449020955688	6.117114411145457
1294	6.375025264975697	-0.008581091873352329	7.53497213714133	4.834108079069148	3.816849409645843	7.710879634595184
1295	0.8141138250950669	4.984851737054626	7.170985475853493	5.749030605139478	8.560925967001015	2.6489704259584053
1296	1.6731326819776073	2.794745363740197	5.1543502809114745	6.929331432267243	2.230135533682804	4.666118976738103
1297	3.607633821746668	4.083637491554852	7.666214412629376	4.491571462454207	1.3096966865809723	3.473560171136089
1298	5.096229778751773	9.769066308875454	7.456132788987157	3.715334423256322	3.790223307111045	4.891902835800637
1299	3.7639646706291336	9.564609395278998	6.169062746508828	6.680230207365331	2.7390125515099655	3.1812253746450083
1300	3.0456416546640073	10.229869159795449	7.627848742591031	7.448511789218623	2.072145918321568	4.007971205866307
1301	3.3116188693930972	9.99654614936116	7.8325392976430575	4.371670449016635	7.1068474959357495	5.890832161277987
1302	3.253248269387248	10.216876834819882	6.50376980512542	7.6222181083223495	6.299017387725987	6.375351676642277
1303	6.838902207306563	10.143606999966206	7.694115765021454	4.758794017624703	7.544040548820748	6.578012206240879
1304	-0.8692471335557163	10.18713296616417	6.584005088146944	3.814007171273941	6.119201374676921	6.422919916922202
1305	3.686030456047419	9.508056551765018	5.487343857969818	4.423343483692376	1.805000994776655	5.543558109181591
1306	0.19990477090594683	9.889427133753323	6.559782856037627	5.8758936264934825	5.158444656594345	6.709800417594491
1307	0.5265962025662925	10.03694487868865	6.28482151532854	6.542801423955581	3.377219276219323	4.734549488986538
1308	3.3306606413505855	10.082224910611693	6.3975136059338595	6.865238392633153	4.791680800748883	6.16735867717354
1309	4.081904920692258	9.985748988160957	5.657769056227643	6.1130561357366515	7.682936742153735	7.28271594221431
1310	4.548408951551761	9.821255585893065	7.579379400446184	5.567180451960926	6.8957053746446535	6.540357886444271
1311	3.4418822425705886	9.79211867317028	7.114777088861527	5.783221459704717	3.7441615533217125	8.626052800598263
1312	3.14989420930776	9.945401148734094	6.772763634715761	4.940796048861981	3.1163008558489365	7.544455702578961
1313	-2.6527032415217424	10.253880368635725	7.901421270399068	6.0586002227120135	4.206674448535296	5.987763628590422
1314	0.2724417675642041	9.955120383896048	6.576376528119043	4.390110481412463	2.1431691832447104	7.284803017385649
1315	1.852616395016233	10.09235665401331	6.9434915077205455	5.654424555843724	4.509759533525078	6.962699159367044
1316	4.650774940388504	9.573187431735882	7.772607517030249	5.652884420531017	5.180024879252101	4.29019007426039
1317	6.279284143787583	8.937947213906027	6.190654067929156	6.800089479919367	4.672452252862137	3.5695765600273877
1318	3.5710354864576015	9.785747315405015	8.295738047544047	4.881041540755767	6.592103914645803	2.97913044440631
1319	6.946741406292938	8.60252162933151	4.745718016027034	3.499165551410532	2.946739867715536	2.5258145044804166
1320	1.6480411058613267	9.675690761307354	5.256587101897868	6.837404705186034	6.167337045218642	5.327510737246367
1321	5.957853180876112	10.170690498650563	7.319207558615924	5.204684998740366	5.403075925049404	7.573687154140022
1322	6.393648924908493	9.91758911614511	5.5036526061479565	6.335423143469506	5.742109970822745	6.497262562771002
1323	6.265802375255956	9.772342676384058	5.903547871492125	4.064201864811365	6.609322162111277	3.3968614553975742
1324	0.29555485390337033	9.859063004759435	4.2612286365748675	4.91730279347857	5.318922320569935	4.266909791501206
1325	0.16826370542229027	10.200054559661728	8.944742405324156	7.995810224291276	6.819838207044098	5.602625233014227
1326	3.065741835252522	10.32781298778241	6.169999328727759	6.486772766472745	5.1331160836215295	9.159280025355567
1327	4.2275635330017804	10.090423744807058	6.3303679750390165	4.686221249506665	4.535280170151371	8.189882267816307
1328	1.4698207843602944	9.39108173716792	6.835322801629171	6.499411858620444	3.3593997736010675	8.155047933393094
1329	2.3116039003955997	9.345990732911375	7.346793255693936	3.9440047801933775	3.2794704964602484	0.7840220668585067
1330	-0.4746159451539594	9.595886103556401	5.0862994188628425	5.0093563336361955	4.715066010341517	5.516865227514343
1331	1.5795504185000508	10.55871382213122	5.71842131359096	7.379321362926427	4.311886130971213	5.5868331040995205
1332	3.0161089605923603	9.431800184552218	5.9777771260719765	3.868320528398346	4.205860229875418	1.8622549670696933
1333	-0.014850790494661245	9.509690012050273	6.3472862372913905	4.133417099013553	2.020075102968234	1.6002782531729363
1334	-1.1455077621926888	10.068496804176863	7.165144098361553	-0.884979434747531	5.797820807474545	5.208015810962473
1335	6.923266913139136	10.626236154172863	6.433153947611451	0.5249934835158239	5.810510204652111	6.662798401686552
1336	10.758858993229936	10.31617920202554	5.079846071868503	2.614792079216529	4.676041458910174	8.002422030435472
1337	3.4780157234085554	10.250317022701983	5.104818355187664	2.032575320304294	2.5672916436452504	5.117490278100505
1338	1.7230425227815673	10.056251090402212	6.158219541159319	4.04795532493993	8.023956557519083	6.953125218844776
1339	0.4051158508622565	10.672615707674494	6.192551596803442	5.748089796788654	6.042150917183133	8.512804760083942
1340	4.329381441662118	10.27319506587332	5.712870344060015	7.203373737000468	3.2377998862458663	9.37566668065368
1341	5.691541439596106	10.093834933276586	6.66048980379445	9.270144421844464	3.6369533637040585	7.874130443044521
1342	9.691393689905427	10.24905690150919	7.999242976418782	7.531007030287157	6.469554620303814	2.6546222390994614
1343	0.9471913657221857	10.001152911345692	7.828516705661303	2.380959839612456	6.8386041115439475	5.100461391116474
1344	2.8452779028378017	9.793581987420303	5.484656429147224	1.3379425459152525	4.5048363878069315	4.959162321765302
1345	3.9143392944830304	10.120279571681897	5.585746726120504	-0.1425276989373496	2.5584215540789668	4.308735877755367
1346	6.942033525549347	9.492701576130571	4.361118102347363	0.27425005134276786	1.2410087170656194	6.236206456399886
1347	8.650978728442785	9.65728947356085	6.767873361479185	2.58954237788153	6.81144880358154	8.492282122723358
1348	1.9409320853331051	9.289411820923767	7.227532598787852	2.710471841201178	4.498971804467535	6.411678738856125
1349	7.044310057610124	10.348393405796383	6.968586345214655	3.086184009506415	3.8990950446609802	4.855429335894285
1350	6.863061242972805	8.776375697943397	7.918081437680441	6.452168111364447	6.46283227631743	5.949373162839874
1351	5.6180966276609015	10.086011785637133	6.908006989398534	3.5465580307311453	6.095920538614797	9.482214106550165
1352	11.164716248162659	9.581674031692542	8.352941986874017	1.6437549388454098	3.0952536399180515	3.9792873082964393
1353	9.171958830866698	9.510912852661118	6.566287380538311	-0.9901932213221986	3.846110022294811	4.357113863802004
1354	6.925608513627189	9.327247789999218	9.341854999554542	5.331547876682403	4.5437784713554095	4.130990111585199
1355	3.2664660838259842	10.107904231210137	5.569688345740009	8.398815795674334	3.5655911526144313	5.900373769363115
1356	4.3665654244870815	9.871729454201956	4.835971252006865	0.43461726281489155	4.904838303370872	1.8254771201587803
1357	5.568241994335914	9.565194214691333	6.494144846842007	4.376840644978398	5.92152551351158	7.520286750628304
1358	7.565115997454718	8.751515105349117	8.301549957136727	4.943676985036414	4.282967514857755	1.141262319842408
1359	3.0718351691905834	9.55809831658071	7.525218567105535	6.474732138389209	5.201138727605372	6.436884141289983
1360	6.210298175471265	9.629120863751329	8.150005697738077	2.6182595440578993	6.438745895564594	5.206372933383669
1361	5.832115899965558	8.394701699425148	7.180258399543962	3.862403124885449	5.919247464341535	6.182543464594475
1362	6.802518254429469	7.716392332303173	7.813353943390452	7.758890042201757	6.245403765981661	7.539566338108506
1363	1.4735050299198023	8.667713996534802	9.190501711085478	5.686902500969255	2.5765319454932567	4.067745613133753
1364	6.002500942362916	9.152679046362923	5.527116900259068	3.4670841207684133	2.510365880168219	3.514208647797301
1365	5.3696578965839095	8.69396924977053	8.681691715625085	9.220263740976156	2.3999494022091796	4.149635455290223
1366	4.913515009571085	8.837258999647336	4.922090785065282	9.963153241609033	1.2967492424176021	6.74601997973687
1367	5.050219018349659	10.395592558148078	3.837180631184002	10.452887415590222	2.61566256552949	4.614523558804984
1368	3.511779695914257	8.909052663751005	6.001018063250525	9.932418970284811	1.9605381116209974	4.515530525389742
1369	3.194455824791648	9.491751008083414	4.2829910866466925	10.360590304435162	2.1280576211740954	2.86290103905784
1370	5.015829818223991	8.94151707176871	7.099970408125733	9.133893633851795	4.234740732936027	1.6674870636886154
1371	5.626754380419521	9.58835968791285	4.867890681717989	10.428318435207645	3.920788183979532	6.722908867032443
1372	5.613469437955382	9.084415219036044	4.355039881716264	9.365136408623606	2.6745604117829447	2.9901064336373415
1373	5.814383801888611	8.06350237597288	2.9320205655481852	9.882614730079156	3.2235507883186756	5.282410058075197
1374	3.8279735808713014	8.136360157819656	6.883856267810056	9.770283800587857	5.887139040313808	8.288284405891169
1375	2.5200105902501218	9.778598930712594	6.998605754523432	9.89248271201657	4.595676687550007	6.929527618500963
1376	1.2564940927941848	9.65421863334772	6.101461299431065	9.629545510045546	4.615284010761054	6.521835670915081
1377	7.979457858405822	9.612330408453914	5.199738447030254	9.15832194326877	5.528910667434086	3.993655660839359
1378	3.607358354955697	9.598027853107832	6.338337785067462	10.142908232571255	3.2061354231383077	3.345147950105776
1379	2.550242589490957	9.498771246874561	6.844868978696752	9.186890019935147	3.468774827607652	5.029329752606191
1380	3.4301634204373017	7.884297391370718	6.536400826622232	9.842325862360847	6.730364659380414	5.7351424515437195
1381	9.243141567177558	9.983264550927775	6.463814569265595	9.735365020447789	6.822154119471256	0.9459986721006547
1382	7.69699684107388	3.2946512726568606	7.2447156405414965	9.697185095287479	7.964147047159313	5.475324180132363
1383	7.915351594611777	3.5207629008345354	7.073593017506735	9.880328787997067	5.7957202849608915	5.14426699548919
1384	3.5560839490047598	-1.0887025540502413	6.767071491964473	10.54950140777837	6.203925915069529	4.662323875412786
1385	5.064382015721602	-0.6307410591703428	8.496736322808772	9.808796768578915	7.315622303979915	3.2604063577221023
1386	5.630113773124573	1.4653865674975777	5.578524032643531	9.227788024435505	3.3463984588001456	-0.3761772275172077
1387	3.737828228013157	-0.4471118170544884	6.141482145354551	9.221419617531973	4.906543745427895	4.475574766430072
1388	3.675441578331507	-0.7144828342738689	5.11254279309088	10.13400797912243	7.289200291252178	6.644351353432869
1389	9.089806447225946	7.1896440274442295	8.70424975042417	9.930944584290588	3.9537298900873066	3.643548958913542
1390	6.528310300623172	0.7561863016178455	6.237510485363	10.513667961745588	1.263950101915111	4.370372622945154
1391	6.6050068127080594	-1.2652282282652418	5.780649616876468	10.042346826155184	6.058396753307116	10.67686960838048
1392	5.6778520391369725	0.10535752554470713	8.542529306807292	10.682014366194107	6.32042351706871	3.7167256412928746
1393	5.546939467786783	9.151173907119178	9.943155760184656	10.171662554787867	3.1327577908507758	2.217353504577513
1394	5.682335868214688	5.291460047207353	8.418216484093614	10.498113509718829	8.470860949450168	5.046432571831966
1395	3.1565978355717785	8.292275277273747	6.342910851292664	10.775323083532081	7.296556883826946	4.722917835785012
1396	7.69261266201236	8.649034265740566	8.602135756801232	9.836421098194005	4.522215695879513	7.3653005359567
1397	4.829384231903359	6.224855569275146	5.429536383838223	10.206724694976984	6.195402028005618	1.2078366325698304
1398	2.897460610056892	3.770439336085008	7.737877246848728	10.256700958041085	5.187730835489439	-1.7092927326862262
1399	2.556604118894501	6.663533391395777	6.382756863076082	10.266561783308045	2.4165632006415194	0.7945938560000693
1400	7.342721533740336	7.027412904638374	7.099332307881343	9.81283179762337	6.623756661690023	8.125589666060625
1401	5.4547484398386645	4.363120947385684	6.846083832879485	9.866778820825708	4.463965993047542	4.51515542437472
1402	5.576212014807703	5.155906831359769	8.073219318579019	9.881057039865999	3.2708411863970586	5.169433106741826
1403	8.316914711184001	4.466758706643725	6.4951755980959005	9.491418035052622	4.340348901773757	7.9868233883946
1404	3.1204838945689595	5.838080164040169	7.15647077789622	10.181022408422539	3.0510566404911796	2.5180325304862703
1405	8.332993940466562	6.605411175271036	7.030468839326318	10.399416000694995	4.417337534617288	5.6661851840583
1406	1.9635868376732162	7.332244711375118	7.068100267457703	9.89278908876327	5.2747016947891225	6.602761825127538
1407	6.841481132538689	3.2134398042322454	7.667747644144569	10.49706333446315	7.435444931918946	5.747057970437007
1408	8.782956407567426	4.951622488787362	6.534357729590346	10.161519990337327	6.488992409213948	4.622810958577583
1409	3.8766750995243515	6.984469954007446	7.335035595717614	9.31974376527971	7.394464506004938	11.359958160837635
1410	4.892625657830758	7.091153491141854	7.650827893480895	9.884566710494841	4.173435344271253	4.316159464692548
1411	2.0574245661570134	6.457206508196678	5.809300177032003	9.610703979111877	1.6030523540156483	7.3326281300653315
1412	2.144506484478528	-0.36857290185185215	6.616151133541116	9.458339838007786	3.2957805134552904	7.197694585565521
1413	1.5086924780321618	3.1207003195400156	7.248257550018458	9.666000696681028	4.452248611618113	2.799094689599371
1414	1.9287306261564556	-1.6987058953112613	7.731491996818752	9.85201678524296	3.382841106373555	8.033493581992037
1415	3.3239621314440146	3.108242516378831	7.110472014325364	9.526005215062021	2.4320468500372665	6.480208514116135
1416	5.148183048800811	2.4455916036865766	4.300446485550717	8.967794170563893	5.744804695239611	8.911190351081173
1417	5.174669812771867	6.929300191910939	9.336184347414749	10.348322738707312	4.3636567898883225	2.1453871200525336
1418	5.229402551534338	5.679469641081469	8.166492558730896	9.468528396612864	3.5290908328454345	6.65739102274569
1419	7.928095426475245	-0.3368413183207756	7.734495585930291	9.912867931684772	3.383255738524956	1.9619397063466775
1420	3.3975174381511866	6.876454511629441	7.601280680171961	9.741731877859213	4.5771490833089	2.1514975702092833
1421	4.881455892482862	-1.48929935612251	6.639560417846532	9.234067527396487	3.2606832155475227	7.378974546369093
1422	2.6288425327744473	0.7904648649219786	6.260481405104427	9.800928204405965	2.4728651256111047	8.016116722172255
1423	3.2432848095859867	8.342237899488032	7.4371911977678735	10.55161291676562	7.304209068685236	2.737593835449242
1424	3.0159615264545057	3.212506352091545	4.129558922434885	10.197134271494967	6.107313721672124	9.733669021188396
1425	2.44582309626085	4.327399863689604	9.112540455179953	10.417852463222841	6.568292772956608	7.133837110779278
1426	1.864802576907099	8.085704441752455	8.160384284892338	10.163351847270112	4.682638928411127	8.75288837624276
1427	5.150296782404598	7.393865398415351	7.438128009680335	9.323189695268457	3.512509316319148	4.164098871934023
1428	1.7279079616512902	8.243887775155168	5.162875530093463	9.913767989656503	5.107250649822482	3.7608783544812088
1429	7.412273482570556	5.581343658276769	7.516231191943346	10.336432708960455	4.710041284754309	8.361576741998025
1430	8.652488592168242	-0.6350711323897671	5.6176624371428385	10.111437827954306	9.7475140830469	7.3624349789983645
1431	6.535340920959828	1.271929962594537	7.901944488480261	10.280127928399814	5.2968525547410135	10.214859409292382
1432	7.81930024947505	2.7054076661869453	5.7346892001892975	9.963673765493196	2.8874295654192577	5.3146969310407535
1433	6.350332306278661	0.7895241482459497	5.905300261766292	9.747798053822349	4.105040345651478	6.72093432837891
1434	5.1165681912065315	0.5301485022103896	7.766205202708643	9.487977605428698	2.2851274035968943	7.79808811341021
1435	6.463323883144533	2.3898970779345703	7.338730858321113	9.944679130717972	3.3813296752082547	6.25817170460022
1436	5.244965028037129	2.8606301926240834	5.0187759677735455	9.864374699982177	3.4427318420128943	7.448926187245655
1437	5.050396301120315	-0.29774997921947244	5.0117385872487645	9.550446776227709	5.799362518267349	7.58172708333606
1438	7.094113724447712	8.74159940746711	3.6439735987763915	9.814228884352946	5.553798399678501	8.248905512263114
1439	5.542244120967191	-0.07604587469004469	6.5099595818232014	9.266456389247656	2.574911850575369	10.35147590038649
1440	6.823220587361704	7.959484287808937	7.279621534429528	9.532684268704699	3.5809542983732054	1.008975860075483
1441	7.951883259954559	2.2998560270135195	7.155715323419025	9.374872186000125	2.46361121581078	3.7543353164733175
1442	6.522204396065151	1.9321259106950428	4.933354410322043	9.984931088929654	2.530183058391302	1.3961663463047822
1443	6.5558411333217785	-3.133195433867929	7.567010784932433	10.328554144324427	4.769978369532139	5.639088512944421
1444	5.4225504483742455	4.3187325346815735	6.453937105298624	9.606344812899215	6.606865127413046	2.467725541817535
1445	9.426702285543055	0.3294459611146262	4.54267135474274	9.432238747595099	7.384910506394544	6.707990741804619
1446	7.222818775737396	3.299851267122481	7.223638200527534	9.704009526061714	7.303286748932184	4.050241318426696
1447	9.161038905323746	0.11848364972208873	6.908242627041248	9.464687480447312	4.58076526801706	10.196423589981949
1448	7.032525005820164	0.9766149719013225	7.575985883010073	10.14591238798281	4.439288801000059	6.778439632768602
1449	7.19004826777194	5.898293429074668	7.4070953107582165	10.430706225044599	9.344473859451641	7.084614762450801
1450	7.108313540138688	2.5417450710797818	5.787608401843379	10.333811875625528	6.086294738640148	7.902803161430615
1451	6.696258766194173	-1.6658473058599237	6.805743334628809	10.404180963340856	2.860499768966044	4.395506301306904
1452	5.433029692338801	7.906655307343198	6.882558671658446	10.659875451968126	5.5343874648614015	8.136591658503706
1453	6.8063282258905415	4.503224901067488	4.458369476807769	9.92039757896075	4.827342063801794	6.94824031842229
1454	5.350827605751277	1.2462140017116994	7.356201139560611	9.978035021054499	2.3480744158206477	1.8823446861202149
1455	5.491681118533099	7.174816314796141	5.18790810353962	9.804508060123194	6.758320871275124	5.0852209867572284
1456	5.638937002146799	4.719212404691955	7.112390819043554	10.131020642353363	4.977192497811567	6.725554329446923
1457	6.758201054147113	6.663332005857595	7.415850198939979	10.046960532818593	2.5490956624381886	3.9855675575593783
1458	5.875875481377761	2.0337238603620222	5.901481345239058	9.980483258453988	5.145369310472139	3.4428049953241446
1459	6.154525792129777	-0.7094372928270082	8.180597271995728	10.022953604804002	3.694107561930654	4.856263371868017
1460	7.941628875077414	8.309754231176573	6.058412898576294	10.10327095661712	2.938406234444066	6.250121310014014
1461	6.202740052758404	2.4422972780907135	8.284414992105322	9.171418987349776	3.3155757099579506	7.912216606576168
1462	8.562388967064123	0.7207640210594453	7.249491204667115	10.207691736931086	2.2992175786811733	3.6796507368113662
1463	7.285282905370283	8.009340538043771	5.4587004256667155	10.695252338422696	3.3606838876729923	6.896896238784291
1464	8.839179782308555	5.577155390185248	8.517676348442064	10.486766783764043	2.3318227936841933	8.14363623760556
1465	5.832715696002481	4.336306715329794	6.078058236233307	10.371167527123017	6.039911384740048	9.344810476155427
1466	5.488665702515405	0.16430345919799666	4.7844740710807026	10.174364658567836	4.012550762475389	4.691036670712698
1467	6.032087148378602	4.586129737615726	7.344642572811802	10.091645384772038	4.220681597882647	3.615215643622862
1468	4.693240974769686	-0.0954495188316226	4.709849717883974	10.074253352819888	3.701934259407469	1.1459633013656652
1469	7.334333325479953	5.593953412183927	7.355097665139618	10.529788404656607	5.238257436516035	5.048294738886925
1470	5.2106403789028235	8.456789723842153	6.072727436124224	9.82521865084678	3.4503807219397324	5.115877517882398
1471	0.4342446745190401	4.1467065339704385	6.291035374287009	9.50002245601464	5.233360258846349	6.691689185086402
1472	2.682282180913974	3.5055221521312685	5.250663339110242	10.19220904867411	2.317630148423499	6.892238995469848
1473	1.9184100650297917	-0.02621344295547292	7.4859667497871785	10.620624820917712	2.2581176887901964	3.9166943099743854
1474	2.988146263766897	0.6799587291719188	7.172571756837142	9.966160940259636	1.8606648219910316	2.810103225915732
1475	5.23207849341851	-0.025825772284740253	7.601340760005376	10.136521148479599	6.233874651251503	0.5778393119855065
1476	-1.817290616808993	-0.7086182037512209	7.335798132454386	9.846951103469378	6.3674821852717205	7.014671188465361
1477	-0.30889734336577007	5.075798318241664	6.313923516028041	9.91515198571668	8.060229007827672	4.960249261100291
1478	3.8326274412694095	2.413033482625236	6.240531866222261	10.122337398531151	3.736355063140573	6.08289117650064
1479	-0.8691418432330631	0.259807562390054	6.396588834487178	10.746082553404515	4.02096853103934	8.647024624783116
1480	6.6878500411074455	3.3850872871747737	7.827661456962343	9.795672910892609	3.5990388219930365	5.19590855354678
1481	2.9888327191686606	0.223261178953361	7.420501488336324	9.718627434319625	2.0935086843048714	6.509547293536474
1482	8.735611123213902	2.8130182830809503	5.445444609387732	9.562613470979356	1.9982011568201044	6.263601689113952
1483	3.638759620066891	-1.8859841309600525	2.710174364923173	9.06795450796928	-0.01687318923394733	4.3471371881114775
1484	6.462511606718586	3.958112015298909	3.2408582198720643	9.76187058907375	3.542991040712092	4.463673579526186
1485	5.163746072824026	1.1321007345023868	6.50093549066399	9.809373120491601	2.2585892394091287	6.505403183844185
1486	0.9848267104195721	2.260946372785981	5.976306008071391	10.537814204657575	3.462208353940914	1.9479927230848675
1487	2.1520626782467738	0.023210107257695362	6.437476709024946	9.963861134858847	9.190271805290479	6.751344870592823
1488	2.092096162841223	4.331724227499741	7.789242435215588	9.41428486014383	8.362788268455308	3.0292304311899345
1489	3.8765428514868736	1.6766117461671817	4.260850601104158	9.806290512082752	7.051402289912806	9.934457675692812
1490	1.5658729385384247	0.6112859094275338	5.560800950747788	9.57834962893552	7.033998798366782	7.597713813369944
1491	4.730589895599037	-0.4081886161085316	4.467680276372415	9.810667706828948	6.80342110208019	3.919661923182695
1492	5.274492182560338	3.194319600372566	5.93948877630332	9.25068849766622	4.246407437968121	5.048002775426583
1493	2.9687854177726316	2.4942661311287533	6.640923848100846	10.320751060868922	2.6860045574264793	4.3391889116669144
1494	1.975798516759521	2.5495053604083764	6.38477149111786	10.618920258801364	5.345360867733419	5.489132122515138
1495	3.5127050050205444	-1.7875083634268012	5.37531960066407	9.494865430442282	4.189800449548421	4.323074017718693
1496	-0.7950155558392572	7.853430751612279	6.149592321545517	9.730440419442244	3.625115866219688	2.3110516155151015
1497	3.236314555940406	2.870923457910889	5.337403317774298	10.22999227416622	5.269278188251437	5.327983044897032
1498	7.397854874085921	3.4195465903782716	4.25835063462671	9.687825313085092	2.915784441208517	7.678725233223412
1499	7.8485269136362685	1.8031223805280887	5.327016394776831	10.649479948380963	6.330613604064165	8.64109897270542
1500	5.2178276950426685	1.9698834215061263	4.505181906242405	10.91992053814666	4.9806665699212065	1.6553498312518133
1501	-0.20682344389563717	3.728029690508907	6.251331425390612	9.619646677471124	6.802616955080499	0.6782269936065098
1502	-0.43670361373285393	5.6977951922853025	7.217691769291443	10.00316607005661	5.711584731892771	7.456701674752892
1503	-1.9934019845919246	8.791809565057594	7.735551616188073	10.062621642524025	1.7650999036451294	0.30494943338804287
1504	0.7687011339191401	0.5481005893547081	6.198539606410713	9.950751227862439	3.301872265737945	5.841417452578495
1505	3.167642440896825	1.3424106337764112	7.974849832282715	9.46924524242281	4.22996898846826	4.656898439276921
1506	4.496544321661814	-1.173116388193573	5.696664647898372	10.077373008116355	6.797084255224501	7.981502814820208
1507	3.130040955603453	5.315126083249525	6.449081619823994	10.380071534475125	8.937677121581666	1.4782649058183819
1508	-0.6174780624621955	6.855063017521884	6.518258468677114	10.676506601039968	6.129287944328416	3.2512513876686375
1509	4.180309880320801	0.8663867185560157	6.793662738402812	9.269151595585578	4.450902942413276	4.844852407659287
1510	1.698802831541505	2.2276556514915	7.3924163780172725	10.001940593442754	2.5999281292219747	5.55442212561154
1511	3.4284104798763124	2.2332452005219725	8.034702660637697	9.549166328560924	5.485257959461725	7.865735666963339
1512	-1.3951373976956298	1.578456299600175	4.84407507759937	9.287349314209795	5.862436814003659	5.983620326846941
1513	1.2227510237147323	2.39942954913451	4.992910688449436	8.807004224408221	2.3624288182598008	5.932401743084076
1514	5.031835075248662	4.803350484228292	6.69048622102453	9.14140126134112	6.686764971708122	3.767569047987362
1515	4.514048422931252	2.250325199064518	6.201082698855875	9.752556726574827	6.487143041533681	6.026283315602216
1516	4.025192149847177	3.9789907963894	6.540231876251538	10.39254176305677	5.23291841731779	8.143313418473518
1517	7.462622617983309	2.4635429733430922	5.57277993268376	10.156102351327585	4.0393743377030376	6.24460720035812
1518	0.994069532897085	10.570474228158497	6.972546072566549	9.426211814819446	6.616420493324557	3.122085535262072
1519	2.522279687493202	6.729750649633425	6.987958500395518	9.590156169808669	6.18559337172038	7.197087409538169
1520	-0.48608646150834833	-1.7689489767160447	7.080902956403596	9.5480555022587	6.3865360157904085	8.204910324402833
1521	0.08304828786573165	8.04212929185063	7.487668940224127	9.325837132816032	2.0540978411372826	4.807288565485
1522	-1.6168932842448094	2.331960184317575	6.080005771782951	9.225750946824384	4.028941205167292	5.136787056146639
1523	-1.2192021948576968	3.665325652582045	6.438987571027392	10.000172056993494	4.046771880184218	5.4063295836518614
1524	3.976752046784478	1.909647402033897	6.080182167254528	9.963941592466	3.454932093076006	4.486818327339574
1525	8.021961509278066	-1.553982855105635	7.027320333188671	8.43095648508248	0.7313013464522418	7.116701985442322
1526	6.930260194685936	3.2087701641560256	8.594710526044745	6.7728980543183965	1.4397230753357537	3.6200018190385506
1527	8.656101281965942	-0.5712180860804184	4.83900043087693	0.450950820296266	2.5684034614749653	5.990114604689305
1528	2.027315003001378	0.6897641217507323	6.320157577453566	6.027080287354161	4.2886477522087505	3.686893964711312
1529	1.149463221751271	1.0385202607363504	5.865602952533024	6.82627635169183	1.8499075767713204	0.10625265183630796
1530	6.343519894824319	3.904885715481572	6.586527610158886	5.365247850426282	3.642795421889887	6.385539537950024
1531	5.308430846989736	-2.2616210118525095	4.253099073506853	9.934819359743699	2.871117458076411	6.397443652264268
1532	6.817352245300169	2.2257818050323466	5.978796377050065	6.802089197404451	3.05364349190613	6.852085537410268
1533	4.143225878098672	4.138441627935415	8.17567641281915	6.8916522342971405	5.323674620369208	4.77725380265596
1534	3.6287289589507217	-0.26615058743006137	8.77732827946263	1.5787179194907002	8.023353226882376	5.537953718080613
1535	6.453877963865802	6.868024545402045	5.236688608975714	9.948027960467591	5.350069349151797	7.802958168451603
1536	6.703960040080908	7.115063374079918	6.453694039721941	4.598821004470442	1.4128736748054005	5.5758840470546795
1537	4.7018977443759065	0.04725358515698675	6.567361766813697	1.5798471257734428	2.7563037445731724	1.5241401416852913
1538	6.1062226980314245	4.698411006245602	4.9258509260082075	0.5784701116971864	2.08453285679544	7.939773335123578
1539	7.342569108750447	1.7162467179284042	6.494331306837464	-0.30481766915315517	2.6736658060922793	1.3158747341071766
1540	4.578560194319483	2.2751207228665313	5.070576121676733	-0.5634357996108128	3.556597823133005	6.325809485304429
1541	5.991227701816603	-1.3290806258279262	8.09310828745774	5.172799020386868	1.7552545097339487	5.667825886972443
1542	4.098453601569193	8.451240982785752	5.845030083627881	7.203501036774515	3.6538241134818126	6.189003584305649
1543	-0.543298509273282	8.874421337193475	7.691336964979437	2.6095899431554144	3.547211400416893	9.353162112645215
1544	4.683106955473863	5.239062996558419	6.745823945780982	2.0796836911998757	4.970653838314694	8.323160353077155
1545	-1.31229661532159	-0.14657621767358894	7.56949922725804	0.86359775678712	3.3264741156634856	11.62656594423146
1546	3.727252726746789	1.971201506796186	4.142833916425913	6.298766185054148	1.5552718909537964	7.221160167498532
1547	3.532443592089903	-0.20438300913907753	4.25918687426012	7.066690673766044	6.179979420966317	7.40077742933908
1548	6.502547342196086	-2.1586245337707854	6.9551925088930515	0.9672054281731052	5.964947138593536	6.025800383931329
1549	8.226993151680745	3.266834253237363	5.944574204064303	6.23194943038332	5.947548100255989	3.843476328526343
1550	6.18070657258411	1.9226811676230047	7.0237097723314665	2.501853389404169	6.341675908652299	3.7172850562525133
1551	6.1760415877656785	-1.2620439660243448	5.875570599217899	5.239462292240505	3.1848620122040274	1.019300945432484
1552	8.334680796401319	4.338881670551465	5.900195667096901	2.4797177522482916	3.652797829599737	4.895057941140626
1553	7.242207436593907	4.902415954352641	10.464497292087588	0.7351595719097211	4.379507812052671	13.055590997034788
1554	7.251975334303552	2.276040608193094	4.852257848541074	4.851779697144208	2.6328729646426106	4.531369853412102
1555	6.437026968315668	4.328787921533055	11.159844177318933	6.124024709772617	6.235565488779835	4.79418675990808
1556	4.925058857762493	4.379102459308843	2.4720176614573806	12.004649298951193	4.343627759324352	5.38954555913301
1557	5.749108520042507	0.14819068961498746	6.694939083650315	12.789037859488825	2.6526995504213606	6.833231773350377
1558	6.926232900819585	1.939633556798753	6.091863950642399	12.511760375216488	2.380418459687131	2.51100988991104
1559	7.920329847784068	3.670574813841579	7.102876715979966	9.966749596602478	6.432130560823716	2.305309586268638
1560	7.401221347011541	2.00455841776333	7.063689545667938	6.175395475803309	5.565855389702971	3.079502749848943
1561	8.33719938500746	4.719371031745189	6.87573356968454	6.861752533157641	7.467796337065949	4.1527744049958635
1562	5.447271578450498	0.07553722442933936	6.556985232706086	1.403133079096209	3.2777675481282698	5.366453222198709
1563	5.771702623510468	8.357377498508551	5.42866165293299	8.65299526435959	5.340624336280925	4.831292655032686
1564	5.354885925296544	4.477455586437807	3.6545616019579383	7.0687088642049085	4.843606449802275	2.9451560007250435
1565	5.408255847718508	5.283060868431757	7.6545695758425785	5.559136992479807	5.500140182323401	10.13863250953657
1566	7.152225178355651	8.326370615283462	7.776895603504721	5.246125648700624	3.605884780811999	7.6936116014724
1567	5.850659268357053	4.51995867011334	6.505456683575562	2.128068797468618	3.559810624244598	5.767718423256258
1568	6.959441564292664	3.826570942880099	7.567899855760568	4.732591402863034	3.793441032780953	5.12937738642092
1569	8.467447253945123	2.9482620563535664	6.940608627616563	-1.0971339905257267	2.399773221926758	6.769433965354374
1570	5.416425260839712	2.8716237701340313	4.712980649215736	2.0785855343931106	5.06808002539826	7.181721156440592
1571	5.4505399933939	1.4803909199648175	7.162364504482137	5.617012142381414	3.1722125002391275	5.1612905771779465
1572	5.901573781432654	-1.19867108947448	6.732433488012538	4.26436418615541	3.387345909799405	6.988072219977121
1573	5.307645741584234	1.7748352300858734	7.044691238923145	2.112712260053079	4.22942811400822	5.8678056616331915
1574	8.546434706242001	2.0077556807246615	7.258899403773866	7.276056093929053	1.1112210955913555	4.518495218524914
1575	6.04643282681442	1.0920255676015795	5.635416070277245	6.929360760456153	2.8111732240543423	7.389143061074205
1576	5.907673228528993	6.9328215340673625	5.405597618670896	10.49597188336495	2.608076388021548	4.043804903409086
1577	5.243807608442668	5.389599797073106	7.041486405267765	3.641276648783677	5.242684885131747	8.153133870745934
1578	8.4544334242614	8.203417825179722	6.569823712252236	4.66335362778441	6.6491647355837316	8.26708756077898
1579	7.27795648885298	1.330616881074494	6.369039126560246	6.934482959402063	4.327234628534582	7.604652465294476
1580	5.497175400957338	0.7889652345058268	5.945145062790839	5.301548032365449	4.639626093254768	7.593028426042018
1581	5.717223641235006	1.2421739820297348	5.873561019829687	0.8524658697832874	2.8693530235944515	5.394058855591967
1582	5.9719057358836025	-0.15686457056400768	6.662703558523226	2.7792172033311364	5.59205304191617	5.615654807621904
1583	7.0212107773265595	-0.5216334962730952	7.283812356465524	7.705095972243228	5.898048600335193	7.572576727303409
1584	4.750530071580121	1.560483504990897	6.089055966029377	5.960666522471669	6.750111355800457	6.743539636775562
1585	8.018011748471604	3.630421248928238	7.2856496188555315	6.4705093097217	4.919182571461341	9.099102554194038
1586	7.958086849791137	0.10868087120117424	6.472040956784219	3.594315756694195	2.6634153048062403	4.774125753142289
1587	6.577293237194237	8.901439365037746	6.630023737222732	3.9408178194695345	4.081781622603561	4.9217115003311225
1588	5.568802330697946	-0.5693021795617341	6.637595288962713	5.992375949549326	-0.8420314400497472	2.688709596893419
1589	5.473667251271286	3.1741542957676625	5.592435110626498	-0.14067956499019468	2.629820121699833	5.435788914990259
1590	5.875263750401916	4.0654401351595775	6.552865404556995	0.1680366974147296	5.554263722476165	7.821683824806431
1591	4.80622941566888	2.5799174014897717	6.8491892174640645	2.6462720572132903	3.9965727387601575	6.418511898276066
1592	6.587659096127374	7.82137945503075	5.482711186531586	1.016689603092798	6.221416594456105	5.087003303947419
1593	5.775581115160492	2.2348352533646043	4.79063722010369	5.788856417422405	3.561987956856702	4.39027122746132
1594	6.343116007380213	-0.01731620528689463	8.40019575957129	0.5178845769644399	3.450536641378079	7.170520015300135
1595	5.2982208998619775	7.956466909100133	6.44249048619683	0.028802817096598307	4.242871313057064	5.732384018117618
1596	4.084673771360615	7.064052127126251	7.774118143966797	4.078063083174853	2.7359166105305377	5.005512727350469
1597	4.490907916924132	4.729499040731465	7.18370461494507	2.3031085912195426	1.7301286130642648	6.371443808313694
1598	6.424415255350332	4.930436452571255	6.970871266918478	4.294331480570271	3.3533663090489725	5.137238698981976
1599	5.549390619148229	4.880234486115787	7.449366549792965	-0.46109368905589376	3.7779103890636407	2.8811351492388706
1600	7.650874675006187	3.8533235306240328	6.222802058748788	2.1121143326410485	5.632711822483441	7.52613346851757
1601	7.889759517162473	1.5224332323639025	7.309720940592266	6.8332976559522765	3.0246755125550147	5.236047798315598
1602	5.20811877738216	4.941598217047786	8.56782580961569	4.759426085381342	6.005592518809009	4.942480105503959
1603	6.828451040385675	1.896095488858802	6.5253155384123	0.41598677433603737	4.058403136404307	1.3882550308208546
1604	6.71851340915645	2.204846293704917	7.89688694145897	9.097162279871993	7.737544742058738	5.345628611501389
1605	5.427190346387276	2.3344901914463723	8.151897798764548	7.854418496931277	3.148487680163339	4.172253747195308
1606	5.054383926079222	1.2949963728648022	6.4871126865666895	6.615948454680232	4.911358453132038	7.759244147781851
1607	5.045690965604875	7.8313206834833835	5.493426389708668	5.203510733385957	4.294711865587541	5.982451719734163
1608	6.444111521443569	1.079833063826377	5.084670950060778	2.474927350553075	2.3590263672142706	10.27291302384394
1609	7.635196361462766	3.748865181174572	6.728415632528759	3.91206790174539	6.2570416323775735	9.855113605196937
1610	4.86312200295865	3.1394593097773713	6.89030931248697	3.944969116917373	4.1364608368788955	6.436638715695463
1611	5.662657252107216	2.8851561868990543	7.278482520360131	5.975772365267277	4.765548959286615	2.028032263643429
1612	7.306343046536239	4.508358185790281	5.080044334389503	3.6958791336154384	1.5157279198040163	2.1691752333708645
1613	6.086475204203996	1.1704962737191744	6.646529836021731	6.484615046529987	5.925571000125427	2.795605433306138
1614	5.893426140557386	-0.4011026692473866	5.551068510385828	4.251477172978081	6.106176105549924	8.436013942807692
1615	5.951684884741353	1.1976974268862557	7.675050119672717	8.742651060499707	2.6730337177588144	6.229343708019938
1616	5.320890451454193	3.707830787281878	6.749820218238545	3.8138267837889686	2.553463561786674	3.8707617744542997
1617	7.615873359839046	4.780777111112876	4.794675828208283	9.257402649954255	5.872189744039945	3.154013479766562
1618	5.17341801248907	3.1068853614977288	6.42973273011141	7.978372794429114	5.28133431116943	1.0554883407211035
1619	5.861685651603158	0.7553843987746327	7.316914334999846	8.25834019777096	6.446220914635767	6.863733123759664
1620	5.6306140901277315	2.728061545190875	7.348301637431128	6.621810942499356	5.073531879705318	9.413166949685658
1621	5.558801885577571	0.6639598876477497	5.341654245656682	-1.3912576464532653	8.348432437865672	7.923090326256669
1622	6.197336876238018	0.6884707808533045	3.328795160893988	1.3802985981212088	2.6772790148396366	8.458417085957377
1623	5.978978061626577	7.018426226760772	7.734215500548738	-1.0036466030413516	4.155545652348436	3.7002636920602257
1624	7.787078193296805	7.260655919936334	8.528896417324395	5.53089952022702	5.855182178070347	6.158677517279094
1625	5.771045973569734	0.8615235949902476	5.566344031619769	4.914328454603402	5.368940490434235	6.3969761910672425
1626	4.246572593477492	2.345981924552985	6.4231167509246125	4.099249170443348	3.1604316717668923	6.021885923655078
1627	5.77816442996082	1.1327018610255337	6.5703281697508995	6.411839465230781	6.209547547502181	6.543808746386044
1628	5.245574861614742	4.676092522094685	4.04659229384462	0.3336562188173586	5.349840881076388	4.518665441300905
1629	6.23823385404796	4.159700800022845	4.885640029809013	8.070770468910725	4.393535871821804	2.198325567434098
1630	7.283674656294919	6.204699893444264	4.955550941091966	3.5100685361211763	3.183841155892108	2.2712704627012603
1631	6.640846848269192	12.376988603554786	4.746835018828877	6.202072458586222	4.94945227103372	5.627896609276207
1632	4.5670990422938	5.69953591727441	6.88331785842007	5.655712467889781	8.722381213793566	2.9615550041156795
1633	6.3962659241223445	0.7245264912417928	6.288203448687833	1.3394498907674064	5.621578228626846	0.6964084170088909
1634	8.300157080857442	6.068622285620893	9.362515075004183	6.497289373658285	6.428965517132994	3.1846751046303408
1635	8.419337514199897	1.2008076874859235	5.046160121543995	3.6550991871778775	0.8758532327702059	4.264909400706716
1636	7.794573247019626	1.3401250016742705	6.055059261966097	8.095503708917427	6.445686664050357	11.398720267853724
1637	8.425765042053412	0.9754824378609093	5.849329801395377	6.712916883767294	8.274711844384404	4.8197125811927
1638	8.448163017787369	-2.311749367738192	8.08580788147245	10.345066677367882	5.030693611241012	5.346630059978228
1639	7.870076733756163	3.7919648703595565	8.613556145935043	3.6053651387836934	2.514969346922768	7.032432353781257
1640	7.696822992331995	1.2930642700150623	9.175393329313142	3.342764808235945	6.28235914535667	2.2692512636133704
1641	5.13526495936217	1.3434184375035276	5.855115483155312	2.4704026584268286	9.494379048540678	6.6182343882649475
1642	5.746999480184823	5.873059971168629	7.271915915471918	8.803266606768254	8.576966128588476	3.4563527839216452
1643	7.361590661140394	2.764332941954333	8.54553367839151	3.703618916642557	6.709166334550755	4.686143957935757
1644	6.549857648804303	4.736879975089333	7.941910953479183	1.4948553624298266	6.970702027144052	4.931017406774072
1645	5.939290148690785	9.790217429418368	4.590868923340494	7.824076613861268	6.311773752177614	3.3420923252419525
1646	6.784351992144885	6.506968785440286	6.064408601773316	3.039080085384263	9.178668913443751	2.6194690253236077
1647	8.362943486948916	3.4388851527291067	4.043787730844416	2.919723029201644	3.0736113423486855	0.31873387631166
1648	4.6180362753233215	3.7250260053212734	7.057815260134483	3.2467445724261492	8.466382642750876	6.695822532172105
1649	7.023380618545425	1.9591424553517696	5.095569945964018	3.857432148934055	6.971103957473348	6.238135792353682
1650	7.773238006119507	2.917503654248877	8.46441449869384	5.077114901595081	3.647676461649469	8.097955716078722
1651	9.187018513335993	3.142542320463361	6.237246173577401	-0.6509354656103267	3.1433856152544934	7.756931229358486
1652	5.198578263958498	-1.0166643737801024	6.1305192275399625	-0.040463980766825364	6.220920767036943	9.589076883558612
1653	5.072352244838378	4.6870624388152935	6.964920784428359	1.0123186641913495	5.557492768823812	5.184700450614348
1654	7.622599388909575	6.045797969994435	5.8285385257260405	0.6947877494718495	4.256850702106926	4.444341022567846
1655	5.46667005031871	2.918000515778208	7.083052334838447	7.3678821791465685	3.46025646849596	2.677637875572786
1656	10.028790979035023	0.9753883121135557	6.403773487850206	2.751855588974479	3.0911808939888488	2.848763029292244
1657	10.10078245641613	1.8575839140499486	8.212033769238971	1.3599032034731295	3.01279875057109	4.6316025387780115
1658	8.434048257224287	4.941224537268464	8.452899913481769	0.6124284610392726	4.321563287089405	3.4884120804608534
1659	7.682766522961307	1.5131197691194456	6.97256638982667	6.487243188166429	1.5475621673243576	7.93559740420001
1660	7.556618632103955	7.49529966596644	6.402942311128452	8.921431027798727	4.74348278921624	8.880819792543134
1661	6.3855798885437505	-0.4227769551151568	7.814385881269827	7.14325547540249	4.467816251637568	3.066490940473316
1662	9.298016246440566	2.2918454163674093	7.330054284119464	8.262556771821554	4.501071447210765	8.85340517989102
1663	6.658334745923512	8.678316978298	3.9146173958109767	8.42617817723551	4.886827378856666	4.205571248376338
1664	5.8446141244703975	4.400910550290135	4.75307812381682	-2.3911441937065687	4.049381820495573	7.5547474249068545
1665	6.946250338726865	7.320239473729799	6.668535230286964	1.4155243829346322	3.992781255532851	2.885570610366012
1666	5.5784899568547575	7.825838702510749	6.595740541633215	3.8017628567632022	4.686770626256446	3.0864911712062404
1667	7.776209809441579	7.403062750760094	6.952610352010852	4.623667934080221	3.9839673268527385	3.1610949107816206
1668	5.926532739777568	5.924903443798709	7.2218136490701434	0.19803084854743566	4.928334783077082	3.778801011547927
1669	5.305403959448811	6.94509037245915	5.543789424034421	2.243591092629846	2.919602945380687	2.7710767762334143
1670	5.898915137037349	4.234290857153004	6.338835174299942	3.668000969586651	1.9000890531146517	5.425341256132024
1671	6.338061316079495	3.8077069234211636	6.420138591177223	3.99575087625891	4.598098400194996	7.325567752333202
1672	6.448770702539465	3.6252459423432444	6.538787331335905	1.0288346810777587	3.3859874403171077	1.296529601113477
1673	6.688420989573235	6.712955755554791	6.045894149725446	-1.3767663074843413	2.247792875821144	3.867969977056601
1674	6.8005053310979315	-1.852741420638196	8.897707240975496	0.4665033931918417	5.924628977817249	3.719906459136262
1675	6.205879295179836	2.8998366562810864	4.8514308265998665	5.467478233623384	2.9888609129972474	3.3511277388696814
1676	6.851611070881029	3.6167588272130695	6.657821252840033	0.8930123511298818	3.6810618089645324	4.992191060835718
1677	8.098528486162358	2.7527845927764982	7.382088587991506	7.34008865586553	4.05410791433311	7.196573049147856
1678	9.263186464391083	0.14317003028585815	5.158525641726057	5.214554004123856	6.074853475715637	8.262954818751279
1679	7.002584838175502	2.787023853043629	8.903721521221723	4.590522351597714	6.55473400243178	2.9050197036134686
1680	9.789233420262468	-2.00726965314498	5.595200002910962	4.256651531531545	5.074200917153463	2.078157505906646
1681	9.954572320850508	5.998702563251632	6.6523705496716445	3.085344644955533	8.425701553134715	5.095428006273549
1682	8.649759370297664	8.34353839707384	6.77967972760263	-0.09146322766447632	7.283463133872093	6.944272454095039
1683	7.459420500022933	2.4133603737605105	7.195143607424423	-0.026537789669913495	5.9867971326270535	5.1534520920312294
1684	5.3376899893108005	0.3981449926116024	7.28114516813101	0.6906921974583131	4.518909257465969	5.292948723675789
1685	6.108108697291265	1.7022118114758753	7.439297834602013	2.434354300505719	4.049195126252825	1.4403507604279038
1686	6.441072965246066	4.381834782086946	7.863084379559318	6.250345113710974	5.77938875472889	5.863527984600526
1687	3.854605032234816	6.689403717674424	4.635313152100236	2.429720014619162	3.8436635888941963	7.42008561305175
1688	5.988004156360041	8.130028278014825	4.877951360668975	2.7869808107276524	4.785045691658927	9.726499610805378
1689	11.333163084821201	5.532848512987954	3.4155044304022866	4.850862509987237	5.378394479970746	5.6913204637057575
1690	5.954864747142375	3.959855313881009	2.1994788978914626	5.7113754794027844	5.761095109440826	3.0795907677140577
1691	5.676164889911022	-0.8448948296276814	6.220307266756977	4.036014340630945	5.3253233321951265	6.211495665785442
1692	8.322311751543493	3.786157354065766	7.228456046319504	6.708774852592158	6.513871884120978	6.150784658088636
1693	8.920681875225549	-0.3763348711280455	8.692578676762402	4.089019049346481	4.40297521760179	4.843225428489066
1694	9.690920913289144	-2.316762485310225	7.339169398305765	7.350816715961752	4.49713516305337	2.2043206804815085
1695	10.691873465256714	5.705005249043276	6.824786375095567	1.8389935623132017	3.3760299659549737	9.107544741981584
1696	4.33702097416654	2.9651051276300575	6.742670491029928	0.7723592777679906	5.809579969404801	7.268161691504547
1697	6.796942966667575	4.8714939443989875	8.517904047165626	5.331244215252548	3.2844998498848086	6.719207036637743
1698	7.485999559650148	8.231049446270992	7.2751880949319405	6.354872568524607	4.397938770223467	5.479192765368751
1699	8.90383057589447	0.13959322592257495	7.34924640626892	6.676351575361565	4.42202568403915	6.654406011672741
1700	5.178967938852997	4.276689492230231	6.084880434835512	-0.492763539753044	4.993977827489779	4.649207878276097
1701	7.312924373977763	4.096512533257487	7.655901556966836	2.177280504185062	6.919930304096689	6.880194977759378
1702	7.551592063465896	-0.21285962233240063	6.042418788215995	2.4587993014059566	4.28507771896709	5.42167587101368
1703	9.917250209807678	2.8654772111893227	6.937084574630224	0.9700565209747424	3.9566606807200517	8.323378063073083
1704	9.517075178457606	2.2467750963083777	5.377252898491853	1.5458515021037489	2.1582441450675085	3.9556684028258324
1705	6.993134117051412	3.1456225167716214	5.5423899133842225	5.509518815294935	5.408023009981162	4.604537598104994
1706	5.121724962019775	6.380897312823525	6.811312584442012	-0.5085707927717109	4.856552525200887	1.4423330470803066
1707	8.661327626171055	2.6973639773297613	6.89559458228475	1.8847306591116988	1.7033813642299143	2.201601897387582
1708	6.431681192020991	4.002266968206566	6.723474996243437	7.015896414891624	3.021774638834497	8.036647712697215
1709	7.219020945940832	2.385919276336667	5.339854345537039	3.3132300244754096	2.023762168008686	4.523065614768529
1710	10.38552854487737	2.2933157007705756	5.931232900050363	4.574050760835231	5.370388855958702	2.2711644278600502
1711	9.397235932076882	1.8929300950042571	7.853779452132235	4.675768069015577	5.40036563311917	4.713073273565976
1712	8.380906227971918	1.7162712509426419	6.865017116235219	3.264225499292028	1.691937643532017	1.7955867997074224
1713	5.038745551958612	4.05116039610782	8.88943331745448	6.012605663082813	4.181348038423873	1.7403620310323555
1714	10.222046677819064	-0.07327413409076848	6.453708824429932	7.166342845514777	3.1727728515779434	4.389438311175164
1715	4.785913157997283	5.694546399717319	5.417550574550639	6.858147781794181	5.585187689387658	3.1441753569010995
1716	6.663613145737971	6.5391473860956655	7.835658996276257	4.99905185023609	3.0885386981846645	7.921307388230234
1717	7.539969041221849	3.666776972891546	7.933078508612909	2.8648991569925673	3.7906957388015083	2.88534403817672
1718	5.602467838813118	3.5737414786628676	6.867474578885084	4.687506379614513	3.070555888110228	6.4888892516109715
1719	5.8188868246776435	-0.029803907523832638	5.786384880501257	4.667788933195194	1.1654257646575086	2.638231452422539
1720	4.819561689239589	1.076783176241451	7.203933969087916	5.187994253090852	6.059757533732178	7.362196010295922
1721	4.832693604568495	1.2894103404053223	5.667325969408144	7.494721514811102	1.0840239625869168	5.9290816777428645
1722	5.525006962861466	2.256221519938486	8.547910582504418	7.72354130767881	3.8817930988385774	4.763259609402827
1723	5.714241958923295	2.9955681436411825	7.084307149105054	5.261284402280264	5.342427848078438	6.939662294202076
1724	5.228875427164456	4.004750808320129	8.270905648876113	5.049993770789953	5.295074915585701	7.249620196610096
1725	6.955159784095112	1.2662182043551766	7.187808531781197	6.515230498225394	3.440105023575545	6.599918999253927
1726	5.8708980150338315	1.3704771649516494	5.563067916676939	9.19736363570284	4.159490645022079	5.607068089869342
1727	6.800696363629722	3.1266618326584448	6.438410626848507	2.019928595579096	1.9347155116194146	4.614241261954215
1728	7.60606991172016	1.946222163081614	8.316716963824167	2.383966483720366	3.1805697967942916	3.6736056693170096
1729	6.640833327756335	3.294176629166475	8.401898524375163	2.4001951188734507	8.307520977291192	5.823993202261038
1730	6.156594651164095	1.8196171669758523	6.818515771255048	8.672452390836714	8.334229126297812	2.573997857296044
1731	7.5031192190942155	4.2432398259560005	7.500396103277205	6.022194567655133	5.552745253580735	3.3580781718520076
1732	12.72493567350892	6.202002800418827	7.033006613292158	3.874401201530289	2.4119730804803803	6.560781340516827
1733	8.207447759169677	5.336707473949846	5.289848283048924	2.6372753244639	4.089688281507676	3.0608228468197645
1734	8.07226493190652	5.527326691697615	6.085589038034968	5.725228162713796	4.580195257805934	1.8019764532972746
1735	8.06906106361853	6.352148834669283	7.370042150448247	4.032176488676337	5.443024468518068	4.833570551861074
1736	4.631859351773648	2.0941235886575162	5.5451121690414755	5.219367566321049	2.9475163050927526	7.339056266498124
1737	4.908269877024768	1.5790429678428088	7.303976831982748	5.784189523852198	5.400924966552403	6.416376848015713
1738	6.552184909633019	1.7569964588499518	5.8540068080168615	11.035284527451442	2.4325396810853093	4.4683001383795995
1739	7.224350433070089	6.922339644973013	5.846110484669525	8.891582722790915	4.883823419673453	5.968000240682607
1740	5.901384910385214	2.462653465749773	7.824238096764126	8.111735048945489	4.128102656191988	7.403662680147767
1741	4.892440113100265	0.20732483137527133	7.757012226212421	4.313286455102288	2.9911763962455216	6.113459912946634
1742	4.817687268616094	9.344270615368387	5.297265140351726	7.10720375570829	5.786036042611792	7.0520216550253085
1743	5.868966406667138	2.2203520226017237	6.509810692413736	0.7923408210109073	4.030469967518262	2.6272586757060616
1744	6.682514877029063	0.7470663017848213	5.681639854521511	1.6622056833205583	4.718949560642337	0.11490753753544877
1745	5.124547672012204	1.7263988045174026	7.714676170960928	1.8477806025573882	5.280859072684646	4.322352417083427
1746	7.100619430419975	8.522314587275115	8.439091928559648	0.961277595255304	6.234265538178773	6.163495884256154
1747	6.5820088190445105	4.38696936350025	7.649045870563069	8.044700216143552	5.781422336346236	2.924337641072631
1748	7.582040172502084	-0.26204094703815656	7.576492174055768	2.6799689706484773	0.08203132971661439	5.031272931972343
1749	5.544085664443145	6.620217770973571	6.44210539007034	2.3933225107069487	6.299842813391982	7.683200532771776
1750	6.4015485956802625	3.966182459614918	7.477275851441552	0.4304678883935492	5.149764802298157	7.437186651854279
1751	7.606898554176333	1.2012294664732988	7.959873866874325	5.521920654406367	3.4701807901628863	6.632887061446359
1752	8.617531870315343	2.798703442616621	8.422591908017894	5.909620055016454	5.484044363308634	6.284034420964045
1753	6.953353572121058	1.8276697062391702	5.8735509843704605	-0.37799881590857726	7.741742209487654	7.334445683151425
1754	6.014249918118046	6.063120562459689	2.804140387454001	1.2648892890278916	5.293533895679537	4.227530772272845
1755	5.767376148826113	6.65730846250152	5.717557585346999	-3.250847145450766	3.9921769530025957	6.2047412715302475
1756	4.3701882993452195	4.07331381824493	5.8547869395497	0.4433621795904476	5.471909094199524	7.255059607095048
1757	5.76053349251465	0.024167284093522798	6.901954200818778	6.698447131085647	7.821576323036613	4.1834023604159984
1758	6.995770596571923	0.906123325215901	5.841715158213318	2.8507907793501017	0.10552595844876751	6.973612705230694
1759	7.402598847342351	-1.0826736580314409	4.480874934188017	1.657084473189429	5.005352734336337	6.376536367691186
1760	8.247277844499687	7.050920051587555	6.306552436478287	5.192996267765368	4.388024850541274	5.0512075824478035
1761	7.338538150619599	1.054523831243416	7.338513570065492	3.4535277019752297	3.472261263361606	9.325375708482113
1762	7.795150632666103	2.2313924284415307	6.682540746049426	2.7698368464970327	3.162145389933319	5.674473443900316
1763	6.492800212752843	1.7822032796371257	7.810366624747415	4.664741419796687	5.74562128415174	8.894502100982368
1764	5.580450816024598	2.9231931995164135	7.3330420640102165	8.379568061312881	5.818966708940132	6.12361543368355
1765	4.520404041220933	-1.4202172603320762	5.996438212021271	5.5002899062581445	4.600848990313859	6.484627262640809
1766	7.978268208985915	4.046550981562002	5.109536573808441	6.174576215299629	3.5616647310906884	8.660292975483902
1767	6.35482122770172	1.562626435698243	5.549361676904403	6.214242634633112	5.372644456668268	4.413245956018397
1768	5.844013401505055	3.593342793995994	1.7356345493321619	0.8330225479913406	8.079366512650207	6.735971185556166
1769	6.573443854034155	5.709598692493114	5.606048121838774	1.5105879118515655	7.13298208284683	5.866420604027443
1770	8.374122507640644	3.9133344460823043	6.3506756775373905	0.2274454417562047	3.2225276392951385	10.254406872724422
1771	6.510163152025185	2.3544048053937376	5.429525565202644	5.652320502729529	1.617158352573231	5.913446082582551
1772	5.126880969480082	-0.6134863603883731	6.998228280850425	6.702637966349527	3.3295419150844223	1.844335619257162
1773	6.296571287566638	4.915893084246535	4.018691608547612	5.337960820553013	3.6774491796585798	-0.5848721217645279
1774	4.872611028028791	4.817987240241147	3.922933598105591	4.794776246480767	3.869648253942602	1.4234308623157663
1775	5.9075007664611805	-1.8540639026901942	2.5554210684089855	4.989172156443706	4.152193863566485	6.303143476693509
1776	8.00043538394438	-0.6519305403231813	7.081128131782857	9.812400888448943	5.997967107689954	7.8173543224908
1777	7.232437819949859	3.190007755208566	3.85695027177982	6.204165789878293	7.194460347125044	4.15371156478536
1778	7.362519477194685	6.422817202576777	6.590946012251685	4.2544538619509815	5.244969644056521	10.456150471370522
1779	6.030154177773313	6.646207078034436	5.859770468478798	1.0655530173593897	3.71474077036257	2.566255697844729
1780	5.513777346868603	7.753771214435669	7.2212298062834455	1.5722805712998005	3.5296182445844257	3.787150713036656
1781	5.49082479541191	-1.9547853263521573	8.22518977029979	3.1317561865346883	3.928347041780211	6.270458491594483
1782	4.828559409588837	0.8024478169566306	6.290611988939442	8.40084305915063	3.554041064340642	4.663978407377672
1783	7.494338117286573	5.560201829696702	7.176127509455683	2.0136669717320292	3.372780824519242	9.033400298005736
1784	5.570416845863183	5.2010895567447575	7.507368245095517	-0.013923215601673715	2.225283407144294	6.236557184316548
1785	8.175010850387283	-0.19953447486795792	7.337051215524826	6.084295931597149	3.8576289834271296	6.063211390962365
1786	8.01521506407057	0.616876383933669	5.44804448479744	5.1563690112557135	4.009095488404261	4.39075439794503
1787	6.313382359980877	7.196662309551652	7.403229929867962	5.863279479921518	7.981697340375462	3.8931730785587058
1788	5.117292884663427	1.400019269027443	6.157076271381203	3.8649524675369067	2.637309434235091	5.986199534822239
1789	8.555400262221214	2.7827183375794053	7.12250102575518	2.3011378974700505	5.689096547175606	4.341405310409172
1790	8.637412979377078	4.053100577242572	8.517176326266647	1.8083843066711829	6.7685763429107855	8.111578850385671
1791	7.036248732341953	3.4404328220447944	7.125380526922506	5.453283683213138	3.1866034006641724	6.3713259989369915
1792	5.215301201050864	1.8468414093441958	5.923292502867343	1.9927020198355074	3.114528013143405	5.251925155640233
1793	6.641453286628949	-1.6180663600670346	8.472644017652613	3.801583253298818	3.5994466585505234	3.4643015099362127
1794	6.131596296333483	1.436932260190643	7.081416061058028	4.342642842966836	4.238457244265844	7.645255145676278
1795	7.846115431594821	2.994191816462442	8.109945417720448	5.050473152080028	3.462772305301282	9.296876827088406
1796	4.256954038761805	4.147005078616841	5.471979926011275	8.003345267108728	6.7124993870801415	7.993315697765841
1797	5.297454401447721	2.901140108618875	4.373345385282239	4.629508136324385	6.640053717333304	3.9890136547514947
1798	7.25134466955256	3.5888474289433683	4.27151418599741	2.267305187903281	6.9416353536762765	2.2406295351689556
1799	5.978601008125268	8.352129452273656	8.627364129469969	1.5303968869407845	6.004406563964564	7.495042801809312
1800	7.163520172366088	-0.9361015071379948	8.660765109326453	5.445432930720406	2.7671259341478383	5.04180577508592
1801	10.552039647941616	6.820036439036325	8.464907363858897	7.388428502572077	7.459952063785823	5.141885620321354
1802	11.72787586210429	5.580591562853828	9.234733587640774	3.1488420430892585	7.775305228919202	4.909881501698036
1803	9.59511278525955	5.314085687143582	5.492503100155946	2.581644163425696	5.948597204314646	2.560338523042468
1804	7.699508804771855	7.16306752590532	8.024008638691662	3.6799964935910605	3.8423001558819454	2.756409087157372
1805	5.56615354820464	8.541888370632499	4.71053400489741	6.118014721735502	0.9519945494660381	7.508419874987796
1806	6.570671440354611	3.8726637828392323	7.628585754166251	7.40136666419241	5.548445280568723	4.588272797086879
1807	7.732736668193259	5.877660786301696	7.135362086424069	3.739728692459242	0.04037691831364498	3.5748897206422092
1808	8.142842361086268	4.20896736029496	6.90674874226525	3.03716834313711	1.1198860203461256	4.556612852267182
1809	6.588258856665555	6.074570996234815	5.231651383623237	0.26872736103023726	2.838127335942183	5.455859939766842
1810	8.044978194225598	3.942364989302255	7.60621727590465	3.293356147543533	4.676323645339363	7.638952338570066
1811	6.541055299790956	4.066111274287233	4.284977327501714	3.2748584237259837	5.760185850945931	6.665795577930794
1812	6.253910008156959	5.633759999987413	6.804674656230307	6.425434688876359	7.376695658131963	5.377167004981546
1813	6.666338643124163	5.976153968865948	5.791031345702043	6.301117433941809	7.10256678601275	7.881366753006828
1814	7.846943099929942	8.347677993297937	8.533149486487622	4.213501693907067	3.1628886692761538	5.488609321214761
1815	8.805834180144851	9.643533229492995	7.628053226663461	6.925327323098127	5.156483471684061	6.73841208113447
1816	7.334747937517356	7.261476819413844	6.9546549966847575	7.36407635449977	6.5699804302148275	5.8000580794716665
1817	11.303070127757286	5.717521894759694	5.971824551995035	1.0785300828558797	4.471348243930114	5.47810411075947
1818	12.510012246210016	1.7362513058729403	6.6555019373834226	4.80517507161227	1.7770402475050018	6.563342528478797
1819	6.530276604963639	2.414404472766905	6.811480136477127	7.056590160002388	7.130453603540122	5.426908693666359
1820	5.215187305130786	3.7483960404701464	8.510755848057968	6.862621385794638	3.3771136945651152	6.749477967768896
1821	5.217618283273365	0.31180352104065806	4.4623061388614325	3.532058353486543	4.59575565261296	5.082731302631197
1822	4.512380004941813	2.614897820459304	7.15551915682191	5.47524841645134	2.1130517124068096	5.367465478263207
1823	6.078507635157867	0.6558069991751897	6.936208544194644	7.89965657320366	7.674387396414025	5.023291168217548
1824	7.7819757542489345	3.2767708340307458	5.755176004715944	5.2528837735085085	5.99726573124814	5.029379468843198
1825	6.227894121713831	1.440450557179109	5.748966981135298	4.874147417169446	3.164078737571002	6.65648579300558
1826	5.104979740529255	-1.0749159655116938	7.088231471419366	6.8417545909305595	4.000452118997013	6.754045645212323
1827	5.273251666117631	3.973168133661464	3.8266022962805586	7.721526363401794	1.2402662630112355	7.132233245974026
1828	6.143870382088014	-1.4956174179187611	8.71300023025898	5.021486346615173	6.293861264019665	5.779107483898756
1829	5.790767285528043	1.536896332253323	5.683914179503353	4.777573930749813	4.847513334358159	2.0232538303060634
1830	7.0847088143277555	4.7476042785174455	6.561786458146773	7.546139835642945	5.540053874617587	3.595535968252166
1831	10.658120562696643	9.711973922088553	5.87949258529917	9.130803427736057	4.289046508074525	4.719633319203455
1832	6.228323186910344	6.653606835998048	5.143142134138344	3.8491487786345293	4.090661642130412	6.726534752430899
1833	5.170279161769556	6.13044544254579	7.6297099665362484	2.547507225015249	5.920525323966691	7.052502510520109
1834	5.6160627808801244	3.6370552122934385	7.49069225211679	3.3495106028386448	3.8306999115850244	5.895101918868552
1835	5.402166853789332	-0.36857500174211266	6.287885218989886	7.308285984565911	3.7234932679472763	5.035528117889597
1836	5.030035837803706	2.3143764028442457	7.611760511287027	4.078979113300387	4.726576383131746	7.771305362500247
1837	4.574955227451474	2.70824028122711	5.192644695613099	2.2208998175938377	5.545298910472147	5.325153117389957
1838	5.690054225131411	1.869935941008773	5.599803477258555	4.386180829964387	4.126841461419166	4.971979201048917
1839	6.46648992015001	-0.8381404075571515	6.337838133552557	2.8432692406380458	4.606396937247769	3.9625530928457176
1840	4.669594891194312	3.6462711937547203	7.068490635252998	6.508301767545789	3.7692066405130165	2.032168277542202
1841	7.32193359789664	4.040615030694392	6.600510711095981	1.9134423530914269	4.691118560931113	6.114347525177784
1842	7.644381799159916	6.1650564157213115	8.802672169952913	6.694480585928178	4.40218506237268	8.295390819636513
1843	8.471488176099538	7.564720015469689	6.244382047969422	-0.5264865707196611	6.736939205522313	6.346664193858309
1844	8.481042593443318	6.184368866907794	6.88514425088222	2.201771795722679	1.9871221733174604	6.810287216260144
1845	8.623574777882611	4.308569581890856	7.704322376394828	2.7708087380359205	6.683992832260217	8.714516143383234
1846	5.559267116872514	3.7154571868860633	6.413725127566326	2.5774303519312567	0.888069082830192	3.8548662163404352
1847	5.662992257023004	9.216558745988978	8.038029951815497	3.0417176472095826	1.5568741548896838	6.474901609370205
1848	5.554356581844828	1.732152493574135	5.617619407804556	-1.4366908753153973	3.7392489725423728	6.031137888078773
1849	6.121464815368406	4.1237448962922025	6.710121836418047	4.975577990468766	3.5805247907019018	7.653608098048574
1850	6.916494918997879	4.681420437999317	6.497314193675618	0.7844265408820309	3.0182452222248384	4.850143680653937
1851	5.524743736621034	3.14344753192928	5.771080474501332	2.524132211487705	2.61170472502088	5.973314809108027
1852	7.229997856080531	0.8971195306179804	6.65970795819592	0.9059131031173882	4.746278366991735	4.822525521512514
1853	5.625211891082521	1.6711956487406838	5.387054674223264	-1.3196743434342082	2.4503826275046374	4.026347281815077
1854	6.2930932611848185	5.888533165615338	7.0085081419755015	6.557796752348069	5.895539126658344	9.44968322268655
1855	4.984047385467736	4.543452997187792	4.88284183407508	8.121499594936504	0.7496731708516805	7.18863956646087
1856	6.065627763499397	5.371045914244542	6.531124382212993	4.108048115463471	6.3834143407904556	8.17510622743325
1857	4.9817170192777	3.843245380276577	5.847159070449304	1.9418190883607287	1.1618569818010813	3.5596071401881324
1858	5.964173662563132	3.9886072757105935	6.197535952400646	1.4530071583957587	3.70579830116647	6.308574780319419
1859	8.719005472699436	3.5657805856695006	8.411504086407485	2.3412701271589773	6.630255704672082	7.672535434997678
1860	6.1229773154637925	3.3735268918574226	7.080090658310324	2.385838791620117	3.0724912250715732	5.04869595024134
1861	6.525014762652058	5.889621660390494	5.961879063686503	6.621892048839147	2.830028233371107	5.848930655711138
1862	5.845480300047518	4.616851063036778	5.972811325634048	5.626873696274881	5.629932122828469	7.398337436820895
1863	5.357429401693723	2.582836983769748	6.911757301261522	1.541842412321542	5.705351075488607	6.761898112506848
1864	4.377270714113398	0.06058970889553817	7.273275205153377	7.390895003032455	5.423229819377821	6.562222545072772
1865	5.900972674917179	5.1036782973248105	5.241754503625603	8.215177997371404	5.69072392072832	8.287394322674718
1866	7.1185159153957605	5.84133777094398	7.002713171797058	7.769042036046563	2.4702850231116487	5.7512592818569015
1867	6.162613126926198	6.979175172987735	6.532427857814386	7.373471851009	4.487039553645133	6.179879113114038
1868	6.77986515587391	6.382626424131501	6.666989492359026	2.4435731555471536	4.117920872101076	5.991561264586609
1869	7.271583947018259	5.249902044977164	6.170433655634206	3.2051045775913836	4.038515578598184	6.02023359050863
1870	6.662109554477032	5.689337362535826	6.431540895364773	3.0417427653110014	7.038507179119791	4.513889823094294
1871	7.892774915422196	5.921402640939833	6.46257449603272	7.761825957093965	8.443906654717283	8.02441231002891
1872	5.105546285156385	4.811773283905911	6.088088310634785	7.286920187023825	4.737310837882877	7.208445382933828
1873	6.557125608502819	2.5601273590449405	5.571157917993611	7.3476906334286705	7.155416922604601	7.88268114290802
1874	6.156248787937568	3.995778708451154	7.889281664273261	7.53253924199987	5.609623171875422	7.3668506030127805
1875	13.066399688378482	7.318291632600061	5.305142248997978	6.823233914287767	6.407098576661017	2.8364858799335106
1876	9.412716070164924	1.6881471443106189	7.548391474191255	5.4525855871456095	9.42384150409733	4.509872997189686
1877	10.049537142093325	6.95467565318636	6.499296941096692	7.29195263593968	8.620101582639219	3.506925457448753
1878	10.901149500666099	4.5259329098220125	5.193071660118745	5.451735241528618	5.789129757057939	1.4783017563849348
1879	10.987080354290658	3.8984619733183186	6.866064466391022	3.697453145710114	5.246616367474138	3.3937067688362546
1880	9.34221342561393	5.336352144276757	7.767107942294572	4.745972112074029	4.870303322204271	3.940618477288708
1881	10.387073315838117	3.208040141050476	6.806367660756164	6.939987664050723	2.5904220982724833	5.34076819438039
1882	12.77960710095445	5.736467017044329	5.680834255205088	6.411962504305419	3.979943409311747	5.360809629511784
1883	6.606704708255596	7.172460261912362	4.977708381612712	7.787914602806789	4.990239903905874	1.4762445096638095
1884	6.96978245114414	8.374793959074262	5.76583492985882	3.923353241227595	2.044874267368501	2.59354386433059
1885	9.354322131602496	8.042085987559803	6.216591951941993	6.937337449988405	0.9594159113009213	3.958650191686664
1886	7.102814590352982	5.756514884576404	6.842421535606198	6.272281522621123	4.758925074728188	2.129308764351682
1887	7.76474228030843	3.463774596547216	8.335940580632846	5.837140396596755	5.209746804978861	8.682636205501217
1888	11.482044595092532	7.3767371761176275	6.492168975750502	7.134211468538858	4.307401799633038	7.4649821050110035
1889	5.936504293676182	-2.048930793361591	6.983236606826011	5.00043748145249	1.0429337399901575	3.129289164550615
1890	9.474837231850827	0.06930198275957711	8.777662077867578	7.419081970401822	5.94368354753502	4.523353365821182
1891	6.03507876482454	4.2667324846995855	7.051122579838357	7.364153260268863	4.835973659829399	2.6769401080726833
1892	7.105107437031381	0.47581275568850745	5.292205063961583	5.063854474763462	3.642467305650235	5.733608313502165
1893	5.663461030244377	6.762919088769132	6.749557081154081	6.930818903322164	5.458528367256239	6.960448438826282
1894	5.757571401747932	-0.5210362094771808	7.0957177715557975	5.796101795461956	3.6503105705428314	1.2979517948644632
1895	5.985910783027565	6.602929834523733	8.256719692708947	7.78279237442823	5.5660204204612524	-1.0623481401733066
1896	6.8695765098210515	2.7347802448559104	7.563556532138338	5.680525745906724	4.335326543388575	0.9423036902867763
1897	5.885446060617461	2.8343991339904964	6.205438239339879	4.813284638267405	2.3528253502107117	4.681908017665299
1898	5.452112188660837	7.438177287078373	6.130813307663116	4.670794884008713	3.3300995823395843	7.850337748042754
1899	5.411111736011297	2.3994850131671988	7.019807341149384	5.434910171006901	5.376597300250033	10.208114152182185
1900	5.999722920187579	6.659593487186639	7.018637935287902	5.551507180670325	2.587369012242327	3.194390612338045
1901	9.181593751626558	4.536861815358684	7.6315830528878905	5.233248469459501	5.332276553638504	2.986844770608282
1902	5.438196121362636	3.235900092980578	5.791947701150549	7.23428721757817	4.941361617513353	7.117100666418767
1903	4.254742840873446	5.209122010436004	5.761756713577509	5.86916198436795	4.774103705003426	7.368151662755426
1904	5.23203922675227	6.385245959869915	6.3489881399248915	6.233804189470074	4.3026221789277805	5.7522135980250715
1905	8.295462639494682	9.129611086459848	8.184515636476743	7.456660791543411	3.3601671984716583	2.773332451132476
1906	7.992436393040015	7.930075275925944	4.6735536180862685	4.974383933292747	2.2897855711326915	3.675961872531858
1907	6.223078422203409	6.956750395173631	5.432288620897372	4.80701290114525	7.069649522087877	7.869282493925307
1908	5.467968171859016	4.829611421209825	3.947213944291741	4.5722409264212915	2.4986474908166136	8.390491337083839
1909	6.998094193081363	1.7273783469626631	4.855516092281853	3.5200752993736995	2.2266431691869535	6.963430661470899
1910	5.861814914924342	0.40812145894656615	3.8274024444724746	5.5319519219884	2.2749018317691725	3.741084030349938
1911	7.386412060527986	3.8971615061436413	5.748128942088331	8.255611333451496	5.896697151345846	-0.587631828904739
1912	6.031868949431987	-0.6724025426595067	6.574495382796909	2.269397687005203	4.967222052440902	3.4880439940613015
1913	7.192591860869179	1.93596667178787	4.264755029389941	5.057849984837604	1.6604627546307018	1.2828699066995635
1914	7.693057935050487	5.665552267665764	5.557938628084024	9.543085420227127	2.578537536341413	3.23080044557053
1915	6.696429700861812	1.1393907221855901	8.538712966738625	6.2930704884125825	2.790208476975856	2.5230660035333234
1916	4.8439670832073345	3.5207554679066586	8.132653244921146	5.404743924431227	4.004968417871883	-1.4282150969507401
1917	8.439855328633156	6.9723887977518	6.354101312957335	3.125587646822792	4.959884786145327	3.1791162114744296
1918	7.5648733734499745	8.027092488513338	8.033216131077513	3.0021379443752187	3.501180694368715	1.2660105048655066
1919	5.367651282302334	4.7069214877489545	7.436783160227253	9.558259121062727	3.6610808530343073	1.3994423388241244
1920	6.869542657559481	4.317538874097016	6.48645910696541	7.005985836002066	4.805514069262934	2.837352296311364
1921	8.786615630988972	-0.04412450620357235	8.672978862570263	4.6689925520063005	5.0650657552790515	1.6720959287022608
1922	6.301178121082152	2.975635508234714	6.147992805573499	2.9815080512866206	2.503522439507095	2.5383370039169266
1923	7.362895588457755	4.556802066750168	6.71191866663708	2.1072854079630154	4.6509690765115215	6.691552594852323
1924	6.882039419691179	5.772016813684593	5.9722774248962205	4.308292837432243	2.5806832154806094	1.5917820506688303
1925	9.212172520252674	-0.003952146087413171	8.097763572885391	4.923187554871369	4.4618123888975765	3.700833390930342
1926	7.865241810411497	-1.2244580496085062	6.34550255937699	4.461505961884129	2.3849125377757834	4.781697965526041
1927	4.474656247729126	0.38214978461675086	6.492153603673344	7.992278052152247	3.644327299365231	4.86131763632994
1928	7.00291872345443	7.681109959643608	8.499719674385974	4.405839266563778	5.54337995272812	3.1466997664463983
1929	5.005613161506308	6.294943732405132	6.277217529122446	2.82385190757802	4.29109666371912	6.21057773125633
1930	5.390081585120013	-0.3475877679423339	6.2339119856853475	1.736882688991177	2.3604808549491336	3.5923109332300105
1931	5.597994535081458	4.541528589741137	6.127060983248614	2.491004484099766	4.749390693575772	4.523122545500124
1932	6.138563280677398	-3.4460186420125583	6.328675384836542	4.2592185423517455	2.7007948887239093	4.282872016764264
1933	6.433488265054694	2.7386974263084833	6.2219849223928065	9.070287483078177	3.2195364315871635	6.106266889355158
1934	10.314403769222189	1.5285675775229923	8.458613619954875	6.912363894846391	2.5792257798479024	8.440867960997105
1935	6.524331953603361	3.9357999592861335	6.4650606479914545	0.5045561558900666	3.491781870042652	6.642755938228421
1936	7.183589897549657	3.212268856785799	7.158765521746621	5.084327376858615	5.701018758515382	8.447307841423296
1937	8.758724347538921	-1.1925101775859483	7.076050128848287	3.97888435032607	3.5477759291159003	2.103709098151004
1938	5.947390061770914	0.22585163487229168	5.185758656483446	4.1904957481666125	3.9307992853379234	7.224434439728819
1939	6.97246421702707	3.655424114128953	7.844228988545405	4.156524122704633	3.8756441110604163	5.900641966322225
1940	5.950364886458719	3.6769116475281516	6.05832381499606	7.11753167720694	4.614004883301874	9.480044748832626
1941	5.499292607244427	4.242712635713696	7.296806208945867	5.8408084389891215	4.070697300375464	5.333182793213442
1942	7.699804869160714	4.656991647081238	6.153850538057508	6.387635013748724	2.534017849050805	4.89656682809511
1943	6.130126984014463	7.82704094704856	7.912098333199861	4.439857330084191	4.927869995231862	9.091113172984018
1944	5.420808115572419	10.112874603444615	6.3277241966744775	2.81016597024507	3.608416944175571	4.967789449572597
1945	8.500377702981323	3.2789108551102695	6.870342663310913	3.938168327344755	7.980263290927246	8.137931669116975
1946	8.240639164367607	4.390523749561553	7.647863181044125	-0.07728134052388423	6.103154373151643	8.837906975164303
1947	5.724268215321532	3.5030845908469326	6.187869963625013	5.213338245487489	4.173725200315677	3.730527958358708
1948	7.300223641598074	-1.0616082750829672	7.445878247372105	6.044622025834015	1.9046459839970589	5.143893963854529
1949	6.2262168805727605	-0.3067247030615167	7.780673686180216	6.492316778846147	3.434136047738023	5.568918441588923
1950	5.106957763526139	0.7955793282111298	7.150676981309443	6.526605673284215	3.5470728283956148	7.238437457762247
1951	5.131920539474649	1.7006833302529547	5.7253913112415304	8.570421781808326	2.1330910763578377	6.863989685357251
1952	7.73245434837516	3.4394417900107612	6.790339741100208	9.160836152138605	3.1905188493657137	3.306264377387079
1953	6.360459657141419	4.811749369866568	6.400801491198504	4.327806812236244	4.893906266410713	6.619414208561463
1954	7.891047631156683	7.311793506988973	6.766084375559123	4.662118540577407	0.9270449509095017	3.92331310902562
1955	6.628046165264283	0.6694353169823617	6.5907721657436324	0.7481625308864751	4.225522697193516	6.465785471736119
1956	6.728781796436174	5.555859820140858	5.481352435948899	4.359508066871766	6.5811708638086275	3.857787913415237
1957	7.547018206812541	6.77897690931262	7.010204154042775	8.285125926988496	7.1733617986693226	2.550300672114129
1958	8.315261560998575	4.082749759991144	6.34173231891185	6.412722487925854	7.754015280913979	6.080486553038929
1959	8.578425709519152	5.987771330045602	6.65471478150783	4.35362838463283	6.678053196175223	3.8208297264985305
1960	6.430519956216753	6.667637845070625	8.253975679832903	7.686840237013289	7.318500756822066	8.294217517754046
1961	6.138622560421116	0.4384516226249409	6.857105363743301	0.21960104014922477	8.822111796258644	3.979066241621836
1962	5.125659586317397	6.737297095595667	7.458818396137319	2.567918504474241	7.618954430697155	9.269648082777014
1963	4.124672835841373	8.017978860239367	5.7073318308775045	7.293516423166417	7.074787682515655	9.440855426035414
1964	7.420994679891398	4.710142810963594	7.470960389483634	5.915186065423002	4.984273546973281	6.246329250797226
1965	6.5331232632794185	-0.9936101674968885	8.272813758125912	3.055536056390419	3.8671602682828423	7.242702617851526
1966	6.1444039607837935	5.245214128333309	7.104940968993883	2.1042218146385387	3.73531643431185	3.8082490647842304
1967	7.211952503265077	5.700515455209425	7.552278359779111	2.45768137610417	4.383399072054349	2.7515387409765992
1968	6.43437032147435	5.462820482019474	6.469185417927509	4.287208666049347	3.990560281350036	7.072950478375146
1969	6.906906355089909	4.0929940816061565	4.990929018373472	5.026129970427942	4.764316547295286	4.998509301221309
1970	7.016924778432394	6.980948138617681	8.266583204614447	6.889964223011316	4.467734904646473	7.247950308244664
1971	7.4753793087053335	4.754043873391896	6.380971592147322	4.451667099141758	5.010265448341363	6.9631565290755155
1972	5.334252903321767	3.9238185802417753	6.486886873238936	4.524280979322982	5.0988718754625015	7.47901372081958
1973	6.688848428256558	7.380407389092022	6.3867747304172315	2.2267729540596317	4.754604877923674	2.9177923662882805
1974	6.95103274134008	3.60062279902211	4.6877041810149	6.434767820939351	1.432655581723556	4.455630189867079
1975	5.933471343698772	7.356443983133818	4.8108613040261545	3.1009033302435354	3.255910730028588	5.3796475313144
1976	7.720547294696566	6.070338650061783	6.598884599377414	4.665343434833604	1.6978736134726111	8.114140200532074
1977	6.469874519350818	8.148317257761521	6.4376581974443425	7.9066124463995875	3.079301444897976	7.6589800887765005
1978	6.8258272732667535	7.432129021055153	7.421399529825539	5.082146298696426	6.0624952010046025	4.620112210495201
1979	5.353228548012101	3.360954454386873	5.882121999963043	5.717304453507081	3.8539779263200926	5.052011387249233
1980	5.6501250495368485	5.9264750091318135	7.1085787002459515	6.108827389261154	5.742944109551914	4.348473642271303
1981	8.761011765313487	3.0515165641886095	5.213942073355052	7.1015067595411745	6.588829613160719	0.32488713677844067
1982	5.911570012826569	5.811892703461679	7.190143913192679	5.602557211229249	3.609616038968544	7.438933018383974
1983	5.950518230862313	4.166033502678757	4.624760073666153	6.011210106696892	6.230608074172087	2.86902391203021
1984	6.70210999004615	7.4507017437736796	6.814297520242416	7.141022377690226	6.864010121528949	3.1176557196223955
1985	9.103138986034535	3.7837586566279198	6.3461611821707065	9.089784508175718	7.89263733171668	5.247601707700262
1986	9.631333166603335	8.329809429963296	8.126942249921665	1.955038433751126	3.092284499033738	2.988653236037453
1987	8.661141258941834	7.926094297692116	8.186144552154003	3.851899301838515	4.6316949995456795	4.680207543098447
1988	8.918793944695258	6.680461239815635	6.689845402485864	7.239644181604203	4.629750706177789	0.7421108225191188
1989	6.808336917345115	1.7527544415995322	7.451392327776566	5.192330926023033	6.002404954823501	5.659125858905389
1990	7.971055334449176	0.3393817335315766	7.137309664749555	2.557472373386018	8.725610568599466	-0.816499529615282
1991	6.905200540806339	5.171632436421418	5.028614371130537	-1.1572901178782458	5.220197236570715	4.958661921062877
1992	7.558487526260483	3.3321340097435095	6.6150144961139885	0.8251057057838522	5.788975277462648	-2.0410796445624313
1993	7.023403525018722	-2.2502024929718254	7.57343043811196	4.745953086595152	6.637187368390251	3.1210331237957445
1994	6.9068425268558284	2.238267071823973	7.811791156784743	3.5277065072610236	6.57306157088617	5.56421109228646
1995	6.426261219594676	2.5556124687267205	7.724072986999197	-1.4591880462739535	5.20681255570107	3.0530781648874044
1996	9.248561417107634	-3.4035472178288635	6.371172064806859	-1.113435758384759	4.855400752146547	2.9860604121233343
1997	8.257104938198303	-0.7791755949784801	8.119090015352299	3.0906643419610265	7.168710961136456	1.084226241875135
1998	8.522893649215161	4.639481433546842	6.743241654732888	4.916634615602866	5.386358921122128	5.780276984911579
[truncated: 3,001 more rows]

## Sheet: Trace_of_peptide
	0	1	2	3	4	5
0	-4.145140335040293	5.760622936123975	5.294279441895432	-1.6317756330448319	-4.424447572764608	4.04878133398327
1	-1.2723942600201847	1.2044994741951767	5.965196915603181	4.444332609329245	-0.3313704065319141	6.072838425066067
2	1.2716510075599523	2.035387226306642	4.335614006960947	3.4642014877305347	5.225653709434292	3.9771304022954994
3	0.9219779375044501	2.522049281800508	5.154423136697474	4.873371895799738	6.598861379264996	2.7268200411682186
4	-3.4728324720943626	-3.2789315541424857	2.883112857124442	0.48722960856619735	7.289710059426369	4.514541733698795
5	-1.6909875084433739	-3.5703462509315247	4.30140561381532	1.6963884829489255	2.154933086541791	0.8894942457248207
6	2.619284666997131	1.798471369147475	2.0778686832367517	7.555447284413135	7.34906407512267	6.237637796181741
7	2.363318441772268	-2.598110122061083	7.859240479553757	5.000956597296554	7.486300553542619	7.385223245180463
8	-1.0754148920466957	1.7030445381182566	5.341524959812767	7.455764645540558	4.331009060029503	6.344441326593433
9	2.0094241484756674	3.7475119513801243	2.5033462117950798	4.940954756436433	6.9342145647158615	4.276042040734557
10	5.9910388790326525	3.5400656689618932	-2.4896266720469944	4.414880991615481	3.9971663756980025	7.553466490965782
11	1.7429495863719757	5.758225872529904	1.2805448379635367	1.2390567639986465	8.765824849580484	6.023655427310274
12	-0.7796382122629986	9.776044648890917	3.218766128940924	0.7215952501855079	9.895661324913442	2.735128747941843
13	0.25102243230349464	2.801013082584393	2.63018583200546	2.0261622185959283	5.700134435781898	5.219015290314064
14	5.439127920406978	7.639104518518564	5.945304577128572	-1.9857707170884922	5.814397241604487	3.80898968787791
15	6.562859018634952	9.558556389869903	1.623923843009821	-0.2198352334770437	9.725942719900507	6.1250093147852525
16	1.5703291605015202	1.78314733608518	-1.7015974311107491	1.4258151264172003	6.474769026272429	5.162880137705133
17	-1.8785504556159593	5.389962813177125	4.245059344114158	1.1492405791390754	7.2741873953963525	4.282262599308628
18	1.2381304551716035	4.404814662939308	1.0034145882284682	2.1987671419128483	8.515143429293513	4.7836392299311505
19	7.352613069802328	6.51432861511571	0.9294355429284664	1.8922048930237698	8.631905854147476	4.712223334808719
20	0.7342017696200445	-0.6788633254186889	3.430764588516958	2.624415101946868	4.574950325502277	4.933616732223838
21	-3.562702639972475	-0.9650715085618498	5.771941975817447	3.92611203706422	-0.08735355469745776	6.0438033307358
22	-0.9029634834459874	-0.3418587920460472	5.685673786320781	8.303059447217075	-0.6466073551345102	2.8104226728316624
23	-0.22381834369075837	-1.5005881517171744	3.719774206712959	2.4095829372713746	-0.667907175210347	3.0911532795063494
24	2.5165865919761745	0.25899478846584256	6.004465229809924	1.4711357865708794	-1.2306879126583725	5.89362943070483
25	4.687671881940022	1.9608152395040546	1.1031467232886443	3.6444043744769212	3.4021818550250513	4.159253536877852
26	2.8905223731857688	-3.3455905512886916	0.9216718417465393	-1.041970517960805	-3.7729206953578833	6.992341222522681
27	-2.4900980909326886	2.206468372948558	4.427704671065761	0.08510000669178097	-4.591569490782861	4.490367131837441
28	0.2304010534880634	6.634220400223631	3.3381470662789665	1.7889244869912355	-2.4460484984865345	4.5871097556535565
29	4.314065149994103	2.525292617960075	5.581011580726971	-0.34092604650259317	-2.1581994325485496	5.531276223339427
30	-1.3816486188220616	-1.0339298271091124	4.0615794868782285	2.877429042690241	3.8326189033127154	5.063426196219524
31	5.480203535509471	6.194536494943411	7.4873595737821095	-0.0692416698622218	7.862394130630236	4.314617535553137
32	3.385490412023403	5.28714750661945	6.072845242159962	3.3822008892517297	4.582889698077021	4.401905994873061
33	3.0779033288646014	3.6264349924439774	0.9385988383831276	8.323000455811128	-1.3009629237303446	5.262791831435357
34	2.2733106052727936	2.0253159665241163	3.3430621258287303	1.6790914706612274	-1.764134589644628	5.154168932388287
35	3.6937493118346696	-2.1068480139509966	8.381086198556348	2.3421491097962726	-0.5536367998163747	3.7612057587302585
36	0.7398947069301733	4.874668108277248	7.599416321432905	-1.9231307104267423	-4.626594611135406	2.728990533614672
37	5.694328718623524	3.7886155646100605	7.721880025227568	1.7688753462186129	4.733270996484086	4.251436570715265
38	4.421301627444367	5.700086286677974	3.0742295239300996	5.069587364349866	3.867833320608839	5.111048687411036
39	2.333518303011407	6.5946874441668895	6.470983774705283	3.9647070452612345	10.456956381338815	6.439923338631465
40	3.5434821236066663	4.726587851726437	-0.954256538260565	5.7933952927904855	3.4400016666961504	6.032839175494791
41	3.0919126584176517	5.185321725561104	6.523093644897277	3.3785759241270332	7.737502653405169	4.612602349856511
42	6.889172907859287	1.3742081814956106	7.095581913027971	7.691010961505653	0.8932506348035756	6.3212031927540195
43	-0.4201306427964757	3.3449242178451275	3.8174244600173366	4.643076411988097	-3.2020163266424175	3.182107886702224
44	9.903136434374183	4.047066554807545	-3.2845118896673506	3.538907802461876	-1.256249476821012	3.4031284934453643
45	6.029564988267852	-0.35359133060465076	0.13250939027632214	2.2581381929919155	-2.447001737205878	3.3399968020934407
46	2.420888324519651	2.2543147194573065	0.5478468537433776	2.0513714474066735	-0.6774056082053381	4.490409317089666
47	7.273212841808608	5.001725064253144	2.7337661965149254	4.590223243161571	4.032463933438352	8.196767582199291
48	4.231493879011608	6.3631688000956865	1.7742415731436316	2.3626842130284285	-2.0080011095358214	3.0101664599406757
49	4.918623160377218	-0.4726657541666994	4.005968236171654	-1.0395627703909922	-3.503289689208982	6.547511194685064
50	2.6234731049517204	4.571736114631932	3.67490470810377	1.1855033158529205	-1.2088612221668222	3.631908233369327
51	2.2959650501117372	1.1276068619521369	1.308108733098467	1.7593978658454246	-0.41504968476440285	3.4502025617487044
52	1.2940319035832224	-0.018443299734001606	1.424243148273388	-1.1709532364961055	1.457188710398008	7.008051900822537
53	5.726670445847162	0.049141023865755695	3.9308997492199946	1.4812728778362132	-3.4420046720964974	4.763206050025379
54	3.381060669560152	5.69261762115687	-0.379628871723817	2.3347653027199105	-0.6284519891042547	5.62801392677156
55	1.2925277430840483	3.838439507594626	5.975252239181448	-6.2362786906892005	-1.4977990302006365	5.11615430569711
56	5.610766351855114	5.5312324519787985	2.6443218018355386	0.5374975631666936	-0.9106198276863211	1.8224053578408448
57	6.279440452795416	4.135780339089992	4.518443427423688	-6.316473365790007	5.259627613483074	5.004120387648023
58	4.839758040275661	4.108015408947226	-0.9163968045103021	1.4126848949428812	4.064893442327828	4.86534633870192
59	0.026456472328373226	5.028525044648928	1.1233880690861873	-1.6462330593882262	-4.082192937604636	4.249039140999733
60	2.8738906463859157	-0.22669336142757546	-1.4403595792363442	-3.3206982147743673	-1.9722125075236046	2.919912108258541
61	-0.3053165790017305	5.6282773601970835	2.315176511540365	6.81458185556452	1.8708858192313256	5.023437120686859
62	1.7764364637560082	2.5491916206942613	3.9307103777762653	0.9204107897057947	3.5956856748205395	5.375828652958077
63	7.631703888703793	7.215863694500083	6.069863380792964	1.721094946368861	6.007463760530607	6.326320630342654
64	6.732004905819837	3.251628641704535	5.951318335522195	3.2585216350186714	8.365423325646868	3.193702857997486
65	1.7186500091708912	2.873029586345276	7.547627444857471	-1.03741031496851	0.6682462910014753	3.8172296099259446
66	0.3688874466777295	3.2330165698619875	-2.460690196678302	0.5623052401316289	1.1887858355891194	2.378755309518803
67	6.646654800711843	3.5711783107271713	5.299702704603289	8.089823599176244	4.1998307660676275	4.532729107363032
68	-1.9369706997993221	3.4134940346406704	0.2868925622710332	4.264166061035286	-1.0237607555484485	4.093192978033056
69	4.373332907959219	5.1263298444466345	3.5394397085691134	-0.7973313027865385	1.3521990024069677	6.190269136463105
70	1.9803549323780014	9.684921637242327	1.262179857795828	-0.6415228570102536	-2.2193127841149343	3.2494506109221355
71	1.5877586330436382	2.6010040251482676	6.298587750440061	0.26045777438695655	4.986412805316581	7.150073613684558
72	0.06281876618919391	2.5348707702251376	10.554434117313376	1.9127866015767974	6.280568248992975	4.350238843893249
73	0.5800540105582184	8.429927056655421	11.107557174313374	7.282657069925149	2.351389904669814	4.728599674601222
74	4.953309842927912	2.531639264001238	10.053706292805964	4.941729252254688	-1.7055924093351549	5.295082056310926
75	-3.295838778929621	4.741450374105286	-0.10089761812244857	-1.5778379702708722	-1.0989846658755613	3.849669744293646
76	-7.309507027352353	-2.391406441130097	1.1141197013869812	4.240230374542738	1.9350312045834248	5.787140592554435
77	-3.997862091030723	1.236281543588463	4.091346822560768	-0.16759797229188922	-2.1870456654998307	3.4740155067156007
78	-2.0808113132954524	-1.8640046538459745	3.4410045361492276	6.859609346484362	4.293231680225476	3.8759519861512683
79	8.36495713887624	0.01963471519054183	4.224198897577504	0.2906015434780116	0.23590146673071066	5.880554211294073
80	-1.9812950233606434	6.2936308864333474	2.1069065147874295	-0.34977380952078185	5.499932454732194	4.894974806030081
81	-1.4068063634137802	3.6932110820182116	0.9880810322091227	4.240323741537445	-0.6892495294291026	6.331817903493992
82	2.152854875420246	3.3080490057684284	4.456677445260307	5.936833747396702	-2.712939303411685	2.900532364618292
83	-0.4729567228511824	3.486085026242594	3.271284675637767	-0.29538755138852735	3.086368085191408	5.065918713019314
84	-2.670198464109899	4.229091664547028	8.861322470671444	0.5132705573546568	5.23921684454474	3.2058370400735496
85	0.21669514106116536	7.813245166353066	3.6120713307680434	-2.8792080447070556	1.3257640778107591	1.5615554091738226
86	-0.7160326281873384	2.686586586938316	-1.3542721242963545	5.479830076875148	4.445307438935663	4.995428712704331
87	-1.7486050345930728	4.445184067913173	4.504458492475891	0.8297621466758431	4.099152850772629	3.2410869359157846
88	4.043958836881752	3.8981327101145555	-1.0324400695556029	5.454508275064784	0.2191573099212194	5.28304677342002
89	-0.9615382876012761	4.305675581547222	-1.2224103779095536	1.7686578006366407	0.3808845376087031	0.6424909353316215
90	-0.6949733146232155	-0.6396883657477964	1.6213490017307892	4.58181416067365	3.325270708435006	2.9877446306656728
91	1.0270557971583298	3.717054536764771	1.761611226767262	2.3885293505985974	2.760217345485432	0.48223962753797345
92	7.214887712733696	1.6549926193922397	-1.0108952604672248	4.47783529179615	0.2978681678571773	4.007940705199722
93	0.5462441943627494	4.002541720600804	0.14842542916226442	6.6470812102462515	3.562520769866925	2.2668210120700665
94	-3.3113834999694016	2.6154553984683107	6.1886065425188646	2.0471343869903733	3.1198476454372446	5.533653162891353
95	0.7105645374460878	5.258782316627489	4.958858061117267	3.6918278916038987	0.5532279177294853	5.666609093398597
96	9.230636555594671	6.758523493862397	6.033945023088079	-2.126338298591008	1.0779957714121347	4.426588023775295
97	-0.026786963039960976	1.3202851773875093	2.4415677229239847	5.00629343373714	2.593331111664572	4.167813063544438
98	2.457598190170854	3.7308566158224306	8.016533674115859	6.018875658046112	4.517459796475928	5.938100939445474
99	3.0004872805549754	1.2828765942158595	2.6991824464628777	0.9111944215533083	7.372079199478001	5.589238620674605
100	3.086949403793233	1.39998837788482	1.2284858239843315	-0.13050588820916964	6.919197495149744	3.5830735283370836
101	2.304247234569942	-0.31374875153646564	5.418740574068568	0.42928023455359865	1.2705769461309955	4.8556518620590925
102	2.4439976300130244	-1.2873878552953015	1.6296197290646148	0.9885217077946353	4.386338174855403	4.236765406974268
103	4.32539921149677	0.08380982071211637	3.2198671124146783	1.4444078775926767	6.700082438654707	4.364912914500964
104	-4.105001915784578	-1.5495810549709579	1.799841451313664	1.346919111967925	3.303530365142298	6.8805007257929685
105	7.133684686380875	-4.035930488935886	0.1708217366497422	-0.4731484517149406	0.8041194856488824	5.19614337424807
106	7.391354417364534	1.3473887969710396	4.243202038771798	-0.4541835065559825	3.9606483197989695	4.832028534596434
107	3.4637281424144035	1.4944054051362947	4.478612657903107	1.7202348465806279	2.4025683464740766	6.521165892800921
108	-0.6168305436636274	4.042763774973929	6.018729145614849	2.551922248968377	-0.8517340624750909	3.4696608971298533
109	4.669215599176595	1.4468487397803214	5.480031276474193	-1.962169151817704	2.3877042136079223	4.744756606065952
110	5.865384906363532	-1.887836932033764	8.867937646837806	0.14025477205646109	2.965222690250993	4.638367140094118
111	-3.5599842664305186	7.191556346819617	5.773039077032875	4.459708988334378	1.3399873655203953	5.578391032411785
112	-1.7013295383024816	4.498453440095122	7.940357817412039	2.3499504233222046	3.293902001202552	6.604752300927537
113	-0.7920252318241916	5.675202320236926	3.1156228716848666	2.0149052871998547	4.231859269965934	5.740236024494985
114	1.7253745682754138	4.7580379083044395	0.17291922430823795	1.6221919164759873	4.048725407093447	4.886646182049327
115	-4.625965366264832	6.601968823844089	0.4190060151914179	0.4160919124925313	-2.096791264288696	4.70671710949005
116	-1.9332848741412574	4.940026738047075	5.329978491983134	2.178310574692416	0.8453417669562846	4.0143669113277225
117	-1.6019557840416674	1.6749815163535717	2.9646934372733207	-1.5331526481788351	3.8479331129922594	5.883106594344279
118	5.884703296806297	0.6378562174342259	2.5475554399820766	0.30488986632859916	-0.13617395718170067	4.902307501228369
119	4.397754790250177	-2.227238063922229	0.845687712828342	-0.22920567193827612	4.23534455448051	6.088167549632955
120	3.1747405312017003	0.8082951719477545	4.99861076975953	5.1409293957628375	4.346427668971521	3.647304344297932
121	3.8175015854099055	0.4039828196735096	3.5417225427099153	3.508380375201314	5.591021946943978	3.771160673789594
122	9.407494921538701	1.3784123533918393	7.552111492619391	4.272812259287203	5.382919114952753	6.259995883066619
123	11.14973175589471	9.22034581245886	4.215175240242553	-2.608127298978235	5.793850121254453	3.5479746762069038
124	9.344979989202606	3.557699756999814	4.6029956579892035	0.8190959475213031	5.729596117361791	7.2291315580672055
125	1.8947823575474625	1.7930169243178113	0.45451597820872847	4.031762681344732	3.0321946126882398	4.415232479581688
126	2.2825111792682407	0.667414667848111	1.6129905388081558	7.373833801617126	3.3191784079734448	4.565006802647471
127	5.283386633149944	2.358404028598185	2.962548644268395	6.721195973834151	5.155325985676343	5.020049558139012
128	6.860557052292595	-0.4031400012523779	0.8573936985810924	1.4112493355113136	1.6326261179750488	1.550218483556617
129	3.1357966155587667	3.558889250086073	-5.351730234428613	1.4431951885026684	5.321482670616236	4.680516453567773
130	3.724560754302796	1.774305977365468	2.493768356213332	4.42083424035695	6.695374761287128	-0.40061687074954944
131	3.13510075859452	-3.3967508252519627	5.504624602557555	2.132144998329264	4.4603138189297535	1.5327877324466326
132	3.0164685169419307	-0.29040047269017744	2.5423036834962183	2.942959762513009	6.458013914819326	1.1387615833285634
133	2.775837807596782	6.357892379086657	6.445138343104316	-0.21514233828156737	4.647419223068004	-4.305281516026548
134	4.7158796325969945	3.0125114104392394	0.19126937512765907	-0.7007692286811307	4.6407545902945095	-2.8216382195553518
135	4.194087870608212	6.4375129855645685	5.735187804742108	-4.90520512121749	2.797681409637795	0.6284475925555199
136	5.0922948748316195	4.395784387395148	0.6846361879716554	0.42659642732892733	0.14022923163858692	0.020153518625376593
137	5.399033973640598	-1.667013935581858	7.423161182640171	4.061364988870856	5.34061088346729	-2.002604211312205
138	3.8626218308337745	-1.7762723329996934	3.2146920854700514	5.032618348262004	3.1366352204788885	-4.506140386527915
139	6.336656139907362	0.781116007762306	2.5056256108673054	2.080271945260568	0.08019034504639344	1.562216655832733
140	3.25707259064732	-0.2257807288436422	4.952966666453573	4.432714147738698	2.300996684043205	4.730223679266631
141	1.714531031140807	-1.5056244486416297	1.1512169756902182	4.89879523812713	6.452926954620673	5.198568574475935
142	0.4654532944441323	0.3335734809463311	4.4501612734678595	3.9393097695794173	3.8126797822529475	0.2234910555806835
143	2.351973324679025	-3.631700352231409	3.6286727728135224	4.274615654110352	2.2337589300569904	1.4096919537178327
144	5.173050089714541	0.8426476483882934	6.839454880005301	-2.783576075026862	1.9434365527347217	-1.1469380483473681
145	4.580781303510215	-0.47362177188687304	5.1973605328435974	1.3449358443089576	4.990203522412342	1.5985580605172953
146	4.960961743918442	2.659882924987619	6.060028657455428	0.1906298747281241	5.884831463231398	-1.0110548840626932
147	1.302883657411097	-1.917845205602428	-3.0725997117592034	2.00315373792469	5.083099268914193	-1.331157687129377
148	3.7603000924940684	5.165333536536545	-1.5230560811715153	0.20420619447274369	6.327938685368201	6.173022460984288
149	3.6648516731643985	2.889287676769041	-0.09580768197715006	0.037441389396990044	1.4397457587348823	1.6968767595487324
150	6.164235563489867	0.832477446430762	2.883743241513258	0.675575309628724	4.20896772595683	7.520777125305425
151	4.339669282310494	-0.7074229688806244	7.912482980426915	0.8064041778461142	2.4990645585019577	5.811624831551215
152	-0.2184780632576273	1.4124074721934083	6.330872574203277	5.53347646688047	4.732784832955377	2.203465173503095
153	-2.420681797593118	0.735723397510859	3.3400267883923003	4.543046957132593	1.8799298782165281	0.9936428920195377
154	0.321515553636025	4.191681775373466	-0.5900231721880473	7.47801656734098	3.344376250879762	5.927564219640914
155	2.2031694664015182	2.5657726617527654	1.310349320181421	3.678577400763218	4.258864273572936	6.81595296468936
156	4.0909446642248035	-0.724939239490429	2.097940746821285	2.5583756976719556	4.946616847321585	-2.4280608871625606
157	5.066644769927743	8.374136807387902	3.4420090197227933	2.471768422991297	4.705000037032505	0.04076906411377168
158	5.348094328933033	0.6015053930808802	4.064135632225352	0.9718835369943446	4.60219868347586	4.4883226357637795
159	6.485058653449959	-1.1881815706614645	5.392888861739541	3.9848825901630662	0.9842744478082595	2.0672718799859346
160	1.2174646468671604	0.20458714206134276	1.314694049329856	0.8881705094910486	5.652883482504674	-1.5359826345760543
161	3.570013688875924	4.757981175466832	1.2698296102131033	-2.5151819797088066	3.6187779653449437	0.5315040846239811
162	1.8126229851205082	0.047190478564379745	-1.340953820950562	3.397010786228366	6.802099390327385	0.38021970209394107
163	2.671786550444125	-3.8661955972115454	1.3935149966319735	5.206039983621154	3.753499573175429	-0.6127546127368768
164	-0.19518421294437127	4.382729646274941	6.382540327001806	1.2461676373414856	0.13067818301976208	4.6528473121227645
165	-0.5966892782629305	1.1358005338131443	4.808943736349019	-0.4933722700541594	-1.1871302343385328	5.190575211936012
166	3.4121434021565396	4.283313933803796	-0.9974261727593796	5.654492030253397	3.079191789122958	6.933224613000132
167	-1.5672844271806143	8.70245033917559	2.406317995730739	8.981455811920654	4.108903208545759	7.289022957422899
168	-1.2777997940523746	7.240971421313504	1.222747893155796	2.1740312341873604	7.787183339227241	0.836246218597135
169	4.232684357335182	2.5354663281396235	6.828852572350176	1.975738742354347	6.667675259831128	5.977371181108272
170	-0.6140971402552158	7.045337653324032	4.334883291666886	4.718476745807443	3.1302205223735764	-4.603035984768604
171	4.915708321688184	4.522159624430526	1.586245807492475	-0.9530962581212978	3.94158426144773	0.20022779851562977
172	4.5891823324272725	5.609189088222497	6.955910824562556	1.8314908086789945	4.125086888464758	1.6494265700305666
173	5.587487001580609	7.660432377847534	5.405997105938596	-1.9235005865625014	3.3470274946501988	0.5142157469486328
174	5.04781364227742	2.113562590852333	4.707436248293269	2.074946490339794	2.694919161658478	0.6901662915163493
175	2.378261671595441	7.381086531497245	3.542741458813988	3.6849885680128764	4.7544574656154115	3.1957163107865867
176	3.1476333732260438	4.083307213242855	5.911036927816054	6.619122806513387	4.816231057085727	4.7152733398822555
177	1.243579582647047	2.0702474293283384	1.633741701286821	3.1260310911613747	3.1298518274401355	-1.069491335122101
178	0.48061835585280765	-0.9904939176718381	3.0744613610260947	-0.4093514863903682	3.63977891841875	-1.5453516079714806
179	0.7101025365849418	2.452111689935717	6.370535397860868	3.0286138137682106	3.0602713207739844	0.3400144179256115
180	3.850024322931871	5.569135871275528	9.570251314954364	4.449968040334458	5.11186594145545	4.251597179905191
181	7.134637485141042	3.3552305226055354	7.734467064456967	3.5289580645615803	3.055482863832165	2.198237093531076
182	6.31341887290124	2.223932907439267	5.533587859230153	4.288802468573324	3.1193604909740658	2.507550927636271
183	0.29183343986330956	4.809559870939792	0.7551009599770095	2.839358306942012	1.0446552708062082	0.2696050093472513
184	0.40634286413494314	5.8770919512963875	6.8876052222864645	1.0281448793278627	4.040731661538778	-2.0105680223426963
185	-1.2694695978740995	1.8258735575744764	3.9126344170726846	4.231594725211612	7.103042551745719	2.825632097497438
186	2.6570459268871374	2.2292997582953142	0.6918393285638922	2.8365772852138207	7.763172305752708	6.7140001132016565
187	6.001128414075763	1.9866402702767567	-3.2061774228890707	2.3589341952333336	4.617707406542855	1.7996024202791352
188	3.8879616646367006	2.2776671827577024	8.215409121968325	4.04489079112214	5.330380140014869	2.858559485449912
189	2.619596962693793	1.3381295190933054	6.3158195884824515	3.408700716185211	6.974165566689596	2.5544644105779453
190	-0.034569170439247454	4.537116472484479	3.36000437981406	7.300719647725074	4.345172527587866	-1.170733662749171
191	0.4562695403103798	-1.4191258046679778	1.0449221590651567	3.5006930736459876	3.0657809802565392	-1.4245504851961814
192	8.159860514141338	1.5341927423068378	2.5457655473449154	3.5875515864605796	4.159094215408532	3.0767303024666335
193	2.6449502066482795	2.190327635219165	4.192224057696606	4.150797031926409	5.562174426678787	1.4067327161218555
194	6.430735291443199	2.026956822145434	1.0209000938774526	6.401829070962524	6.332606970260342	-0.03803082157946269
195	4.461357626896918	-0.4762802288021176	7.205994865218949	-2.5702207184028545	3.3919334921629103	6.434455009536422
196	4.920329113321671	-0.7789506228723878	4.645016910230647	11.669542461296942	2.2832568090462577	7.282984546664733
197	0.16122068126901046	-4.143925858558927	8.835796160685987	0.5573519952248365	0.27394934945110383	4.418486397318686
198	5.02272942025416	-0.05683237184938761	4.731136577298041	4.756500698891439	3.887938471281182	9.195646014369217
199	7.702885908036613	3.9772436058266445	7.66851355123083	5.248086174131415	5.62487010259235	-3.436929998466139
200	2.596380617808297	1.0623690517958324	-2.5342459405935953	0.5013411842972875	3.595489813683406	-1.0420695411763383
201	7.563052838041125	-2.6039364561754077	6.841662381031575	-0.03465070263158354	3.6854297337406554	3.5740171646968473
202	5.994506359190323	-1.0151418288732914	6.766933837489126	3.4138754775277853	3.078267681630787	1.3099815139846016
203	2.9034906582295634	3.4150728496783804	5.364585234603622	4.273656468936854	1.831111116304835	7.101029254186351
204	0.6243188926593288	2.7586240407565628	4.813761728008849	-3.3976540584540045	3.778832846647123	1.002189790916882
205	2.9514392281622857	5.833064888804136	7.378255968568929	6.380955297630106	-0.1786429621064935	-4.685254455683525
206	0.6422242403501712	2.5417562813598518	6.064793341582074	0.9295916589430453	1.0466892697032848	1.2837569459284186
207	7.449895066852759	-0.5062422418048029	7.247839819176447	6.143211002074692	2.118466867917081	2.4840942026909456
208	4.715300643181232	-2.8708420518173448	2.6739502429489788	6.023522262304294	2.791022763541918	3.592828252660122
209	6.43343818771687	5.36009528574547	-1.7436559465951764	3.359759072938158	3.2538869298233823	1.4913989844957904
210	2.500571401559804	1.007936979313321	-3.0502860465012085	6.884400643699867	4.859825793797815	-0.7609220347505983
211	2.247359254953726	2.4458128639946737	5.641739783212241	3.4752675035482565	4.811907862776168	1.9177926500147484
212	5.093622331057025	0.6827755894251573	-0.11745384043838913	2.931488938614069	3.7761183286566737	1.3841107273515232
213	5.643752088851658	4.329068487503869	5.244764673008719	6.701970555813046	6.1719566291526125	5.510014595976778
214	3.715078785264104	2.1489779051879325	2.1728414295686376	6.125281425003662	5.01290743559648	-0.7427153859977131
215	4.462014796209694	1.0392623198080344	4.545848416713829	5.284619160509605	2.2914411690991114	5.948086830503378
216	5.4120242567940755	0.2518313868316202	6.053042829306284	3.4009328749960925	4.451170598437325	1.33382914394618
217	3.244313743935521	6.655656496311339	5.61267931187524	6.250147550610526	4.3975382083668055	6.983711781863914
218	4.17773863003035	5.550158290458828	2.1845742827347294	4.627930866868358	2.9710591497134713	6.019974278836276
219	5.773078253967904	3.6447512790084926	0.055327356973837186	2.6804158553574107	3.122252548791847	2.1662533188255497
220	4.782964857210764	4.731573306511194	3.689265659040427	4.1319863427984895	2.2000998348391474	-0.36638717285729205
221	5.543405258683971	0.16047231854969324	6.112369429352114	6.430991433827117	1.047282860098269	2.0162416354592003
222	4.389877146509297	2.172176707613509	2.344990672080828	1.1510868533510963	2.765240690346089	5.517703791659845
223	8.552135276175472	2.7510305044943353	-2.0243231560153867	1.2795885722945801	5.197184329026946	3.9267829778360928
224	3.120157973005419	1.2468964859291378	6.546600726341055	2.6811911040174268	6.948056867292392	0.7501901657936649
225	8.184534661365005	1.0001671458676253	7.138043732538654	1.89084862376248	5.068354064717438	9.34479437413692
226	4.2621039167348584	7.237633939249388	3.3504636724861445	3.1249960721707764	2.6392666478351874	6.56772161628847
227	4.6281816659738055	6.251777270213206	-0.012604221327040532	6.173943205814719	0.17485963802117	4.737413358757205
228	1.8136312853757062	9.218571829497826	6.674450801119813	5.412672623250168	1.5843330541433864	8.450130912339477
229	0.31227726224424623	1.2172932415465643	0.36367834203022253	5.102254316960059	0.5447262167858546	6.96562491119932
230	2.600393044512369	-2.657895406416013	3.4350043119123983	3.9163649616724814	3.0541182270819753	2.052606508411411
231	1.4452877536188085	-0.7850840706985811	6.5843000976665795	4.3716349275730995	2.796565373468522	3.4675735326341917
232	7.034219921374875	-2.09454368294151	3.3189056709733133	6.458587493081865	5.146234098013884	1.5641261349522362
233	5.413727810212392	-1.2979228501882252	5.715125081908788	4.359060625806091	2.4166439549944454	-0.693284398516202
234	6.492192371228586	-3.560277451767393	5.097519788125682	5.990932481744081	5.337641330604253	2.0326838002419927
235	3.38881794567041	1.949962746750563	3.2180754969647527	5.307803722776484	-0.6602885478526099	2.8384139120940475
236	0.2935056159125491	-0.16263013099221446	-0.4356299822744798	4.703578072422216	3.226203789584905	4.035082196374027
237	3.513652971895113	3.7777036137911706	5.185961438388956	4.841478340400674	4.349962833895492	3.2820271129345935
238	4.386865409089145	-2.2568461144648513	9.814807799666749	7.161541365597283	3.752865995854985	-0.04640951237440527
239	2.249741486235733	3.3444762344271863	2.295832825841078	4.012912291655404	4.62570838511831	5.666233338334753
240	1.907448044126065	1.7635635823024236	2.7037785432165324	4.832671881293499	3.080145426676276	-2.817324804489112
241	0.5558998329990854	2.5533921311698005	5.763424462186453	5.6753000216630465	1.1066854073831127	0.5470297497135563
242	1.6868009514344477	5.839682807781841	2.201189524385478	2.7611358232216703	4.257521285765479	2.458209342115088
243	-5.627229188997199	9.831006510589397	8.30925434063003	3.7763393436015495	5.103241064886232	5.059286079588491
244	1.7969223278005138	-1.54085741959453	4.2165745110254935	5.017705693080148	4.801899066813304	4.213617148709622
245	-2.42318440383576	2.897506638355476	1.7042174739159106	6.08381046177467	5.452365846423509	3.7113282969820185
246	-2.730382969509702	8.726946645012314	-0.8007787498662506	2.759891365318961	4.228234512358364	-3.885022403852708
247	0.3681536711086366	4.720655036145166	8.483446929751437	5.519831299503755	0.6063952173451939	5.058033802503841
248	2.796147114928838	2.7575768319481844	-0.017575914255000047	6.123487543671487	6.067346284706022	2.5316682961110555
249	0.13405832645931137	-2.887975886578174	5.729131260704024	5.52459871767894	3.205339610079118	0.7973207563893561
250	-0.6761725038136914	0.234434888758432	1.8741733985976439	5.444906766165166	3.035948312568372	2.838839104872047
251	1.3108557832579903	5.639043530640241	-0.5676202478306149	5.674650612955243	1.6705183496068965	0.10721836748971914
252	7.091474237093043	3.097747037238955	-0.8380827815042722	7.1834986357967825	4.50372175801244	1.6704905349714285
253	4.527555956258376	3.418073986868901	7.639721778953207	3.7799289078330633	2.5301018656845713	3.894151923784868
254	2.9583118999029203	8.420272649327218	5.005288656086445	4.33712630686132	3.2270646745744456	5.774951449797508
255	8.164222579493943	5.059867178671176	3.015164977023324	3.8405376906357778	1.7856457034924589	1.5558891036114857
256	1.3734766530496207	5.972179343575185	4.153563438818254	2.524936106135238	0.15454196924819352	3.166558868151276
257	-4.019141510787492	6.951752922486481	7.174397559813467	5.242312987216703	4.198498399401665	6.625293530055888
258	9.416579058453408	1.6857542724766894	2.2360508106615984	5.2691409339727056	5.872553833555699	6.74948311172464
259	6.23272051572392	7.878417441289182	2.2987767212084593	3.847891954107626	4.76404011752499	1.4559062001321266
260	1.7190383547889234	7.964395782229737	1.8720269863181929	2.535503918916466	4.945404884214668	5.198066430586513
261	0.9357521268316659	1.4237708219769494	8.92827081676384	5.117897907604796	1.3034095328982502	6.510428642220788
262	0.6127381235784506	4.29628025180202	1.030564939827512	4.62273780028119	7.263295742059271	6.1073947078463275
263	1.7232457966968973	7.37655121367347	6.462313058387247	5.682273207125716	4.674446649871651	-1.4211829411112102
264	2.510309580221033	5.652355131782761	4.655005546426394	5.180009395999472	4.306887790887224	6.682553693408417
265	-0.7756217136128372	2.264664665761183	3.3581338506351353	5.597783315481991	1.11582976424019	0.9186815216332014
266	3.3903955546547366	2.311685000353698	7.581392016143289	3.804534245945189	2.014081219801081	9.437373098684343
267	1.210565688941299	-0.29918090379681606	-0.12755915769466997	4.914879399783339	1.6918564260628004	-1.526716467179976
268	0.7931801685726201	3.33783912822037	2.8173233146259244	3.1394943009702336	-0.3987531286641526	-2.152315473730097
269	-0.35113457341302534	0.9246391415973528	8.305739278034748	4.426492464405483	0.23655904471636235	-0.7017417619765508
270	2.8945441241542893	2.6593653844144027	1.6033738632391228	5.449381154190852	2.9034697642758123	1.9171311442650374
271	-1.2991185223987887	4.717076185719302	7.300985727404811	5.910821972579214	3.499925667040833	-2.122764896740466
272	-1.3902473947321559	7.072296016869957	6.571704422386877	4.679638214824815	5.540726087376349	3.4127898692756147
273	0.9982479121846626	6.520757723744785	4.175335456117621	5.156673165733036	0.4094512251902074	0.8963404959873618
274	3.1513276238077816	4.1170116164838175	8.913531252439553	1.3081764147656072	-1.028130176819088	7.048882630527451
275	-3.469361984385448	6.5531595140528545	2.110849884917611	5.121153823537052	1.6706587501842072	0.08720582701292612
276	-0.3991576928229357	6.407923448114749	6.396052957305143	4.8372967631709525	0.7490755437880678	1.0248832046904308
277	2.9552943197521087	6.156711632411157	1.3691735601151693	5.6337047511080796	5.440674123415815	0.7251596182929203
278	5.417040921735226	6.821106139616035	3.8312713345550664	4.664833857913855	7.219299179068841	5.36289459941657
279	-0.18863631074767429	4.160787717176165	6.765997104727944	4.584393867754699	7.1263509130117315	0.12757495957772091
280	-0.7018291422887887	5.79956706368923	5.30122706811989	5.98825540626351	2.42719326404521	4.296275825021841
281	3.107701861484032	5.665690934082691	6.212595539561588	5.295622228448152	1.2175339700032515	2.3253830306476586
282	-1.15930464552335	2.742392694024888	7.098482689343548	3.905047509200931	5.6352153042484	5.10812623610576
283	1.3746033414547163	7.636436251857529	2.40546143702788	6.575188450114021	3.84314501111934	2.781371389706885
284	2.490911122526963	7.1682460679340085	3.565505400188977	2.805887696816939	6.681164887636426	3.6694720872321698
285	-1.0881988403244787	0.7813635309870635	8.799467673136869	4.950878393417534	4.728092167499617	3.8559648106230306
286	4.662110480052641	5.533190679977986	4.920409925587187	5.400934277614975	5.351457213273269	3.3159945269671067
287	7.440049113537958	6.2376035594353825	4.344575341051377	5.708279124429618	6.977189558220474	3.9688945356511036
288	5.295327607226156	3.6498575632642565	4.44002836765056	5.20843735305719	6.705675041846906	2.1171621475097266
289	2.77048427332896	6.05148878583215	1.7640256431070709	4.623928999571707	1.915013892688276	3.640752750349633
290	4.161688811548496	5.459729835034464	7.511307289546177	7.570650611640367	3.131963743938187	7.824426948369357
291	6.739436069055423	3.385373853162145	3.3770548157062867	3.6674375813116815	3.2180495312658848	6.31175915478007
292	6.659954553296359	0.26787705070184753	7.141858813117877	6.184538135837939	5.056573609821816	6.7389844399789025
293	0.8959267454532589	5.022755441185148	4.51495027561757	6.044930670133662	4.0939701238419985	7.453837146892392
294	1.24434113353061	8.788153489785202	7.584438721981245	5.037501749946167	3.4097786415361484	-0.6493581123069592
295	2.8138111781262816	6.29367664314509	8.552982174451751	2.375391966665739	1.2716286806180945	5.943925170323739
296	4.778533793167223	5.129120984464197	7.1379861700124385	3.78073556980264	1.9840796436193415	3.291922178542374
297	-0.9174219655083162	5.233356055073233	0.2380250709096614	3.0856848140448743	6.084064761197469	-2.362865034207216
298	6.769520095759151	6.127388280409831	4.4063935140251775	5.180916936446724	2.2158555889075666	-2.919336730943979
299	4.1488890823312135	6.040739164129533	5.386119411049828	3.4368160129985013	5.941247785219978	-1.9060059124453281
300	2.603227421210148	3.385850464183328	4.113909076523993	3.914289374350458	5.219276278588167	-2.8274647560306407
301	2.6444587563320834	3.7972684347360115	4.7704950603491625	5.477962127481961	3.8262922700464026	2.299738628615183
302	3.864435425773502	5.252115353843312	0.4382709947935517	2.478402085046919	3.206456373287833	-1.9448614035871845
303	5.508521632578188	6.918277240063185	2.6157932694322246	5.067665056304608	2.243891613804109	-0.32977753409162536
304	1.0330646561784298	6.432927247182579	2.947235847239182	2.6269407181455815	-0.6652390278953484	4.966067501987897
305	3.9265990180262706	6.933589401447143	5.414208326172062	3.82742175186811	-0.5140703126237618	-1.6581435008932948
306	-0.7807324999659947	7.619715991188189	4.033630956988743	4.245303849607002	3.5320874554154713	7.0504257596583075
307	0.5392630106224495	6.847715016835693	7.15281718744365	5.5995487623657505	1.6170023749685545	2.835954810452176
308	-4.917269556786137	6.224827322958962	10.910137711745115	4.949465165128855	0.02244323424958372	4.611882037107254
309	3.4763405517542307	7.860318687776098	4.554588973764572	3.457809597890909	3.9171325077579344	0.8446082004056742
310	-1.557277115197909	2.304543283631942	9.215498016336703	6.093844477665655	4.127088457127881	5.20896887047546
311	2.103613390997055	3.4792708443824676	4.231910204451184	4.150481983606435	4.602939634552118	1.6390852668900293
312	3.323280613784098	6.507936360779696	4.853922568811892	3.748341677370202	2.9742261190661754	-0.11731078441984955
313	0.407726322373799	5.185118063399155	6.26146712288318	7.574764538171001	4.585756622524134	1.281968881288571
314	-2.342078003755515	3.4395069738704613	10.027488335673182	5.8047078915948696	1.6223969956096789	5.42986805018374
315	3.947048807792773	7.193883596279196	12.802239961409606	4.280630848520361	3.179596146990079	8.266316531652437
316	-0.8573729208058416	6.526854527957016	7.22238703240123	4.1192339557492454	2.973951956963841	2.9705236583593146
317	4.928113444081815	3.9445472855480714	12.162202412979548	-0.9821932531576991	2.728273725192072	2.9870399234228002
318	4.7432752631319754	6.729478815152896	8.555261632325003	6.822821862424397	6.159452064715802	0.5371409912350564
319	3.3943077904768955	4.448468950537295	5.270515025687839	6.2786947128259225	1.0107794998622006	-3.16069826903494
320	3.7266286634137935	6.125710162394526	3.7716994541232185	5.286693379379521	1.7006998296670466	-2.1862550122843465
321	1.582785923632883	2.289855774556714	5.911245505861105	4.662647540945969	2.6614700928239716	-2.1348389310647815
322	5.390271705707862	6.721501160672372	5.116685287263734	4.185883428547275	4.263195045370905	0.553501920031428
323	3.6504443260309927	5.436475689953632	2.7660572257715192	5.42734902000871	7.426620751948226	2.1959642762629348
324	3.2248838928296624	4.192521324704878	5.559773653501702	6.154619701528006	4.9269948244220405	-2.590008777063837
325	5.323772232708458	1.965143530648608	4.128085824135858	6.263932951301086	5.852103731837589	-4.075858433155046
326	-1.7131684081461418	4.832410786800631	2.6944150399172777	5.9998773969960855	4.68517114343435	-4.0367643394700305
327	5.508095721326038	5.776852853247492	3.2858466367122094	6.287419125269965	3.763876930441162	0.3289909667603932
328	7.95839775848951	6.889066822279435	4.00001628748776	4.175992320764413	5.3343052304262395	5.28580779553228
329	7.524493004021571	6.342437376225796	2.364034574584169	4.484423986895961	5.742268267850172	4.232297186334868
330	5.439214029143859	5.703894653997979	0.23683787655972743	0.030746309133061978	5.724148555062698	0.1559310116804995
331	-1.9905515573697	8.368946436883723	-3.5594765642288744	2.4238101703123145	0.7992442142702694	1.277212517132612
332	4.031757585928327	6.225697706878935	1.9006074236967163	1.8692353440009915	2.8701303769568645	5.308565029326722
333	4.771540084876009	7.694743506779322	6.005495098343383	7.509091544195596	3.4921964373444827	4.576615910940401
334	3.740234549631508	7.13769232747912	5.408646360750986	4.557458783099964	3.7110799485203185	1.87599980102755
335	3.7991299628230197	1.8758762812471361	3.555058047040663	5.7829981240117325	4.023352818732607	-0.10674502988628909
336	6.333904717011505	7.243137100696447	4.188582695839645	5.493997210363551	2.129641716288564	3.864301959274323
337	8.556655469620162	4.244676552820798	6.451167006262079	5.1011727584405016	4.494099403374684	0.44133956886302883
338	7.80357993771238	2.4328284184594677	1.2416639001871592	5.155729236123695	6.892336542283448	4.1704995779251
339	6.1126800584506675	2.0728437959664787	-1.532421814032957	6.333642356925389	6.753407630223262	6.355095139362451
340	4.396772038411615	6.788642290886718	5.00149664830159	4.345829991171449	6.898572003840125	7.263328816220143
341	4.980472948668671	5.058113555835067	6.481333375580544	6.674735496543621	2.4932954489099446	1.6327070982505678
342	4.3923549299115585	6.678344087097604	3.6314200005982094	5.904738813455484	7.460088128239523	-2.983106569850139
343	-0.27789714573546553	4.922565862301772	2.186749569170402	5.232646969526344	3.865007093242053	-2.305227936469566
344	1.2836696624696544	4.424856469768231	2.645669750231336	4.020796457777225	5.19756699257034	0.1968206087045128
345	-0.2545836428613131	1.8311223584036922	2.336882850841147	6.325509862112027	4.036539137513927	2.240942202836605
346	-1.602059957316387	8.171430629813374	2.7027367629950856	4.993411856687936	4.708262089423451	0.3259269969640076
347	7.83046788929455	4.2200055626556825	4.799289323653621	5.0445085095695195	2.7575299755659066	-0.38983904634872557
348	5.796230560206529	6.662583774628693	6.109537579919054	3.478262660694692	9.154762334998457	4.877145424550172
349	2.0008377900660372	9.575284620802776	3.073527298554887	7.422050049485543	4.471739108696214	5.8178385261084085
350	2.8445722124346102	5.729919488279197	7.57819897552542	5.2359567439894805	5.398393795351853	-1.7089295160558446
351	6.226747179155652	2.7824915116541944	4.086258645346591	4.504123807924558	3.923961331890014	3.143153168990604
352	3.3874431255029993	6.9872399636645435	7.053627919082612	6.362332217821917	3.511915815407469	4.095105738029646
353	6.486500092635033	2.7194692279601864	0.022962667013673554	4.256843729501196	4.861706626298318	5.5505567749244795
354	4.731957240112846	3.1417594140649365	-2.67571245208603	3.305746092808403	3.0730021294835046	-2.1636587073703257
355	3.8787877130759467	3.4344150808945244	-0.8934502171528631	4.6992482407431355	4.583659024923022	6.3864955897669855
356	3.6054453353593323	6.861756540399521	-0.729975864186272	5.710713449449931	3.294879707368811	5.01976957652567
357	-4.5751872297761995	1.9883928923903733	-0.9139750371456707	5.437932222266899	4.029633630194182	0.5429347116925696
358	5.566979433973235	5.32379020019345	0.08101074196795544	4.873626865304988	2.3081220003593925	5.248754696570267
359	3.954997885098249	3.07084481461824	-1.122390051262473	3.231097058754979	5.23392370999826	7.313544744824316
360	4.124728031679726	7.98178724826108	2.2121755015710898	2.6615870534874917	6.148807731942708	1.4353514144081023
361	4.543954297300084	8.497466826023889	2.5524367705990647	3.2109901413142388	4.941298676895186	9.829200663434648
362	3.960679424830701	5.993942896105187	3.2366878920435322	5.671011633478085	0.9483123343608714	6.03223090892752
363	3.072762851067706	5.232579176978612	1.1381427382595495	5.412799770250183	3.8847030426117564	8.577783562368683
364	3.1220512789289474	7.857071682582266	-0.49719742087469054	6.048825507300694	4.673833827766739	6.311106176398887
365	6.025861246154564	5.5019109421991015	3.7022473516312613	1.6742862287237372	2.389305238477214	-1.125278550479646
366	0.580387097657098	5.02771943587603	2.5423788110654373	4.027088631711728	5.256831482981842	2.097512255565638
367	-2.3624309107385715	3.0077766003603603	1.1880030255638276	6.304413270178315	6.924083108202153	6.057016549264282
368	4.129977671325523	5.568770158337969	5.967576042049807	5.158134495910265	2.87868385095214	6.872294714681556
369	0.14600482376152923	2.687574419977682	4.136238653135834	2.6716865472387785	3.6659302885163876	4.970565912309965
370	-1.8534440320445882	4.6651155091370775	1.9922909688445944	2.804329445153343	4.9307441249317545	4.829123000448201
371	5.290497995526826	2.0441047299095394	7.332675358570421	7.264686567644046	3.1930513718122344	1.0640372712538477
372	3.280882400599009	2.480423564448671	-0.9466306404394995	7.60666617772026	4.8243212714179435	6.6094756502182666
373	1.4654686246609512	7.51986079298695	3.2915707668934413	5.194982654449614	5.424359122385238	1.0226232730273381
374	1.834833346853828	5.13898714898944	2.9723143635091733	5.2497262676616305	2.9802990485487393	1.5364320548644574
375	1.6384954022268405	2.975787516839244	2.0138603286703045	2.6205913575983524	2.6913485056766815	3.8690885869893146
376	3.8995653355499327	2.9073120213057857	0.11306964659242569	4.740835381239523	5.318924182957849	-0.29034856897179856
377	-1.349368636815486	4.617593797856836	-2.5887830235274363	4.887927912848745	5.012163589042982	2.319949613459597
378	1.8022922630309244	6.0660553647033515	1.4756549386517666	5.326457542188088	2.534444668209874	-1.110935702153577
379	0.7977562146523369	5.672414882574581	4.481817953434705	7.3862917969559	2.2757773302462967	2.7397787462623726
380	0.9696190326868592	5.115724950906507	2.273360684595988	7.072209338602942	4.232421824289912	4.814797146436536
381	0.05930417545156752	7.093101391423965	2.496177981600777	6.0910882863949185	3.993964756106541	4.538451745948742
382	-0.47286490395551617	4.059714569871691	6.4824033547669595	2.7052010652514555	3.760380219793129	6.207500483907973
383	-3.298883537487505	5.764543046173491	2.7680710273430584	0.051021276500291535	4.719352449586731	3.2660376517624226
384	-0.27334555449303244	2.6607147895990986	2.038985661537493	6.343317892643014	5.089053747202568	7.2101064460116335
385	4.3880625055923765	4.260214683504806	3.585627504908197	6.674252188889047	4.212002198156581	6.690552527794072
386	4.916527658573601	5.285870792287412	1.3499428523422736	2.8389310864510615	1.8120646764427397	2.4202809976323705
387	4.264200845052862	6.735684535727391	6.2160658105400834	1.4271830613773155	1.700178002680237	2.1391703438650094
388	4.7717188866607465	7.0010405025096745	6.546267520355064	4.94805854832063	4.13242663571162	3.6984118703870106
389	5.517100485600738	5.272147879529301	7.340876176613933	1.5234388835830812	5.23872495511705	3.48970931356729
390	4.523603621111747	7.598453286894859	3.159203703770422	1.7478237734710484	4.319302213033012	-1.440015017820281
391	5.85060954489963	5.7925169640400025	2.5712355192594645	8.428838450563525	2.5229145718136268	-3.6984714494328585
392	4.355796296446892	4.468447386038921	4.950483129613469	4.3680695724769985	4.519235868144098	0.6100665188008709
393	2.980185109208312	6.6181173691162165	-0.1698073410732921	1.7860478629479593	4.85188518419004	1.1687996530826805
394	3.1841366011265464	4.533215799063461	6.307925812912888	-0.13333393554395878	6.232613284093665	4.741517666060678
395	3.358769741653993	4.489726239264531	2.322110016751539	2.821934903219808	4.339226466655339	8.992805499782705
396	2.2071220857796834	5.863633656821922	8.647957123274438	4.00743764244034	5.660558342616622	9.455820334100006
397	3.177739035131105	1.996948765880258	4.3205040255691385	3.3059291812196925	3.8410379076436825	6.892791153335294
398	0.5243555741680066	4.284783672677911	5.581191892455113	2.574890234073079	1.577549696182462	3.465660227359022
399	-2.320817769465177	2.6298623872637643	3.551459235286117	1.6762616435378528	2.8570250096118714	4.0919147438470524
400	-0.0031878988253900564	2.969729599950707	5.588367106263929	0.6847005409013449	1.9212355146035627	6.844580849934712
401	-1.5987760468210894	3.220511658372904	2.9474132422412938	0.38589715506683975	1.8101188888588529	6.902291290035184
402	2.648092064947622	2.3106543856685664	7.4720634700294415	0.7002808604099684	2.8638698520695853	2.90263794990092
403	3.992063065592916	6.268844267968658	1.6962030503682746	4.588216864223522	4.5860978300098605	2.0899210955779615
404	1.6565570526499331	2.619323323520282	5.7084506323591215	3.565023156594949	0.40880540524226294	8.380675052228915
405	4.0750824660117875	2.191156542140105	2.6273580663016354	8.819215167921973	5.0640881282062695	2.0414100359787097
406	4.098785309730117	1.7654845528479117	6.873869020042926	2.335639679143866	2.4864973893652444	5.642533673873234
407	6.111671005339548	3.1819755988105847	4.766342066584973	6.9180488853870905	3.2513048808990743	-2.264689830995901
408	5.862347367874076	3.246761021897192	3.7018047998864465	7.987779208543375	1.2455103118214272	-1.0274683205938515
409	4.775716145667503	2.6228485108469806	4.115533390239754	5.465956546465125	1.608900414364161	3.664197702784275
410	5.864337109956072	5.88399876079381	7.303405750287044	1.1315168828768827	2.109654189461302	0.65180729764996
411	5.739992498646567	2.8366785026402237	1.3901340772348925	3.3582682400242803	5.418190580519745	6.352034024494103
412	2.1376717148530595	5.3291996229309	1.277937222496086	4.205396412792059	3.524860100943141	3.5331997202491037
413	6.126515914218032	5.370500356265514	3.1828609610506735	1.518765220903124	5.038193787696306	2.5639811196475093
414	0.9057742414364762	3.9125602321330124	5.974639987742857	3.528541300890309	7.614257183756934	-1.288070280834345
415	2.5254011501367377	1.9358303075933105	9.717269851853587	3.6461466446456035	5.460757259050835	1.9200779920527355
416	5.441574593555183	3.652159591323941	5.889272937749479	3.0846519240996786	3.6083019043505034	6.397364041118401
417	4.012082010994652	3.084490983095142	5.538371373257101	8.082591274432659	-0.19198775269011326	6.176153560704448
418	1.497010116736369	6.913320921644286	4.398492989583712	3.780452867619495	5.721286260107081	2.8932473888106447
419	-2.1528628281117723	5.360314493745207	1.5755308459110977	4.35955738988669	2.8946278008882653	4.279887157258608
420	-1.3928093647554145	3.50104658883466	2.397312718102091	9.05854518714452	7.821218179038405	5.921072487536713
421	4.2197434713487585	3.020382632788769	2.6045781100484215	5.938116012623023	3.4858998777080004	5.748539063043501
422	1.9177712330041272	7.6397389394768975	6.796455240221387	2.191676139359212	2.430437988955087	-2.0156433234994573
423	6.116681161585664	3.9452132297719333	2.3026375384168354	4.97365269450259	5.821451553430702	3.929212208897084
424	3.2413640732185662	3.3770955117010635	1.4381600193356714	5.292743389652111	7.730752711945158	-1.9203898690925043
425	-1.3059585997801428	3.850574199519358	-4.331320940415659	5.383236800757718	3.794521073544421	-2.8059029337272725
426	2.9827337434933145	5.69325724300798	1.503940118459729	5.998379072373731	0.4307648960477257	3.000456728016429
427	1.1521317170633711	6.097717108119187	-1.483935411849251	4.128425515342282	3.1099829954536444	-1.0203071087273425
428	2.2326598725962876	4.480041661962879	-3.528484801830426	4.888635576913472	1.5085258731769327	0.0006609042058223213
429	-1.4737969703731242	7.428415481631907	2.6750088110000156	6.589200339952972	1.8012399018840521	7.023927894141302
430	2.8170543438551245	5.022354362074484	2.0843414354509058	4.611218390004834	2.7746615891860853	5.091050804827227
431	-0.3702804536617035	3.7627960652634522	5.6981972111819905	4.170725944704955	3.169732772615271	4.711519371082905
432	3.779018280595661	7.103023625378297	4.512123459008993	3.5042473686078175	7.128039674421782	3.671019430884546
433	5.607210106624056	5.463005418784051	5.579876152595952	6.87519743801001	1.488034519379322	6.330859512854362
434	1.1889984366847188	3.617452764669829	7.352937331734949	3.5626383431793056	-0.6859907911100874	4.772031136231041
435	-1.9093289384654426	6.303996966359411	6.910870778602358	3.9103561102764495	2.540308669845931	6.249662810646079
436	0.1394007947607938	3.2325254923249593	-1.354070541424618	5.077692311310822	-2.286131812142031	8.683525061225845
437	3.4811396167800828	3.9002688002821326	7.689230176895041	5.256513132692001	0.9014114415018821	4.538526654885189
438	4.223805977588189	8.07326297329229	6.629699403606591	4.384482307858352	1.5001754317566918	3.5750355093075497
439	5.2850332908221755	5.926045662177769	4.22290917892288	6.144815801425967	2.9054626901688665	0.7612508625773005
440	7.332477987319598	6.682768131507344	8.629154580978817	4.71489666276889	1.7415473013783065	5.919895772008731
441	1.6133745813803202	3.4640109356708506	8.499933619960848	2.081941516114975	3.7873822596752382	5.588745919778003
442	-2.709460851748438	5.497958825900732	3.89232619771526	1.162719442468906	3.1705050412672993	9.875879661208666
443	1.2359595522188171	4.34710430834961	-2.065306045578492	4.1313930817233775	2.9536976377780952	9.167537016847467
444	6.03958239593812	3.4279899333142545	6.943263767320298	0.5953372234988994	6.2546930070497435	4.846854003738084
445	5.895144956494661	5.57999540700346	5.726074962637297	3.5751087661834857	2.659768065440851	0.06588476258746268
446	5.785423549566235	7.102401048624078	6.472696952153685	4.889902896855945	3.5795859562959	1.9795996238490312
447	3.868442268446886	9.60777745533201	3.4965091928576233	0.9084609582292862	2.207488449320613	-1.6249619608329833
448	0.845323944033179	7.521269280536756	7.937924211731066	5.49203606898805	3.3768721407524276	-1.250886948535455
449	-2.7470890249945388	3.9745464562183432	7.747640046791802	7.045489174165169	4.501580531323547	1.0803990872066307
450	-1.3499019777549803	2.0771044908674012	2.1617056085916744	1.3276868453264137	1.8272699207156475	7.003030189871474
451	8.047539143124533	4.7679047240126184	-0.6156769094715495	4.503996198406803	2.1651494643557747	5.431111495717504
452	6.969278058690739	2.9177870967579214	0.6214518394814468	2.4355155629712226	4.073652686594665	8.254637421405445
453	5.858822907123157	2.724006926855286	0.9643683830159792	2.435855898612488	3.2403366080559746	7.3947540678353105
454	5.442112819098207	4.0830657582500995	-0.253632170619188	8.304118842639314	6.42801521336761	3.1453953458201926
455	8.104837123600023	5.938835628203878	0.898938177030921	5.830508595652567	4.434927664367279	3.6102482837462944
456	-1.2911499312691739	5.423284612594472	2.044504699185651	2.8145388377915417	5.450307401312156	-0.28917673413178524
457	1.2401408221703587	4.4070364909677515	2.8978638126767122	2.471123899551988	1.1009318545505309	2.231605220448192
458	1.5199374347595302	6.865989057789794	7.7706519712950834	1.6800021146781297	3.6332145482374263	1.8100083294572888
459	2.3327586143496744	6.009841509131119	1.5131900749202418	0.03258180266168775	1.2746253910242755	4.021743956341469
460	2.5075648274572533	8.025643611887986	6.924285346798767	1.23396304214248	2.7122144037959304	3.183489884240757
461	1.8611738173975951	2.988996504872816	1.960564811817426	7.582244467045613	2.567404192072039	2.8725989429849426
462	1.5894702779442822	5.439534054180777	6.778145002032774	6.068618285116086	6.154390141757556	0.11744101613518765
463	2.793224874249495	2.5596586748652475	3.938869162008962	7.28372921586618	2.7296892370645027	7.832365350232445
464	2.9441238947778086	5.824381250832937	3.02331130931133	0.012824469962977147	3.427862634177045	-1.8245338482658213
465	-1.9990025349047802	5.5307155627215785	0.5880272471593142	4.7400899691814535	3.4379730212835957	-2.711306404890326
466	1.638062853520386	5.602681922934407	-1.4206334371889806	2.4123642556370157	2.369970670029095	3.284168739091435
467	-2.3559625762787206	4.8113928131403725	3.301977012572414	2.5154457400791954	5.905179865740858	8.405764605267915
468	1.5174156707772681	3.159050067356041	8.213482044690227	-1.4877204254074254	3.1644239238436205	1.482293833386476
469	6.679589191839804	2.664927471773034	0.9426921675179979	5.555328765978974	3.0584633485630492	2.6036384692794803
470	-0.014825029060899553	5.162936846742738	7.499950597756101	2.0250161387866554	1.3890568161179533	-0.311606883873528
471	-1.2739117526563821	5.384902659068193	6.995573637761731	2.7163086190931014	3.3250386086937826	6.308285015312733
472	9.650307791865613	5.587087179190343	-1.6326247614001939	1.4649097790135257	0.977155029665282	0.8434845135991971
473	0.8258090617825551	3.9667442123429084	4.766149692529544	2.2399843633753553	5.5117882303763155	-0.9246989655745037
474	2.1412748309285004	1.1605041718649296	-1.9867186806182615	-2.8967577022898365	5.137611051271236	-0.2161804151394553
475	7.105060589215608	4.346651473182355	-0.5408202391734032	-2.155598793371888	3.9570766661684744	5.416227332147619
476	5.202376845879376	3.9755666248154027	3.2397171837253715	-0.18879962610697865	2.096534828099716	2.1632735572084085
477	4.039383542147311	7.668905586753352	0.8595209361303824	4.573859451573368	2.609612792879969	8.207277490475835
478	7.132868905012239	1.2651742828243644	5.751392961395136	7.404099596068363	3.0805176694843195	5.33457119154237
479	8.505531848463653	2.5107849368518833	0.5303796123028379	6.201267862555704	1.6107305960129397	-0.3604001375714876
480	7.096432638272277	4.024450999709405	5.349451899914117	5.521457992094829	5.666024039772185	3.0969759070520446
481	4.772851069968464	7.810506224687734	6.378984699452717	3.60320476179678	4.004815398476097	1.289089508438066
482	0.531888844825041	4.924143748541742	3.7246776578226464	2.380766665301631	5.980058048007581	1.0505947002656937
483	3.95134095177995	6.577364922624515	-1.6738692528678345	4.252976408808368	5.9502980780659795	5.754165291707873
484	2.508091601982273	3.2597860205896505	6.355686143601046	6.5420061625662465	6.007151136292546	7.045808878281392
485	1.864338768146066	4.405575598507608	2.5009614708856187	3.8488176363307782	4.201358325326829	0.7373557218746127
486	4.485682235109768	1.5973900072280793	5.737708625939169	0.3195066669408888	7.411603851596711	4.454165745610661
487	-0.6425948695202046	1.4823993969326403	7.439974296358181	-1.1157545782384672	4.771549214104445	2.072589750032483
488	4.436704139696291	5.45165997525968	7.666923220311796	-0.01616047494081041	6.427355133023485	3.4912503148738585
489	3.21714656713774	4.07304590323248	7.857396693003389	3.086871695574484	4.193951504235777	1.8604311388804868
490	1.5455357071111093	8.14455270476777	2.1037532915324078	-0.7083006291810205	1.880162616640986	1.1692864137969636
491	6.145729534752979	3.216623962978526	4.5035635180748255	4.059897782561467	0.8081748587725706	3.641469183673467
492	7.5188663711816375	2.239011125417008	6.1996642648963425	3.1226022046608044	4.355794203605193	-0.4028055774120993
493	0.09445151338807678	3.5449457154721125	1.4044922143313738	3.378075032098035	4.191707068194214	2.4331650148448567
494	2.4986367896784616	-0.07160376475845442	3.7576721874454706	6.816158741085678	4.373124080939618	5.661092876186218
495	0.4908009907560744	5.039145995879643	5.961556880424965	9.173001318334576	4.885719339989871	0.9399247803731083
496	4.148389475767384	3.2442445053690943	7.057571714762229	5.139299673256765	6.569088132806962	7.743475388326562
497	5.549976546681599	1.4650066815040517	3.9113068706502	2.047298897727715	5.4530182211805	1.3128496412738786
498	7.162904645451136	2.070973740151457	1.5677864525739484	2.643009401788308	3.074679766359641	-1.1168678969813524
499	1.1049952281103255	-2.7468271952728016	4.947226465835556	3.3461736492953773	4.531342769624864	1.1484209841799955
500	0.8857106349050401	6.972874331883189	4.93804487714417	5.281294973876111	3.8252260543749363	-0.2607313515023828
501	1.5084995328280306	3.8805383820040227	8.952675188521063	1.6893143345485866	0.8326201674637645	2.2092594708757054
502	3.1622967748262667	7.576591829785729	9.684138996197479	-4.694005487081007	-0.9772826032910064	0.9888705769394183
503	6.062960394803409	2.678152986310564	5.518242829179238	-0.0568333439663844	2.307233919659617	4.370985275536652
504	4.727919538592078	3.407231165231247	6.0237545465226745	-4.768105595303985	2.917866561170568	4.3557717397186995
505	-0.020653969982399767	5.649376324652561	5.785954365203137	2.6372749115879737	4.530916789423606	1.930317301080405
506	1.020855413588591	3.572311125860865	3.150979564262288	0.1981366151849151	3.906937066611138	-3.4957657379289833
507	3.175209193001619	0.3712251853471704	3.9611505489188574	2.9080380052339265	3.4770698405385385	0.4703265531333567
508	7.268046048254573	1.952468192005031	-0.1629233907526202	1.8511047120193704	2.9809564840074256	1.1409742902863877
509	-0.18202588071424475	7.331780153157426	3.5643107627074464	1.8135273812969843	0.16142177490466314	0.9436874708110687
510	4.237135693006267	6.020378664468829	6.4096460011558545	2.76498195819738	5.310466944038504	-2.392557149187219
511	-2.5068515583925306	1.6151000467535686	11.111869081965125	6.29689350374395	3.9700184870621524	3.301372900442299
512	-1.0922627954596105	3.5820804994161675	2.1496015014170053	6.380232729077441	6.995625330509316	8.543811314201564
513	3.1598443895023163	5.856633338104752	5.375940707676859	1.1328409053846735	3.7618581509354314	1.7413174002639633
514	3.2026116264782427	3.5458635975627537	0.47667489602300095	-4.173254692409174	6.90270769515448	8.91275067046805
515	0.3125735870893058	6.695364539068289	-0.2509074332726867	2.239055460166641	3.4367306969009763	7.4524030929287175
516	2.8148785835912835	5.311879548125266	-1.5963306424908204	1.5877641258158213	1.7547906142788303	6.641077777282865
517	-1.4943052387716134	7.050071028003	5.538138139722761	4.830163531850435	4.05402075526419	4.575748263674152
518	-1.041737966331325	6.239313600236107	6.522704128449342	3.187660221843187	-0.23228165750498175	3.933058960725543
519	-1.8823246332045245	5.555176102236619	4.9625175335455625	2.498611931294061	6.097875052444204	-0.3720278624647815
520	-2.341332445889796	3.8451633145280684	8.400442735580707	4.976254662122349	5.2219264335752715	-3.145345562892729
521	0.9350644169810278	5.056206102973839	4.014388791056245	5.560958963031927	3.4099938932483655	0.3427224945084557
522	-1.877881630078948	5.300730607384686	4.098733263463316	3.8105694290237717	6.679597439521734	-0.8845175324094916
523	-2.6863702559905844	6.36847232847321	2.6806559341596943	0.8132014360132302	3.2851587734673946	7.573656652699582
524	2.8347322897759546	4.238744558355912	5.608924384753672	2.049561439206564	2.099552439918792	1.9577643980156028
525	0.5915399660706693	6.353023331671534	7.74921623324163	-0.7033155913551727	1.623048545131193	5.3046718058363265
526	0.23856636640066764	3.588404069685244	8.584495336043162	0.9864748801295669	3.1221807059706776	-4.023725305032231
527	3.8656564187960125	7.106660377171991	4.542129019791151	5.229888889790677	3.0018253262555494	-1.2383075229460812
528	6.187249131337881	4.6674981173924985	5.145667687951745	-0.7815230904054857	1.3511985276748484	-3.0272808552872297
529	2.1815343724155687	6.124683887028696	-1.1970081598837912	3.906366428052256	2.1047488254802538	-0.23570198404484333
530	0.5013381571867763	4.609500985349227	1.600579907292484	5.433343821662248	4.600535511471511	3.7629568037565524
531	1.6901721452031317	5.885069240757273	-2.727542644453937	8.730444917944572	2.858033163488609	-2.166102123525417
532	-0.32934067956564217	6.85135905742259	3.3624827058282287	1.4597414602758982	3.8030974150995918	1.8343809419711747
533	1.3316766329315681	8.265117971512531	-2.266735028374859	0.820772623658995	4.2716869814653515	0.629217737437815
534	5.50600999435728	4.967336794317624	1.8206006719908174	0.38271120794739977	7.295806050504857	2.297044173993158
535	4.140476138235689	1.7105749462235924	-0.4488825459271091	4.342235353176114	7.473681869668979	4.341944081267746
536	3.499773501762623	6.892917041765943	-4.282381861946164	-2.4488826909357173	2.8776072539611084	3.0148810815387983
537	1.3088413134259942	0.38062318385719074	3.00050191069115	-2.4907154711511237	4.864806616192215	3.7086622574668926
538	4.040509577435259	3.4341576062376826	-0.9267079164991092	-4.224892012509557	5.023165177815035	1.5865465711913163
539	4.297061734932054	4.678362519170178	-3.5352435125173844	2.88614542467674	8.37448513793478	8.5911135475411
540	7.757031425832183	3.019218592587711	0.38994437611282695	-0.5243099037169009	8.426480839871342	3.4955292344661837
541	8.842727851983172	3.9468546731045167	1.198143561211023	-3.72759424254481	5.871714644716681	5.569762621612131
542	3.846269058490633	7.36650834222466	1.5005440582240706	-0.4935508000620207	1.1068205568272558	3.9219873636524527
543	2.51297255005135	6.667464902494339	2.927850909367639	2.2509030334700464	2.4054713163488692	6.701219045927673
544	2.835233634820936	5.551656184459308	-1.4976123633605556	0.8556466862961982	2.9075132454873107	4.397191592512449
545	3.0228515529579987	4.727639783704612	-3.462139910259109	2.4028835744888175	0.7844758653812025	-1.577986161537217
546	2.270234155464135	3.867604681492007	0.2903409563591923	5.934568652586464	6.480156244685537	2.350860091891361
547	-1.2370079441380342	3.130805010110917	-1.573142214234763	0.5132899198466143	2.6893326816237932	0.4900788200896371
548	-2.103036118803921	5.738614938536285	-3.0688842078161724	-0.44038993651516245	6.47145963010612	-0.6195197510755435
549	-4.265433988125438	4.296436095674454	-2.8903888909257374	3.6819195375729317	5.192383631344564	-2.612293452122999
550	-2.7941683276351443	4.677099778053563	2.3775355406142005	2.4410219534588933	2.3754340671212644	-0.6039940666013002
551	-0.027938968434342293	2.409336841539436	4.656593501423513	2.9068055556352217	7.646956158285983	-0.995937038696733
552	0.6120460080501751	7.351860510161403	6.918724729647456	2.788455396254796	3.7336802348226756	1.2741830914489083
553	-0.9474266954954325	3.724256434109506	5.029300357558887	-3.8680097683945753	5.334230273573171	1.7275037436739313
554	2.1433630280311373	4.7791324210115755	5.516550900433841	-4.179277601103494	1.445467573729413	-1.4969785360449037
555	2.8693531456107797	3.409332518753857	8.496887961105601	-1.4762169498710165	4.3258097529455934	-4.228413386185833
556	2.1050054181993345	1.9417276278729254	2.6820648022153284	-1.0856044135759921	3.370669819056678	-1.0320806644557292
557	-0.24558799423941546	4.694210832012211	1.3728873974403144	3.4852865140473015	4.596806074059433	2.1088603632848515
558	-1.34486198220564	1.003495141598596	-2.2079911095195017	3.779999697560204	5.801676669252099	3.2441728017967817
559	-1.9598751196492725	3.096339099466167	9.293771409954465	0.005727020169947528	5.935624174372064	0.09383798889322648
560	-0.6861288152470054	3.8720592876057847	4.537548112122835	6.701994878099065	4.549593163005037	4.375064939075754
561	0.815971599426812	3.34536501873539	5.899047443655684	1.510282419596451	7.011531933476935	6.218863510424345
562	4.004478740626247	5.753210943626236	5.7652952058616975	-2.947563161115532	6.000791688843493	-2.413105314689458
563	4.887725850781713	-0.49460504087719803	7.119113689151162	-2.2286075619248242	4.136766405834506	-1.6156601810054863
564	2.2513592911315095	1.4384081388239371	0.533078627619764	-2.784269201507575	7.597754385869357	0.9459881826270329
565	6.218655672023285	6.736007007391578	-0.32982907407280315	2.0372362884167474	5.1234964315239875	-0.10337520637691022
566	5.778832033786642	6.362822350588655	8.18395180651336	1.0952796581385404	6.772298497142576	0.3356357831759378
567	3.8897908951179225	3.2429114860278143	0.9531379089831897	3.0745042209645383	3.717835864834604	5.296604002262732
568	-2.431520117407442	4.408618022878132	2.313568946044787	-1.5040199537934582	4.115751369163908	1.0039261532989463
569	-1.0014089127693415	2.3313327745705044	5.503688072191343	5.734000986400341	5.185448207344768	-0.32894089015767536
570	4.877913237875307	3.9200995637310347	3.137933123880489	5.445456134963863	5.270527419697725	2.661462654052682
571	3.660050170632334	3.836488626960944	8.229164821687755	-0.7465026094835945	7.539377963558341	1.8416039659730057
572	1.8051959478162587	4.516159026678651	4.071037909826794	5.563130359148684	3.3858905268614805	2.4529197388950914
573	-3.924381987914238	6.404059798946386	6.018771728561386	2.7208681476522867	5.480726631304427	2.6010901856279123
574	4.560697560025004	4.83418144947002	-2.9625463985744704	1.4722226651791286	5.116266745456302	0.08994922450396148
575	6.274539529106967	4.4416908571142955	0.6625355145579328	7.488311624422664	-0.5885997301433412	-4.134376340551917
576	5.0117498384342785	4.115469061682123	4.4098976604039395	3.0153457315081242	1.113490149913178	0.38762654651566275
577	-0.7088510506658474	4.15166951372782	7.0610795024827135	3.440977236037803	3.271889349711068	-0.1137712596396223
578	1.4518963966325613	3.648551208093323	-1.4470153241639312	3.8746682154159804	2.471640511599701	6.463011445379066
579	6.247777985908156	5.497734224928465	6.3210705184989076	6.261157255527296	2.5908923222244815	5.815101105938913
580	7.034247127489303	5.496889074987147	1.3864206506029058	9.04611412968077	4.588203199667607	-4.5170441654365865
581	-1.6488969962045883	8.068603340851977	4.63662980129657	3.5660877562011524	2.018037678240746	1.075218302421942
582	-2.3213474655406134	6.385188751830993	1.4544330571324238	4.317569099171507	5.938228845384619	6.734260039437439
583	4.957399608042102	7.603465341973884	2.148442603954196	4.637742661863184	4.393107866629846	-0.46297412940261506
584	3.8467997557837452	5.516088308090046	7.961124689648194	2.1865506025616153	5.98709569647109	2.2215874414641177
585	-2.312257163451632	7.779666259674514	3.8177470428261544	0.17896977500086342	2.9979762042194436	0.2799352354784752
586	3.2649580271748713	5.356695537761755	2.747500417231179	1.9924767889238892	0.48409180362276394	3.7244692684429417
587	2.7557530067488125	6.579612036667677	5.294660292138472	4.997925168452917	4.326136595765809	8.587360700484636
588	5.755908495575568	5.949801415612149	7.14188696613248	4.7312742725414765	2.921683945569466	-1.9237119880201883
589	2.238957822364724	4.633046312235229	6.034144165175938	5.175630063082084	1.59571143400958	0.7193505108621145
590	1.4068519309769054	6.94792746582439	8.947830612778851	4.228285520145928	3.2261847029794435	0.39759805939630566
591	3.4406451354669034	4.918608254171847	-1.4299977861090412	3.8719623828654086	5.749190601486611	2.5237258665096585
592	4.851947686167174	3.7081710486182358	6.475126192660426	5.235415857492272	5.745916185204261	4.0743614555914425
593	0.041529335175388704	3.576159298550771	1.491317256277437	3.2690722272223334	5.213781516472789	7.834490972318082
594	-0.21232602958857338	3.16848692809295	2.9916257745809847	6.241988066896316	6.075572697577742	8.22353259305158
595	5.804950713266393	7.348818716880764	-0.4891777357060931	4.771346917246601	3.545557080238359	2.494772133595076
596	8.310388288388436	4.180883626965443	-2.0990582682708	6.042291329386533	5.86843279693438	1.779716856176065
597	2.284713055596254	7.883361556576963	-2.384242307931583	5.179201839582945	4.083235880376857	-0.43540001620735835
598	-2.954594498846963	5.093279961171918	-2.163471355072311	4.217637310167985	6.347421024757011	9.895204167659074
599	5.05047545727589	7.627860440597965	-2.1463736038758974	4.732503198145683	4.864683270690627	3.6722308605039835
600	3.807338537203453	5.781179904851309	-0.8730475260257664	5.565310391919303	3.7554192979900054	6.337724764756674
601	-4.036244153181963	7.266896914794307	-1.6540765985341888	2.106050476759086	3.4704047537583156	4.405290689316035
602	0.8444621097726777	7.2431653320030005	-0.8141065120329103	0.9650705378836113	5.13705052965865	3.8351173155274028
603	5.338764298962452	6.564877083716347	4.229401604553123	5.786923433481787	3.3224931393282366	4.559401805167943
604	0.12855172238396706	5.823103187838098	3.0633396373877115	6.161813908047525	4.944593405831501	4.117900874235752
605	3.7568022296136583	7.33287195270403	0.11631060009576977	3.3760949869003323	7.175744564115047	0.8475097559254781
606	2.045770919908861	7.408050147464044	2.7540080547481063	1.247284457015002	5.165839469684444	0.6231468394685171
607	0.9420347395553317	6.464610879919163	1.5425237174740234	6.155126189099301	0.36609543402804556	1.3294830209540587
608	-1.759234924760393	4.487062012509776	3.6477916741935985	3.3651404368860733	0.9923849616460386	6.520417642084756
609	1.0000323217442553	5.247676471921632	8.335451450885504	-0.06721194505574712	1.223390505332856	2.9851629983160293
610	-0.49083520796539637	8.658542661546756	1.1987508877908142	6.195638561822423	1.0757543780823038	4.48216924600004
611	-1.2634615116054255	2.3944189361918156	2.2581007571911607	2.631587294566684	8.687223007617419	-0.6021032474549952
612	-1.805653783520337	2.5055959276594444	2.7843795723925493	5.248724731139157	9.379657193524483	-2.444829724835057
613	-2.3803435094999994	1.592010871070189	4.63399616063932	4.934373424095371	3.556040438477605	2.173092650660407
614	0.7902769663117049	2.188537302341794	2.169570629717178	4.2163262059134246	5.81358580721604	-0.39434824522153034
615	6.080024421926002	6.115701020035158	6.83540329011891	2.3622632682663576	3.8220355823015115	3.090673135322805
616	3.883846020727534	3.5815669255422122	0.5414795845642839	7.417162835491722	3.1441639140350377	8.812238448014552
617	5.055328202191186	8.9018669934851	2.402704095764114	6.051730081193727	5.722755492545559	4.19262034046359
618	5.481085808573074	5.787027064361927	-2.5276980996915435	5.400715557774705	4.0423929853341525	4.321091352589484
619	-3.1955513777032873	7.232974087086148	2.6091105496472373	3.4688281707736532	6.787802763567239	2.034703825571544
620	2.3175964064281525	6.884314356364584	-2.260228556559138	4.7459323745446635	5.096072170853529	4.238969013934168
621	1.3684561805678417	4.217047583771972	7.381946961439159	1.7829982917233957	6.594572530432478	9.069199581759865
622	7.240751997438614	4.971983099735597	7.655144155272134	6.055193723970968	3.3944531695398865	5.041160214158694
623	1.7194224247800218	6.432818132186994	5.592596971766646	5.216408252253007	6.226079949064759	-2.7703895274054564
624	3.625082994168002	5.76782530976783	2.7960113954407806	6.133412801023396	5.033695494919868	0.5983493592894216
625	1.6286721986756239	2.823621247642684	-0.35020581318323396	6.302690620999421	4.020269366608402	7.179189780118209
626	2.6285671560097232	1.4519861328668486	3.9825210329836245	4.230503090478386	2.267979445826692	0.3728958788994712
627	4.7042939691729675	5.140714605533948	5.130113608749769	4.817865770976755	2.66009232682174	4.1181978978446026
628	4.293191387053934	7.209703901143525	3.4753069808391155	4.688424337578321	4.384120802506107	-1.9761235282574918
629	6.3520970782936255	3.1330723991968514	1.495049308348002	6.197622248049189	4.215893797358252	-0.09357092918491772
630	2.4390666395144067	4.973170304930411	2.5181697621289403	4.999331642050935	5.152816971965437	-0.46111545046102187
631	4.322658396476136	5.350119891859572	9.686211294119445	3.630531968553443	4.3590852732965875	1.1548270488195818
632	6.104725724816752	2.6876619739092575	4.539448259529282	5.169862396926537	6.0616584527226	-0.33847180724516956
633	8.475683307596217	6.185810846066671	8.646023976684042	6.288698091569052	4.738265843002534	3.0765009343163663
634	0.6762915098528777	6.390068153444732	0.28143211967193116	2.4130460796114965	7.392320910830038	4.663211502998884
635	5.696507649003891	8.5388129701848	-1.1778078453216148	5.430293072580966	5.725842327218547	0.8477511731357719
636	2.8568649799398482	6.1959282079124165	2.5630922945188663	6.517201234043652	2.3233702683445645	0.8446950293882809
637	1.8668985332568628	2.256531296862947	-5.935568600087551	7.330416912359241	4.334089193896771	6.043641858564985
638	-0.33972484648012413	3.8802201634867637	1.5865192196967042	3.7824216356263003	3.0071301498763763	-0.47582412474088653
639	4.469353155920627	6.156223092487599	0.6751988913511063	2.93585718135248	3.2210974283059755	5.570239623622264
640	-0.909618018271277	8.297623165356871	6.164585295283958	2.9137527271066825	4.980433219446061	5.02362871408422
641	1.282039342873765	5.83966105124353	2.172296372239315	7.211310720977297	0.7112473292442085	2.558671205768572
642	5.323329179691734	6.8850565314827366	-0.8172957474309526	3.5454370692364265	6.238573207173586	2.1665258246300336
643	-0.9848453908463657	6.42134491434323	2.355200301864407	4.455722071312959	3.1293595351206083	-0.8973862010305473
644	6.106683071005195	2.567154828569617	5.473673460489419	5.190520276211469	3.578654909419753	5.420985037887541
645	3.433047015392101	3.837247723396888	2.1482198291412815	6.202095305990052	3.9206955248289668	8.736898139835358
646	3.7261307845923612	1.8167886694073285	-1.1091454819064066	4.696869863268096	5.558875359593588	4.112462312050664
647	1.8744488030854671	6.4766717644284775	-1.4775009303233628	6.218372806401607	6.792322694921071	8.71337283100612
648	2.795638876379156	6.583918656180265	0.43698933633836423	3.443594680244834	4.018985853987662	2.962520075625408
649	0.317145549156193	4.305749641160005	1.422374529539633	2.8543480437503046	4.055405089053173	-0.3765162720572257
650	7.009074562129609	6.194182942594869	1.6440198250430966	1.4394542795815348	4.960760601906017	7.120288051549703
651	8.624788854216483	5.064370845738125	1.2825895779017031	3.1189294161837307	2.647753015195415	7.402863154378797
652	6.490194448410486	3.004102051469001	-4.197362302640503	4.111502666053351	2.2965917028554435	2.668097298728681
653	4.566402055111113	4.236186809911256	1.25853697376047	4.262490572281486	3.056221817639834	3.051135685937977
654	6.74645364402012	5.860058461228405	-0.16610534353231393	5.289885868164284	3.2407207342573243	3.055842588166274
655	-0.18217669848708562	1.3852370768595	-2.63644661009816	4.894520328928147	3.756429646538043	7.245251516181427
656	2.4198305111616816	3.383769859497703	-3.4227771383768664	4.033538610675192	2.954266438927627	2.732908797319078
657	1.5464877704641162	0.8144711565436586	7.327943367014263	4.648293175837434	4.894177534148917	6.804782156038602
658	3.413468418170884	6.759014283147539	7.217403124187045	5.6120894543985615	4.3271018086789415	3.8520575542331357
659	8.380250744549842	5.455881295226226	9.779491101872306	5.48338288443897	2.7036768566313674	6.303449584691025
660	2.166652582054162	6.585291821989346	3.5230154289674314	5.984947539505394	0.35490232531054144	2.737604584882442
661	3.8683731155647005	0.35132243514750483	6.718659372204112	3.6360577866549675	-0.11632370122298985	7.558891684557173
662	4.35535800005375	0.6599391020073142	0.7537105236149404	5.7432318809239815	0.9372144684884178	4.67497007328297
663	3.024303992558624	5.606872119442837	0.06433728770291947	5.541077717608506	2.8709250750437616	0.45485341446205085
664	-0.48286957825651156	3.1849292686624433	0.22530345929300877	5.342734629748842	5.014471717598479	4.461525847124486
665	1.3783118705912987	6.509612486702646	2.7785845561065656	3.831390221052024	6.52452271616128	7.160115457695834
666	3.4229721135887075	3.920390029994305	9.957498269242457	6.954790384162334	6.3493230323025545	0.1408172883435057
667	3.7817189737245815	4.94595361558426	2.3951936032422445	5.900068480847222	2.4513357651081584	0.8157068410229287
668	3.6855317786093176	6.207201586993453	0.5533787098752501	5.218603890942573	3.8092417093709052	5.634266485643717
669	-0.6561423910884678	6.849816961938238	2.0603116931568946	5.820830953940667	5.704836742693444	6.920674203490662
670	3.191832913295842	3.0412073047148187	2.1093572366932296	6.337882988156481	4.332563240346219	1.507437574987475
671	3.065769070204643	6.932964925807741	0.540683148789324	3.57264303286748	4.162163568821279	0.9711190441634935
672	11.283090431092363	4.0912041728012865	1.8957145317407105	4.35036606297046	4.491157352179187	5.478113084444829
673	7.74671308250565	8.145015621308007	7.247156727900282	5.241389878237086	3.2028255750606602	1.6415373811562923
674	4.833249454132198	4.898509829017195	5.125309754581158	5.199151546770368	2.509157925577841	5.243223287204832
675	1.980861836606774	0.6590431620968373	2.0899976396836215	3.2987209538979965	7.39623680364832	1.9345222002670381
676	1.6778096456868556	5.905593513451196	-0.6609346000444207	2.6334143603303746	5.183874708362042	0.9311488359700948
677	1.7905647281684391	2.1398367119633286	2.4057456896699434	5.763766833625742	4.6108146077464776	4.69369583988266
678	-0.8766257996944884	0.3951690823122789	3.725871744174815	3.83187350414073	4.887165435776606	6.04260032719896
679	-1.4187670037191933	6.5873559078751365	-0.48516343711466026	3.604743614156922	3.629053276631354	6.042736650240552
680	7.147127232181089	4.348129027575222	-1.7561582874898423	3.581143454887949	6.141853104291348	1.2107162427728393
681	3.076656890474405	4.418430499722952	3.5608748618961483	6.54637379727402	3.247727179299827	0.272192431643802
682	3.3647800091909095	2.788878129360723	3.4492591278790274	4.305758904781684	5.638638006203631	1.1383163754956813
683	0.8649410325192943	3.8004691622309297	6.997760248962666	4.523308421513509	6.684677918378984	0.6088493581609167
684	2.532613819184197	5.037770864784506	6.468582574940587	4.828578744059424	5.167182621958371	4.81323935939099
685	7.130150498244204	6.1429168448525004	4.568487827955858	4.250727354423436	4.08511030699262	7.221704858140387
686	0.7493804920217149	4.4406767287772775	4.857154155189942	0.9530044629584029	7.064003944581059	3.052375091092286
687	7.312200005858407	5.938141769344359	5.5407058420195225	2.6430007799905613	5.967667299762857	5.284048179685781
688	1.9008094353109868	5.00198212576978	0.8827633176830774	3.3498722487429458	3.916078670087491	6.348520630596691
689	3.438122842665844	6.7133179498307625	1.3884137375870371	6.779310259718944	4.06557106995434	1.306942828661474
690	3.208572945772785	0.6086620294090661	6.752839882857288	0.29134223587528574	2.014718986139582	5.21327460108192
691	9.795100603812456	6.360182928112305	9.613982406806947	6.207305378838295	2.8426203153225327	4.0264729558965
692	11.226663438918049	3.1789901269969736	5.255891359454008	-0.7156347651478228	0.367702841138591	1.3590059237039425
693	7.836128127379929	0.39110847777936186	8.659227381978958	-1.6818012686376906	3.2597888394014394	9.651108617535359
694	9.522158237032114	6.069581397960003	5.214655169016211	2.3082164339722455	6.404040556458915	7.6434154363169515
695	6.25200842254555	3.756723202349585	3.0052334736946555	4.443449350246861	5.808006822690529	8.671292968826249
696	0.7247747433076119	4.839270805086674	1.5287654646388593	7.062186828555893	2.559865235896888	5.974086300683334
697	2.5807628182029356	1.2663649796371073	-3.085046026078584	-0.5726070947269906	4.104717731382223	9.69485484405635
698	5.01993120136936	6.291319131989945	0.1329415750295161	5.555813130907844	4.961369931228815	5.678573426319514
699	8.012835262602193	3.092333160157422	-4.498831620746315	1.116472666086783	4.410325636159586	8.335027847317257
700	4.878352462811708	2.3780863574955133	0.45779358659703107	3.7510397112919183	4.0363642332788	7.444014556453809
701	5.435169871692708	2.7455785625293334	-3.2531000524708182	1.344408601519517	5.942323723510002	5.104182979367682
702	7.808437225613414	1.1399473340732649	2.887943774024932	2.14156040338493	4.842513914579461	9.239022133728946
703	5.315324001128308	4.682898100939371	1.5625064136057318	2.3402751342130204	2.75289151468416	7.539254373412926
704	0.7258177544311903	7.939109754082062	6.140121714446067	2.2075790538862483	-0.27886117350055883	6.922250143255917
705	3.8937022356464404	2.5772368720539576	1.4310360936165603	2.979995528642627	3.015631022546133	8.35276551031507
706	1.569589639903517	3.9131919575776655	3.4940994273965678	-1.5435839344739863	7.302048908630197	8.30033376058175
707	1.869941431615021	1.7697359363424052	-1.9313022551042058	2.199818069921346	3.504551008800351	5.583411236854061
708	1.000716308697768	3.0833260763217094	1.3817574794879561	-0.07584205690459411	3.582494310108696	8.426247297437971
709	0.7085107936143942	8.519750664365867	0.656238033084606	5.288968476457419	4.300501713509538	5.733856795964776
710	5.18026244193124	6.137349007106415	2.0578762042980205	3.9288591920083897	5.898032743925303	4.80902048421985
711	2.2410639348553776	2.3144299696220547	5.684086955957565	2.9537626281709097	2.4816909519979347	10.284517499087634
712	3.4143696470649134	5.590604205641409	-0.2589672138653678	-0.6658262814108646	3.0985251602992787	5.343298792283305
713	9.154352511657677	5.3394094833003525	-3.0919333478722897	-3.0027361010409974	4.036799703998533	5.873606377480738
714	3.604567732042855	6.136814593628234	-3.768929892933627	0.37114484550103133	2.2754284750888076	5.1512461499178706
715	3.310098304396841	5.726014946004057	-0.25263783925872607	-2.8450181543293436	4.691941196412581	4.496380951738746
716	7.312949664923763	4.234559481686491	4.751374280596826	3.3556377397073525	6.552274711925759	6.266595104846882
717	2.525000534810157	6.946197973346269	5.2887162846401585	3.7809135965539253	4.583412213932237	5.52273038196357
718	1.060810908747459	5.763495874124146	4.605139026512582	-0.3462685355680315	1.601209703878715	6.393448945978566
719	2.153713489706938	1.8812475768707673	0.0408741455203252	4.8183479561733655	2.885303438815441	6.5783123223978555
720	0.2797142547871616	4.6425588047872814	0.6732842820081884	3.2876125659994475	0.34524415905143035	6.060252952163447
721	3.393164878281184	7.376386708722693	6.758541391889204	4.784069844499754	4.919474124242602	7.443292843647864
722	1.6654622148171985	5.787757050569876	7.939071270798569	5.460661882246089	5.86634349015595	9.511130062894695
723	1.4582649723342764	3.326747891232783	7.842272128562783	6.431673690128836	7.056989541364805	7.452541050978829
724	2.893291176811485	3.119021225753408	7.648903617666193	7.369029903067235	4.360420512523769	4.766181769811768
725	3.4882132618646673	3.1857238292371575	9.046517445885009	4.608088334293567	1.7099405206098495	6.664858127910936
726	6.429331821288183	3.898529593687772	10.299551667629162	-2.7289049487761714	2.8844422052640066	6.761402266530612
727	3.5459303800574022	2.950688944631706	1.6696888640408454	5.130634759385035	1.0211608230222142	8.21089397370653
728	0.9586672807188943	7.005939719964357	0.8597068788489626	2.619196651454396	4.229937451214672	8.865011590000758
729	0.48356475759585305	7.411638558317322	0.2361997650432699	4.314006474643423	2.332951215590001	7.929691560333705
730	5.792906275610999	6.57987612715354	0.3172793037461074	0.37790857634546016	6.665292174986369	8.038112698374388
731	6.5017474510440065	6.354981741380726	1.2572127766921464	-4.0656570148679965	4.925860897568915	9.061928594599665
732	-0.8773406861029669	7.448202592153676	1.2014422082054477	-0.03352480393851076	5.315696239548953	5.845912993273878
733	0.740655533658626	5.650854704837192	-0.30516593581388063	3.959111961619154	3.3778993723056536	7.02712879242598
734	1.0739299909770637	7.019480171042941	-1.3678724661735862	7.533583341211191	4.722816809793182	6.706603683296835
735	3.6919720788275656	2.0501379094920127	0.5002192067094313	-0.13057396284018308	1.9687015948538142	8.54312517919251
736	4.3020664228699985	6.471511664940268	4.079860774926818	5.410716316854498	2.2572472739989533	8.583302924452765
737	1.7489343116267109	4.233408531663107	4.554509720523229	-0.7916737454151759	0.22938834082530057	7.779740493148633
738	4.410585902799224	4.290163767301997	8.321051307123923	5.426362663140563	-0.2997561920662517	8.01898005662108
739	5.867286713376458	6.367872792016566	-0.9313996305756087	-3.7667733760351023	3.2889936351219573	8.435865735071463
740	1.9114854422396952	1.3409566034433644	9.068708678917211	-1.0624128537123791	2.4154259052385743	4.724909136601697
741	3.768687078917938	7.271864501242919	3.5056108024566868	3.4961706957246523	2.641088475602753	9.992548650687404
742	5.86869260438822	5.423749911467061	1.8494985983569967	2.818693918398304	-0.24830446633749936	4.662648518241738
743	7.6298217965785	5.1326124222153195	2.5112127144450826	5.721332899503372	3.3037197920768744	7.764459568343659
744	3.757267966494446	5.408661449046224	0.7585087158767105	-0.4476533028556534	3.0739781599106326	7.437234283249094
745	7.165387713959767	2.9358656821588123	1.7137775860461417	-0.9020641789738528	8.547079533575422	6.865507742020766
746	1.9337076905189352	2.4098121184499517	3.9227908447848394	-0.13134545080171778	3.9706368830085617	10.455756340170993
747	3.208452734585358	3.2659392807564256	0.6800447524689344	-4.047460930047714	6.012281927104849	7.337925341440032
748	3.8420310004615854	3.762150922462667	7.807903346476112	0.1611757322652405	6.488180558100023	7.174956006938567
749	0.8399471508467254	1.5584246872039162	8.06785847919712	0.8100507127047409	8.362971072182068	4.644599078934434
750	2.288047074363354	6.553881889955302	2.4491363650951956	-2.2488825246555324	6.05226679599722	6.008813795043435
751	5.6257585364898	3.342078977829888	6.1662325937397915	0.5095385629006826	6.1956971804102725	7.646707716698751
752	5.991439408803027	0.027475223694457096	5.0148917160115625	4.851125248709042	8.278886866209325	8.606208134780376
753	4.988349339840715	4.18979808835549	2.4755187283817968	-2.3350411814105687	-1.6991440013560524	4.475862556175616
754	2.368776369920302	-1.2071496460453301	-0.7706831297291699	-2.8325634530961596	4.715877348212028	7.129315763002134
755	8.093505723875163	6.230083590256628	8.185254604886717	0.22549822116122487	1.1443558190454992	7.370673853170158
756	-0.21841978619430735	7.275866205743844	3.5771697457905183	3.0622224874784885	4.003982208277893	7.122431733968345
757	6.966252266055054	1.2894891636338799	4.940390120014296	-0.7167631005581678	1.3778765196989244	8.13211847362512
758	3.478616257787887	3.6303164883240076	3.1522154860337634	2.2025695530315943	4.376461452880031	7.594334830401787
759	0.13834401669924024	7.012158878874184	0.831987161588104	0.598126806423394	3.7179540972843528	10.006563157444237
760	2.39103250342931	6.844954303610058	8.625277950774736	4.474531456185774	4.795823544016619	7.849961205142416
761	3.5164457548060106	1.1805045918622457	5.88564762416993	3.9275248909102443	4.577958515230641	6.2223142095952095
762	8.171435732659466	4.958408247999989	5.3931404713879845	1.916175532906062	3.8580739059656217	5.154611758938337
763	0.6806637016585793	5.9978956200302145	1.8252904579571099	0.27635573907674527	5.223624247497795	9.382451953201937
764	8.868917146418806	3.874126689033004	5.984838688824546	6.343238075166186	2.612791145869972	9.67267172995728
765	9.98366698191064	5.32604559465214	0.6138477600071273	1.1020441597000348	4.015492160394055	6.812196771190836
766	1.7753103159279484	5.309174176221148	0.2767428304481099	-4.685149241988025	1.9938609635596862	6.897194107607752
767	4.746001992461975	6.743078419795755	1.6074630749033756	5.7540674947033015	4.282856493930815	9.90837375622472
768	3.7905208894772633	5.100724212553899	6.847729393224504	5.353811368699147	2.7784924704965945	8.761623972870382
769	2.9883468292007986	-2.9485453989264876	4.439221783363733	3.6703752626669686	4.474688661664918	10.026416602526371
770	4.875012952648698	-0.9334875578783313	5.40343064738828	3.1305506698438195	0.850736708144167	10.108074822166419
771	3.613771155882276	-1.0464087889530134	0.8358794558980809	7.538789094092975	3.2043732021399367	6.325548704641508
772	8.2315669965212	-0.666004949078637	-0.10832959320052726	0.940171130667131	4.537810749322155	10.631736930558615
773	6.432207875772557	5.196202478750834	1.757744812402706	-1.4089201058263638	2.6839491740451997	10.171701470683292
774	8.087740054171196	1.7118968010197968	2.9826009320249516	-0.5708633831353976	6.459173517351343	8.854150208021817
775	1.1070413914430202	0.23606698650701574	3.682676868767195	0.7213103210131293	4.6100363696837325	9.226841480046703
776	3.149223064784956	1.5394456171743887	8.44371868691953	4.781604147777013	4.022815656252761	7.5611208285997344
777	1.2425671559263123	4.650432064275644	5.884309561836728	2.0489718594794786	0.8158030327516843	7.0076254861254546
778	3.3182885384773915	5.017053408285735	6.572103470284588	-0.27039416990686704	4.7600489510845785	8.88910255183743
779	0.8732393717140716	10.038420395102046	1.2286162423993559	1.2198159576349497	4.175098390265033	7.747744027065905
780	2.0935917820283563	7.217162235890269	2.076989707771932	-4.682783499107334	2.357791074753942	9.909511691579548
781	1.2574969776749914	1.2003744570801946	0.7672087398711338	-1.6207634066890266	3.393051921598018	6.717116294534244
782	-0.6965329990793492	0.3262463453868558	6.8199979314448385	0.5415372408914645	1.851815045050223	8.965771119844165
783	-0.5437104479708037	-0.21428360575260896	8.20896435457198	-0.1338495457047033	3.690417090909357	9.711552108531443
784	0.08857011751617971	1.693764525301397	3.805916543999125	3.5746870846762993	5.6937285190020095	5.68321412095566
785	3.479256518406007	1.8797625148659225	-2.999835678246541	6.629683627230249	7.73550040547641	5.394406187548997
786	2.955175110320416	1.2015226109400248	0.8930587540771131	6.961139976995768	4.097216257494601	9.076175475634347
787	7.448721823896138	1.416867548082748	0.6042632839195841	-0.4262555979926954	5.569789125882947	6.462067875109504
788	0.15233934497545398	0.4954056721415385	4.184466703951074	7.534556771801	4.31975495628158	5.389508376114115
789	4.826266108152172	-2.4053472870184938	-2.8796888790378823	4.536687787730245	3.1196132554194334	8.088127755830744
790	4.101453959385251	1.3337009274856375	-3.636888316686783	2.8741491700166173	3.1953512881440123	6.018191736929322
791	3.131719618382445	-2.2436648885750703	8.6410945031793	5.067092505423842	2.478192209143913	9.698495511898617
792	-0.6713411756668552	0.4170351724479149	4.591358074701368	3.1359014456011653	2.5706835339035585	5.259084411970711
793	1.302846329659506	3.9502939560731862	0.08784954887256546	-2.332259885265375	1.8739577162777186	5.290203200587873
794	5.34078536480704	4.681874882747186	-2.3299243868688015	-0.4196864445562394	1.8137724226757757	9.079381064853605
795	2.2128613178125054	5.144627992545004	2.5204705646317738	3.6545376103451948	4.964735097122846	8.01915207192464
796	0.15882229394067593	4.0817276972310665	6.151349642030011	1.5397044270327014	3.7822171829877864	9.100370788598322
797	-1.7731555244866024	6.821371723184434	8.01532861397116	4.715237547680999	5.179626773365513	5.56241285125684
798	-0.6550344622563855	-0.5568385884977438	3.987700325798685	-3.1241712082597326	5.3009031766369725	6.104870706130314
799	4.6788614851057595	-1.616787715266548	2.3366371445982512	2.838186704953173	2.516155195993509	7.662557857697215
800	-0.2565717690290339	-1.025344775574768	4.529941709898318	-0.03220591533092154	3.4445683254006614	9.437475691710992
801	5.185522599897419	4.539940982595573	5.1729919499120705	1.893375686764493	4.638607818365314	10.206867141718366
802	2.9172569594494955	5.299676163897296	-0.5239813698203886	1.7184009318505675	3.91901335331077	7.158252741557892
803	-2.338775389533413	5.183314463899339	0.5941835463954397	0.4628570113321626	5.164834909466834	9.576438533307233
804	2.13794819529683	3.9345436456983234	2.9419675874798603	3.5069392014428082	4.870886702116131	8.37210126325399
805	5.653844121618559	3.498467739581666	4.535212528992378	1.8230840582948817	0.8009836157592867	7.68408606720898
806	5.007369300656427	6.79143449219989	8.769411928768397	7.543782948504856	7.6173705445402105	5.991320429234868
807	4.697506311485264	0.652914614723463	2.0097264580634735	3.8709095058989167	3.242798206118733	7.9807791014101
808	-3.5002687746668846	-2.5649892592977963	1.8604594113541135	5.907807698272464	5.299048605155283	8.412648635250395
809	2.121296230408997	3.3627786514572895	2.7649289845965495	-2.5960254210680644	3.082682261848358	8.216164079631957
810	5.632657103799288	5.643831386154561	1.8617495190665379	5.963694483728923	6.025648040380262	7.04785326904108
811	-1.7059267973087917	-2.756895562266773	3.0878158128469	1.2801823518770583	3.766025578592683	6.362070432831149
812	1.1716218420868256	-2.6292167842467236	2.711403259601703	3.8236422086677466	1.7049001302482352	5.039910125816421
813	5.651252413783919	-3.6562225805108834	2.5086496236384543	1.8206103950552275	2.8683664715483377	7.8995952450293165
814	1.450901957747237	-0.6170685834091993	4.36438498115419	1.7751045149991032	4.562236744271411	8.84890748310346
815	-3.10701491805441	2.4508839689042397	3.031006537827076	5.330808183401962	6.564930847010116	7.171364955606336
816	3.4800636147817183	2.905482588231899	4.288033550046412	-2.558283204759911	5.630423071702645	8.747536926451199
817	4.808107422292321	7.816529737905453	0.8881692424498215	-0.8430985477842394	5.4859415472239075	7.0180414635468065
818	0.25913121193131317	2.220378718197396	3.4920575017730693	2.557777678722945	3.8422566520953647	7.383120935683753
819	2.25797516469279	1.386570961635691	-0.14881452013870855	0.6821814534549921	3.490472212334602	9.565709861359078
820	0.6857258326078464	1.248739644772655	-1.6485201673391197	-2.633133692234363	3.2905113978280207	6.052674473786815
821	1.2190358001857002	-0.31126123827479724	0.9542771234833429	-0.708219232829677	3.7835478671628318	4.5789784087338425
822	1.4889334662132039	1.9399386140411639	-3.729034557877702	-2.3805308618943215	2.2248511844296304	5.7975181707945715
823	-2.885614163314618	3.1928771977499797	-0.12056151069256593	1.5235884765580385	6.199725609092374	6.036845483112533
824	-0.11423176311318328	2.9128644155835475	1.4452930820219445	-0.015294279308377012	6.154258771873529	6.618823039601074
825	2.6874477378853308	-0.2941639041169979	4.198181761022045	-0.3637613447507155	5.810745190918772	9.418477367201202
826	1.0092931533110623	2.6988143400040165	5.55403049768196	5.330381775871915	5.772198435982676	7.3152360736814765
827	-0.8981424665136202	1.2561586184933424	6.700646208906516	1.1162876037610323	3.906931711868536	9.721948115118995
828	2.0848530235870184	3.8466221606414885	3.549695513601424	2.2127926231107624	3.49881667524573	7.3829618621019035
829	3.746679804286199	3.8881835421216913	4.4716588675525175	1.0143679614186611	2.864738660254887	6.448859831055218
830	3.8657914383552305	-1.800758539882505	4.631319739875147	2.444818364824201	1.2312409395250574	5.613978215911731
831	5.88007482566079	4.946702196779399	0.8890765072546145	6.515094346821422	1.6554046184198123	8.779553279746018
832	3.681570848175011	1.7779247824638604	0.9171677025619358	9.399439383295743	2.699649510838954	9.49567355756304
833	4.43809533768329	0.7735497218694176	-1.2450529582732706	6.5957566277663	2.403398518605812	6.24628994999474
834	5.562269935742924	-3.029931538539012	1.7680896828596686	6.056059453163007	3.483994478361358	8.124730207483132
835	-1.8397215269273022	-0.4042086903127513	1.3522325468057241	0.6383171430736251	2.9120553982109465	6.868577011414274
836	-0.41436741978353253	-2.2051258026781886	-0.9830576240329834	3.5095854181265547	4.088418742072162	8.660595694162318
837	6.1945822719286525	6.716410653592323	-2.072964957201732	1.6390344203856138	3.9486411529793126	7.188217963822825
838	0.6979760546498615	-0.32577121839632417	0.6703503055474744	1.0944258923688461	3.648244450631	8.046481014418605
839	4.707783357094945	2.1048866480835624	3.935430053616865	2.3569015277046548	-0.7801416385829185	7.244673735698294
840	4.250776375668108	1.715364854613913	1.9621507759756631	5.344651804125276	5.996225143806442	7.406311304744124
841	3.8877176001173352	-1.2876336607237997	6.743590239017675	3.517736567747942	6.836145544778525	8.57049225654383
842	4.595997529107424	4.400341655165643	0.7510879745467476	1.9163386533872688	3.8632874818492966	8.43109679551948
843	7.59585497008767	3.803720889816553	3.1574026952391323	1.3808211359071343	3.3382313485702926	5.972754151597787
844	2.6541095605625316	4.182309887565637	-0.3641398005393479	0.80752887168769	5.534950188307921	10.015764085675833
845	3.176045800085497	6.939204186299434	-0.10039132645100013	3.127246388336609	2.993576610983549	5.652465539662613
846	5.682773598463649	-0.6942954565659342	5.590974881082952	5.450854382861413	6.023273447949514	10.251750013146474
847	-0.5779507630084133	0.441696327784158	2.115630221230881	0.15927017722342174	1.7093889339294166	7.277503192295366
848	-4.652362832107202	-2.0050516965846734	3.9610572934770456	-4.106069591443685	4.545804228536836	6.2251693042007625
849	-0.8273451508225675	6.763215574430972	1.2351222314692376	2.89527210991134	5.320199002591393	9.654376130577567
850	6.715108107358605	0.5341686480082787	2.3209526676557184	-2.496532370217347	3.6706557632954637	4.746748867853196
851	-1.0534481023729299	0.4795541613718801	3.1857754506943965	8.408102943809592	1.5139954182584727	6.064574932670549
852	4.760495850920852	3.6029952847802766	3.2692084429461215	4.150476969300053	4.182272822411479	7.4778088209257305
853	-2.9606031841543405	4.214186295041818	3.1570051854558745	6.773641137670554	3.0305801539592427	7.691545545972603
854	2.7518932609747826	10.358064385430923	-1.1233144372557933	3.190610438044948	2.902593144365804	9.035505840306532
855	4.26280745110299	-4.391533645350593	1.457213904121037	2.3013722940165646	2.136609124875535	9.972620823094138
856	3.4255703335852927	1.4305857225058434	2.0231772726902393	2.809865109990683	1.5172724089617575	4.999820012199038
857	1.7107628882455077	-3.0908542372519165	6.28800220452118	5.861295380687943	0.3943679313103765	7.236651099467222
858	5.705141140202862	-0.03316959597286484	3.180677913583173	3.789043045288664	1.1342616297498256	7.242842112885858
859	2.005214650767209	-0.4207039122264516	7.160539549439065	1.9750636114027609	3.3297034908085585	8.941029813110687
860	5.239535292077499	-1.3215161374289195	4.407280838206862	1.7515834216845294	-1.4849393663128745	8.103521593565386
861	1.924104290255158	0.946764161040003	7.362483323014793	4.581874387358755	-0.8643059003157605	10.51538674293882
862	1.7045422539247785	-0.47364167365341814	1.7865794169954765	4.533743823675929	2.141804051801722	9.34077722217587
863	-2.242604399333767	0.908731587272114	5.864987305833109	4.208687134028346	7.069300957121435	4.621828147042715
864	3.2004445126528265	8.679130326751814	4.879840051290804	2.021758010068827	6.609264907412989	6.396269425856724
865	-0.16660669926547245	7.955691071463614	6.726025809951287	3.0541291308976124	3.9975576230076144	7.188678245039176
866	-3.980967434237126	8.278430756160008	3.202643019919174	0.6482706901596857	7.033614770032623	9.159678076283498
867	-1.7521279159845045	1.6193107811581582	-0.01273349346201691	4.284806257252014	3.206407994270021	9.08172535974194
868	-0.9711904949315606	-2.055868650316388	-0.8603233697222723	2.9517952481468335	2.920265107222462	4.305814646591414
869	3.385753519969587	-1.5922453413466113	3.317889790591964	1.623626771021133	2.6234698875409657	10.469352648253059
870	1.7725714731702154	2.1167306198982696	3.067770578895219	2.1801798816069575	-0.6390069021523475	5.967558550461689
871	5.960766137612076	2.3517214276859755	-4.369388090214427	2.6441590127552645	1.0371001563108186	6.86228797985675
872	5.408925192833139	3.0729681448125197	1.9860788848412865	3.2911330009216053	0.3888408013583735	7.092958715534163
873	5.894748396128325	-0.9419845822637567	-0.0674947594790214	5.351836901798201	1.8836507293814746	6.824151151879567
874	6.642822794497267	-3.3933453023185067	4.345657522978697	1.0914009041493253	6.568973604149536	8.466815923082189
875	4.658632669579706	-1.3549440086929603	5.5723572608578795	6.936696878471961	4.805611882893321	11.469231025887911
876	4.2894126721282095	-3.2608449162735336	-1.8688270010457655	0.4685094473635556	3.494116246124102	9.454791047007554
877	-0.9135392618666205	-3.2666438013498054	4.9558088911121825	3.600782524259922	3.9503967518164482	9.536219610325904
878	3.5157453024686607	-1.4756913063525376	8.13531524666558	0.23160733457016747	3.31724751330276	6.3606193204929165
879	0.2906952577871569	0.3081326322068296	7.453232723804118	5.722572467785519	3.0975071405472265	10.158295188766417
880	2.667594459040252	-3.145696258125154	5.339870799556724	5.4176714372001635	2.9687449935340866	9.477740920123255
881	1.5722164337177031	-3.6905907936383793	7.847688277410719	2.9644071713874918	-0.6303516041864003	8.194656270967918
882	6.79953734822168	5.580235631669814	1.5102075546242975	2.7517277189398177	2.5518114649270096	9.022743217863386
883	4.105170888468688	1.274518613340988	-3.5518127189070885	7.545643989561095	6.911418456390293	7.404596243234435
884	2.879666862605842	-3.356012449195633	6.184260169792415	0.40680927199929107	1.9322136747747416	6.8275915823997915
885	3.0385188004522288	1.0958254820761777	6.506537694640117	1.982038111000341	-0.19611222144117813	9.618575974175398
886	9.162507886190632	-4.915183977936542	10.26218799560566	5.267064463707842	3.403338436665486	9.527861292313931
887	2.70436426142596	-3.22969324356918	5.179414984788404	3.5245766036713753	4.161609366238851	8.391589270250199
888	4.084564792060117	1.384498438981472	1.2306743858330744	5.0031923394049995	2.2584792559665887	8.437235516980342
889	7.577917415496604	-4.652531888888687	3.436535265499648	5.74802912683991	9.289439256855257	7.325361571259867
890	3.674628103058973	5.628279789164076	1.0011145094899236	1.991630482600951	2.6944720687086057	7.252979444089796
891	4.001960455609201	-0.5725826273517522	2.108138626457236	3.061330047604888	6.937280166386099	8.742109814653329
892	3.971235228448831	-3.4455616923752714	-1.9785534549196344	5.542549139237722	4.505443728085165	9.753767270234922
893	0.8626272796764178	1.8946295584904589	4.607795419395815	3.854490371961754	1.9291062334463158	7.780530179371112
894	3.4380831169401005	0.6678771800117449	1.3887542318443669	4.374949627235538	2.665901444489898	8.940721589952732
895	8.363125996413599	5.112095253506312	-0.6949316740872453	7.90119352298225	2.1682914490248226	6.9659721315921
896	4.424388519420472	2.602272393608148	3.202943068940936	4.280211375510309	-0.7406669519442046	8.544636252801574
897	1.6168380694442153	1.9856666269836603	6.304938162409028	3.7403428390992675	1.9862910350644931	8.684580682887923
898	0.7252697552788159	0.23314555564436779	2.5319062693206735	5.274606796307352	2.8323938846456684	10.208906935841608
899	-0.337371382610132	-1.8946834118468314	2.089554456631703	5.28897688613755	3.65356959342572	8.542756654352274
900	5.806529215927534	6.338716222288287	-0.39555857487832835	6.029832200483058	3.852646221603313	10.915722642817359
901	-1.7872581995734707	0.8702189450360815	5.554128285204538	5.471386128938452	2.328964687865555	11.088347332627324
902	3.721845114083041	0.139846935785795	4.1491179507632285	4.015098838599547	5.994220314345931	8.087887479028769
903	-1.424767810079526	0.892403310033509	5.4309545568175555	4.845917214342247	0.10285796999734842	10.064980847335974
904	0.4828230862306375	5.6898209497708585	3.9625123291935354	4.184821833984859	0.18950519631428842	9.807272973479915
905	3.4499566053520607	4.5203545269518	4.867610813489746	5.190965909780761	6.06571805906046	8.331312821432464
906	-0.09951281140971213	0.756524108580092	8.932771651229519	7.632722663875237	4.173133880135461	7.981347862932552
907	4.8932338041122865	0.2814606761185656	7.116525672953009	5.564106924303059	2.432211493378	10.558480208214839
908	3.9855765144128963	3.205968658023661	7.880323921468412	4.70772490969123	2.4119568242706393	8.536338885502106
909	6.3433383934762215	1.7649274975168652	7.344707115305626	6.487170652871183	1.6045463143030674	7.572203097862429
910	4.591374822907962	-0.28403910148220324	8.514058228417678	5.729131372567815	3.503048274122862	9.648760215525131
911	-1.5708723934625686	4.277943538275829	-0.5980818239718986	6.538392376039892	6.579984555958879	8.264884560199123
912	-1.3017334917628691	0.4575357637751414	-0.6517988690679613	7.839269548172925	6.780635342401049	10.136869258513816
913	3.3060836985757662	-2.7462523343687018	-0.883907928682895	4.340983573365887	-0.2734341171314112	8.308015068924147
914	7.112183085693062	2.596114436875734	-0.8788374627351918	4.529393798649492	6.171467150025828	9.315267478583142
915	3.9907237402032862	-0.20687828706538536	8.901834909295042	4.613293931811778	3.78852953175132	8.335511567633208
916	0.0518554748932849	1.615998914233975	4.490936376235014	4.124627835142571	7.700128223090962	10.236700200293777
917	1.578875379689379	6.807119058461917	-1.4078846003933023	3.930848986502389	0.7674597989921164	9.310196755077659
918	0.4829023992014483	1.7395877684335355	1.6998482666187953	6.033936458963958	3.9520631691828423	7.915083520201879
919	0.8343776210435779	3.0384350164328175	7.0533061772220345	6.837041598802551	6.820368230449848	10.066676140304775
920	3.281540927716361	3.8321655918011146	7.377457297461878	4.661625478971706	3.4882927534632477	10.43465936881229
921	4.961308333490392	-4.111327596998442	6.120784234333672	7.170206333150107	0.7622313946111293	9.972989699480424
922	4.663551068835765	-2.181265018561155	0.9027046987543512	5.2200429530392825	2.1999707716172194	10.171906017932354
923	0.30924048329762943	-2.7813471670880405	6.22427122421289	5.856610499954767	1.922652465415308	8.669492824344458
924	-0.3223763682118721	-3.8090029005306314	2.6015211450970352	3.995945929210999	3.8094163433718027	8.094711916185172
925	1.66104830842546	2.6730421595559064	-2.1071077889678107	4.969040368799402	2.8618158662871553	8.89690666769009
926	3.8250924906197725	3.97730626718575	-2.103583781074893	6.7130935557393	2.3739749402545236	7.357981620948622
927	5.297263223027124	-0.02866183698122793	4.524380025816013	4.176876885723794	5.490405126750276	9.906865433287601
928	1.1501911740608395	3.5069414976124933	4.620866126043995	5.433436396249538	5.064620684905179	10.095735279830302
929	5.916095931887315	4.958241101717566	9.307475237060459	6.585285401033651	5.35093078768597	5.9429572889393425
930	1.06102650787362	-3.1240609193497133	1.9150971523913758	3.1943895096246715	2.03791089281224	6.011986736085212
931	0.9450948454278165	-1.0516593495785713	3.2320766140547335	3.8010026781482393	3.702867206880008	10.459934000300013
932	0.22727773192941259	-0.47259050362418803	-1.6217262480003818	5.681068583473275	1.7713064489199688	8.510104990918808
933	1.633873770210291	0.27380976502837995	0.9814049074868989	6.4090537145730995	4.503370711600442	11.08010597376564
934	5.566705466856564	-1.3132411059200473	1.3263416319054104	3.924715405615196	5.666109606385571	9.849610419606817
935	1.4916371520035043	-1.5129606599171987	0.7624802728252777	5.041303047499951	5.033825481557754	10.866624428197033
936	5.1148932592035266	1.5811764201279592	-2.127389324928917	7.634865586876829	1.6189314886772947	10.449668824792278
937	6.667425515877401	-1.0563621175465756	1.5424321019501295	6.154668566209498	1.5240104159786436	9.588265125693752
938	2.2731823779789435	-3.532823609151318	0.39081832938361394	6.445746287171461	4.484058029707308	10.40385346817273
939	-3.8114670800071764	0.9670437485437362	4.210702144394798	5.667656001506409	2.487800930670965	9.574849399718383
940	-0.7104934586621845	0.8224482847504686	-2.611112953976284	5.889436749788927	5.976646711460136	4.900188493670058
941	-0.27186439035678456	-1.4770439665995605	4.361349888625668	7.103333561774555	4.0151426550833635	8.425953603386882
942	-0.13142225286616593	0.16241575295054766	0.013081723275188528	6.12360795167376	2.4540417046724468	7.088076103552939
943	0.8203200755515523	0.845649545307043	1.8355769657436274	5.03469945819956	4.224998521413557	10.333354035075207
944	1.693701095291993	-0.9224203895103369	1.6773484634502176	3.922308825562289	5.181140834312701	10.983282918824424
945	4.158688551060804	0.7691100490325575	5.037244587756223	3.1389340336589355	3.961398683650436	10.18360742269548
946	0.9510472460876784	-1.6688590098548608	4.623471867795746	5.32930797303721	4.687941261751141	6.327977396993517
947	4.12175418725421	-2.298883200336824	7.331517581826675	5.553944938614597	2.607312534800883	10.062248643830271
948	5.7744412149794115	4.154958179315003	3.6771504323865276	7.621014688949419	2.8586450684061817	10.579864110452831
949	4.124441705911654	-2.9796423822256948	-3.275832652286753	4.553386097211914	-0.08098664242783649	8.178275741965983
950	2.6656778562228123	-1.8226283743472984	1.2010108865412747	4.460153888865711	2.643181899734358	9.546286469527866
951	2.0895248965732653	2.091218702050909	3.6427143761111194	4.628752171675436	4.175629950568177	3.2257716670947634
952	0.25843367748215673	-3.551567373708287	5.234677850304566	7.0493076258771215	1.017447821294541	8.877113874796784
953	3.9040956643938016	-0.2761598018504974	5.10398865388094	1.7763369113031309	2.3481132765463384	7.998222253046645
954	0.8079564728501818	2.3448989686806083	3.5922639385516986	3.600885217976053	6.710429396065224	5.175446620741354
955	-3.3365772723709197	4.879232518868006	8.239049196065771	2.3441754268280413	3.687910640760194	6.5228479459829956
956	1.8347639191162792	3.0361745014279506	2.7463451680938364	5.4427165021307085	3.880161837356977	7.608979830933185
957	0.1186760829101976	2.066261606424193	6.403264967320982	2.872273290874084	7.8566751665158385	7.035237080274287
958	0.6032742162595377	4.445379782162174	4.733161384838426	3.981262365514048	6.202382149657112	9.597185487643522
959	5.866544425415827	4.291675576282698	8.565079783881941	1.0323460472151311	3.4021270387107245	6.74769573083157
960	3.4230803724682715	5.302581271717453	5.907131856412286	5.712978947934432	2.4449119288972625	10.569309273035282
961	3.184472916552167	3.4903199466004686	4.092049722302179	4.853594647335269	5.268632039336489	5.68903620294973
962	0.46676939829811337	-1.8218381461469881	1.8350614925233795	3.6104295946188856	5.449856664004718	11.096700371738281
963	8.64680737168423	-1.8655524272037263	1.864216294559606	4.601262315144401	5.11550647424966	11.244168432299691
964	3.989975728889205	-2.0785181278417886	4.616945171847945	1.581308745746618	3.272209505794025	9.366167289292616
965	5.729942318201556	2.269812846522271	6.999062311288932	3.44450833348919	3.1677541898258075	11.113286103688953
966	5.346393248597342	5.061841190341298	4.224374872583983	5.128320833159842	6.548446919660032	11.609832232447456
967	2.89210954646986	2.9695235996419362	5.878630680225431	4.4505396859157305	5.458955750059596	8.584191108812371
968	4.137922233452338	1.7612627067094064	4.956086410115711	3.625184767933109	2.9861585793538863	8.310049012027411
969	5.200684591563373	3.333385874866837	8.125348960139537	7.025139097494257	2.155347483174582	6.691114670850996
970	6.097513063469411	-0.008479302328654459	5.432196047458137	5.5698694541543965	2.5834170767647113	6.836831844604219
971	7.551695682225348	-0.3295550590464511	5.650928253082305	2.9044844828383316	3.2249383714337525	8.25824708394061
972	1.166644184220857	-0.28924109623199357	6.262805811828447	2.527006620029362	3.062922572250602	9.035711346158092
973	3.7759990670501815	1.727277276864738	1.5943744876967765	0.22519387554825654	1.3513495926480452	7.236259721816078
974	4.70211539996174	8.687688956206665	3.305387682701456	3.051170852488571	1.4563248630744567	4.489388476836022
975	4.593388638093152	5.908747337772752	5.947538786825923	3.064597137418624	4.028939968216725	5.526890404217415
976	4.3252741462701625	6.3271489206287725	4.270247949893124	4.1705004064302935	0.4584646985025722	4.198993756052938
977	2.6031949978929094	5.767397434091704	6.073775195705403	1.6947783460184451	6.330687350678196	8.512378001408466
978	2.0432012607391203	5.474009828356605	3.0294197227048127	5.596344932558197	6.778155930243624	8.98696319382556
979	3.3730319056231775	0.010130511382568486	-0.26336227384742306	3.2598782983449044	5.698022440539988	9.555766016724295
980	7.7510879366717935	1.8523365366577582	6.703850988375082	5.707107859239959	3.6107684935181377	4.404439839228978
981	7.643886618941711	-1.626257593649001	3.8186670911027947	5.123514840002131	3.624705952393149	4.356552395024339
982	2.7939018565375906	2.721136466138123	3.274155121052246	6.6107370497461035	3.8255244938449104	8.977483800909859
983	5.858583595180211	-2.580696740326891	-0.4551715475848554	7.929054078116318	3.6257501293318803	6.329220685639058
984	5.704062697659453	2.534137555847052	5.324551625515786	5.228974727191413	4.2158048456735475	9.0266656492136
985	7.161806541975838	1.895744331872768	5.944551720102847	7.316048276517949	2.473744922444723	8.888544550103934
986	2.147481922516312	0.1757470654276605	6.230526939321513	4.37629125794284	3.371441432581569	10.38673210676558
987	3.414236399815656	-2.570898782681748	-3.7088081019842853	3.2118118483185087	3.3157565546980257	7.221043633319246
988	-1.5546908809049165	-2.241649917950037	2.5564661362809877	5.596370239140707	4.1790174139399205	6.6356581206061716
989	3.13409584618249	0.5493722399835939	3.9931618859878064	7.927977726814433	6.4677816921936735	6.724244369963408
990	4.168075700284756	1.0993169679768566	9.469485672077873	3.995808212490201	5.826212267444629	8.341668559557284
991	5.650680223904275	6.332558842472734	4.1867759804638	2.9340462941714316	5.383851190522934	10.13308655003119
992	2.023585051651324	3.2805029753188273	5.840509705456146	6.059711332480681	6.5828747736013815	7.282606613579199
993	0.7020287688472493	-2.0259854644045605	7.765861473975899	4.506193556579072	7.257206364523722	8.197835055482543
994	-1.9534413708864156	1.5895048237299938	1.5885328533619911	1.2903417810561244	6.463390615146254	6.7521105791112
995	0.9315052662159755	5.757408881132499	1.9514467295952873	3.894148420460871	3.4422095688450156	11.111896962440788
996	1.3912288633057615	8.31651368333998	0.9046556607760563	6.550681001782274	5.393835530975588	9.309342458737333
997	1.6065352189187805	2.114275963756555	5.607558755468975	5.05242273009432	6.610120581986447	10.594055468190653
998	0.6580647861795365	2.139967686187032	6.472223127603324	6.035435063374564	4.344596943136678	10.736711422541386
999	-1.2637461240971417	3.8174820102681335	6.605500469419653	5.1723905438795175	4.347555859614554	10.225966236784313
1000	4.724095004451581	1.8377636220293474	3.5990472338059982	5.007830703936295	0.6475933588660608	5.426678912052753
1001	6.114412100660953	0.9455830688326394	7.925187900641288	6.312592976064735	3.7101718418571434	6.875851395416657
1002	2.0140313724905465	1.4819123357237212	4.795724844380984	4.220812830280136	3.8016661902419298	8.2859053853704
1003	3.9642763167798636	0.7804490999660543	9.00166589035776	7.085658243947815	2.7175373318090275	6.757034513520778
1004	5.16308547760953	-2.296675689338527	-1.260259702070765	4.880297680597387	1.4284985514988364	8.911105298647398
1005	3.5440029141175975	-0.6021458566573215	0.08483881134468252	5.159218175353891	3.541381029383119	8.29389776725602
1006	4.715675983302628	1.804522984656773	7.161942194876401	7.341784776932189	5.468344830291171	6.202414026788907
1007	4.043554708291872	0.32017879237185676	9.660641535066741	6.122470565859164	4.884797596484472	5.710278930837312
1008	4.431116387696292	5.440561199057813	7.629605204247993	5.461825263535287	1.6585918266612576	9.058787694747098
1009	5.297326509266346	7.832886043662468	5.1919706074515135	6.306518911436766	2.21220596057927	6.940856447683719
1010	2.155924255930485	4.7347049094808416	0.5357887463280029	2.3652336584205056	1.6559563133675597	11.268360898825735
1011	-0.8982998915096625	2.8854264163618693	3.9081119199348606	4.734596142526449	-2.17393672696455	9.87302496873691
1012	0.6154746155844997	3.380510168615625	7.002885615070201	5.802114240421264	6.324308116283454	10.076053594788982
1013	-0.4724918372975546	3.29709324608206	-0.30837701611925494	5.3355573280993935	2.0837676348755427	8.758158186242714
1014	3.1812650310725656	2.879236234207826	1.3467067075115984	5.413239932555741	0.7121229321207672	8.34038791605154
1015	2.5158364371025206	2.592601477960315	3.493985378816464	6.274539957815199	2.7378790122892687	6.169596499366747
1016	2.401902369692701	3.236886044600619	6.59089004530821	3.749588630014091	4.901003063557493	4.37815599596119
1017	5.533691108385472	1.7277132082611113	4.300265409658873	3.285730176818699	6.041949694195993	6.668131194028279
1018	4.352034937854784	5.361957755280025	1.0458042653320718	3.8801738135300607	2.380815791384688	4.047402123587646
1019	3.1462010150282778	7.249894953527141	-0.4305553360305314	4.146531875240306	1.1649534105464716	8.145838564433781
1020	4.3702893489096715	4.415089220883046	8.088162467296181	2.5490346482519968	2.169425742279681	5.785626174547151
1021	2.3702677181737046	3.7756401122801644	7.787478967226042	2.2241102409206706	3.302158920330571	4.167796389629908
1022	1.1174555092763307	4.847445518587616	4.846593807973449	5.31284769290565	3.287342786265447	5.413903416229327
1023	7.0879552048055885	-0.6161956799007322	7.906841068852344	4.52945466070102	3.6490918076059726	5.819527574812099
1024	-4.766514357678932	5.169046735539677	8.297810571358513	3.1215202175746075	7.622325233953591	7.7226665093872935
1025	-3.4367944829752304	2.557911366202359	6.436527106133122	4.380732307114824	-1.6635770186994503	8.16017398963772
1026	3.0529515414822104	2.684070051078222	0.32866756099850214	1.7997075400133964	4.643985158094837	6.876678278428852
1027	-5.027172389459068	-2.347214825493046	2.4391805424903135	6.171573818666814	1.3656803475468131	9.332169046091607
1028	-1.7043229000362827	2.7631616340477656	5.078723501180253	7.003618830876299	-0.3078423715568026	6.467282768690984
1029	3.993755361381501	2.4024813113105163	4.071771361678253	5.801192378398387	2.874323057580626	6.092157020110474
1030	3.2749888527502566	-3.482723215534099	-0.9009859415199695	4.597670952364854	6.8765112036196125	10.399526802830707
1031	6.06744684709563	0.651416026745353	2.927539256262156	3.6459967521075725	4.812910122960636	5.962976539363538
1032	7.52491303266357	-0.49878597791799195	5.549663208634047	5.6636102413894065	-0.14096794581740446	5.712030446201096
1033	3.921896793216783	1.7564778585196021	9.786566119184872	7.103709129085349	2.3237778961526843	7.601487281327219
1034	-0.8040601923033419	3.6949256292386354	8.965506883402774	5.940431571318558	4.173231600666962	12.179561512777664
1035	3.568144384789866	4.991882234243018	2.098286564142123	3.861515392972422	3.347372991845169	7.327321028515425
1036	3.999620393409203	2.8905475450851337	5.7394431979807035	5.1990747041655885	2.5339372205372004	7.131315546138561
1037	3.6310971474004634	0.4056783023842071	7.68478932075114	6.397955444499034	3.093261087883098	8.82803028216399
1038	1.8020629173417586	0.6654241273826655	1.8643030300735348	4.96576129359426	5.603336923383172	5.7582148184906226
1039	2.684711497343803	-1.3009235707566402	4.106753761076664	6.7596598570070565	1.684546584052593	7.666751109910158
1040	3.9502479793099985	0.3581112523885204	-0.5238900108626132	6.38021535754139	6.645987444829949	7.074033084401098
1041	3.093124266207536	2.2897070170382214	6.3840122198883185	5.812619988831582	0.7012761163943617	5.248310847639452
1042	-0.7520706749949004	3.6977539279020677	4.415235104990542	7.891918962775652	1.0114684048799647	9.811520854677497
1043	-1.2245363225788415	3.734712052262518	5.843390969967735	2.3238520083562264	6.012593323065755	10.409136378448077
1044	5.7645610627048605	-3.834001265569275	5.306970098500985	4.680485134247941	3.9220728710044126	7.918786697410198
1045	3.959647325271599	-0.4829172451360293	3.9781818393990793	5.279798464855398	4.203759547107042	7.07656974790357
1046	5.580062040634685	9.23733069624914	2.0221688790482633	4.781509776909758	3.496196252877789	2.7221017291576395
1047	1.6872248380624526	9.1044632757506	2.79704360788767	6.117998477926761	1.6392076728245624	3.8268833194503746
1048	5.690698696815453	5.574307551696696	0.799927356316249	4.7342018998290705	6.001570810758825	4.018653853900318
1049	-2.064299131858069	-1.6517954570758762	0.2456277843426311	4.754152964317495	4.499384901298771	6.303389896938166
1050	1.1815455901186716	1.2102136731288993	-4.768328947838214	2.5505713669986116	7.130590623325371	7.720532584663009
1051	6.283059400310334	1.7166784690906978	-4.476023719346228	6.020776284829321	1.1095449005453473	8.59741398757308
1052	-1.5718605158816326	3.260470307374486	-0.7483049588411913	4.2767804603218575	1.7460721954408371	7.597337355179685
1053	2.9405087002983903	1.0178466123531507	-0.1766487402176269	5.7147420924322345	4.8716619577258715	6.550695923498644
1054	5.234121003117992	-6.3409798078485125	-0.6467643636440819	4.188093305624237	2.1095580120662634	4.966814605199957
1055	6.774182387520688	0.5732776962237015	8.102111171757482	4.010596513237671	-0.3867637064606937	7.146797310408226
1056	5.037086981028823	-1.179161036146086	7.7347976278864055	1.1357918932939248	3.1527112335263503	7.564617672308124
1057	-2.816798509170875	5.517078314267192	8.19519889824724	4.468261531606532	3.1958248617576093	5.420484501623059
1058	-1.0492534771993338	4.989105166651879	5.892103601588353	5.690752702063642	3.326955833791255	7.592448560690294
1059	0.08160836515944991	3.625221530861719	2.8393571462577993	3.763752100386256	0.10853301652798075	6.9362880495279535
1060	6.4281506680710905	8.802737842914498	4.8004624158109355	4.3595853364061945	5.650668462270924	8.362638797139695
1061	2.9361281726236594	7.394701888367016	3.564627044245465	-2.965561435053195	5.102215565722922	8.235081267744121
1062	1.063000896326972	3.653199747137908	7.996295474804542	2.836963370382981	5.698128470615721	8.48547111313043
1063	-1.5781237783555022	3.112071251669728	2.999488591338213	3.728920650679136	6.064100680816987	10.967303866853628
1064	3.2072258337044506	-1.4428356818218697	5.068576051397769	4.756747720202526	6.66198390202802	7.43036667660749
1065	1.8282651669484413	1.212277829661232	1.2224755496290782	3.5623994807621395	4.711688319840648	8.304738217088723
1066	3.85727481827443	-1.5307531460357056	6.067130657726482	4.400765713386168	6.715142888229823	5.69641387761615
1067	-0.06776212224579048	3.689947048697992	0.7313897386338444	7.5016306165481765	3.669883468055942	9.32262993493496
1068	6.530954279165855	2.7684549424444334	1.3714932616983355	4.5448275419529836	5.740921690930796	10.002161886375855
1069	6.5669704732026	6.365501779987656	7.0916319812361	0.8955150779519703	4.250756257552902	6.2266791119358516
1070	-2.3174314934685296	4.0642063649359645	5.431950569352024	0.34935875425259466	3.2996242459035985	8.588574211463957
1071	2.8325555597767	3.45936171913651	1.5315159424083398	9.271106843299076	4.215067616456341	9.521239661646058
1072	-0.4417525702582423	2.5488129221349176	9.634175486012545	7.662845465893405	4.552015808773476	9.12865502387427
1073	-0.875881337837247	4.488092411710815	6.231579529320168	8.883579078029323	0.7483507358392565	7.546994836853466
1074	3.1409058681162927	7.896383372315618	4.299133556453567	6.398067145079554	1.7701881204530376	8.382155873679086
1075	2.182053198086939	6.888656476506577	4.2789218492965935	4.596882020097155	1.4374836873665635	5.941103504587823
1076	5.53133099763232	5.67926526072061	5.561253622604847	3.253752255889225	0.5397984341949339	10.40174055299104
1077	6.943728269593846	9.438781507525679	-0.20104237610033837	3.7838332854576002	6.091166288730751	7.135018630436271
1078	-0.4399165925067906	4.124042100869849	5.16123564408555	4.617579001984008	7.089239568509601	10.525138760903808
1079	6.9315235283290555	-0.7179428315241616	1.5106033464315893	10.182152350362522	5.222867400207271	9.472868484664865
1080	-1.900841472368262	3.8833037168705875	-0.42592143002784055	4.955103878970057	3.0261525406637224	4.853864609965306
1081	1.046766515061288	4.647197206527058	-0.643529613799138	1.120950987510092	0.6160360516889782	9.310956324319658
1082	-0.07682414696461426	5.58850240245029	5.221568603535088	2.150969786261273	5.0849587570274934	6.605227766030763
1083	2.6025547349132845	-1.508944156122713	3.9170104911545676	-0.9618075725588111	8.147180398711205	4.668937014029188
1084	-1.7685142625126073	-1.5583384731027627	5.775194454590677	4.34974655044672	3.9591448062837102	7.948515701789916
1085	0.9435274545640626	2.9698362048552105	3.6466070494707297	1.8687020131389591	6.910160346365787	9.276528777167917
1086	2.747669359051479	2.73215680496159	5.5765083613069955	3.887439161114862	5.965931952886001	6.642227672810716
1087	2.570199850704871	1.713349732153665	7.276892016038153	0.1809133238722893	3.4387020424934973	10.537016366770027
1088	-1.3569475187233864	-4.181178275725525	4.814064331371372	-3.0614220861370036	5.469996003652376	5.016578198837014
1089	0.1386469823187464	7.462066016668541	2.9346366894352993	-0.7263722978995715	1.7622729987029346	8.141617317321641
1090	0.8471288505528974	7.720460422166711	2.4537851489649882	2.8530299729866275	4.145738586030976	9.666054952746212
1091	7.422050100245007	4.9770695798317455	8.772704123404527	4.913936461822772	4.912640903508147	8.459319489803281
1092	2.7332606686601166	6.063031707841977	4.807207882746296	6.8464855325960485	6.248477201339488	8.758973763525448
1093	7.824938670749082	2.9103061578532543	0.6156247364525602	5.0152581947991655	3.5277221168600876	9.979811901925947
1094	2.46546249533938	5.20908300440242	6.597127139550249	5.150658620605666	4.527276415466507	7.0383320840666395
1095	-0.713671692074665	7.358220118082469	5.145681838051359	5.743416773320364	7.300241688337228	10.076087753992283
1096	-0.3959848347423264	-0.19633968464642204	3.3991718903329824	5.466283630500637	3.9844716497270367	10.936011119041744
1097	2.685035922526195	1.802529264595025	8.22225731362689	6.471518578371457	4.51664475931228	5.014191024067845
1098	3.1121126770422225	3.3150546250707116	0.4808146106115614	3.4856080558174884	6.466332601260194	8.372823643582233
1099	-1.9328745570860355	3.927493258204659	6.331416162323184	4.819875136611651	3.8567786947134017	10.001302034343775
1100	-2.423714451365516	1.8432120418873885	6.1427882011842865	2.2827259617901237	4.544967633703213	11.352225770894053
1101	0.7747965781842123	2.2512329081431	7.270970470307969	1.2433138351624304	4.8931725770481735	5.355210814700344
1102	0.17608889883701995	6.9361924824889325	1.7431665659106463	5.875161802883533	2.826374499068354	7.718452175473722
1103	-1.358535476385494	5.989930832476741	8.545842663172284	1.4652500816409688	1.773710966470517	7.191140906734297
1104	-3.1512179046491857	2.142197659164909	0.5743882469637394	-2.654568859449783	4.566619972691076	12.290514532497978
1105	-2.578751165988236	-2.100082580192207	5.327207001429619	-1.7083986365183974	3.8680595365845365	10.201202578598915
1106	-2.2433213334285944	-2.823138859499196	5.292124886554552	0.12736811099681966	5.110746542964063	6.411428712424309
1107	0.32017617837462287	3.6947364110294165	7.536275839033914	-1.5452818122226886	4.694829434622211	9.781346007345245
1108	-1.0921778993334468	0.9227894607166645	-1.5996822306511551	2.027592964005042	1.460710445896757	10.805622848723985
1109	2.3080428576224237	6.8907524416194255	0.2995825732827224	-0.8419672378514269	2.6506920724842558	11.436735929544414
1110	2.322503002891391	6.679833877041209	9.168577723375154	-2.9608792066970517	5.371101650227376	7.411806945852652
1111	-1.7260634142587925	-2.2998611814375436	6.175432218912576	5.538985591225133	5.932648490808376	10.065277097697075
1112	3.3849548826194016	3.6035485971579355	4.868683736058518	0.39108131289534853	1.400900504792677	6.81251962445724
1113	2.010410620435155	1.247847455494862	4.149588442800189	-0.3604909733882671	3.293999072755699	5.954870768649957
1114	5.942221460404769	5.436875084244683	3.534411933518242	6.64459387486837	4.816823074839738	8.580409115346685
1115	3.1066237153050036	0.6184695099417348	4.61957782465181	-0.803132632397162	2.481844629505634	10.348411328168362
1116	-0.3117171913023834	4.534102281601337	-2.0597331017968035	9.167993091950297	2.2456031790644593	10.002900018958542
1117	3.551439620340971	3.9892822452531957	8.646835251343411	15.003183481401337	2.648848449548429	6.3089620394882715
1118	1.0285332979047088	-4.700895669829837	7.52190568463645	8.04001643438956	3.8751576726322505	5.758066682231158
1119	3.6587468785666957	1.5479833430234649	2.303598421685328	4.6550989486555885	6.463445036409141	4.4975582180527995
1120	2.6393693951620363	0.18894416227476185	0.8437907485663034	6.4171204942353945	6.1839429106638715	8.96181989417918
1121	1.9647000262840804	2.5589196815028226	4.78874553476434	6.483826092748209	5.8743011918904084	4.400518669557908
1122	4.725193376780994	5.384854131850092	3.8026659738072817	7.508079151252979	6.455590365735069	7.3610635543118725
1123	-1.2516095005427925	1.4863064154123196	5.463749059029688	2.2024743627616794	8.897227602585213	4.051630502071417
1124	-0.1821751520821454	3.298289909897413	5.731225911414038	5.234214635592584	0.5826530963849557	4.166693094348853
1125	-5.247493329716766	-0.1311872598688013	2.411024930604851	3.6163522527335727	5.791458475498692	5.8478998765060135
1126	-2.283739035190528	1.7389358567980961	1.1251036560297414	6.16142471508042	3.6249423630101822	3.165353701109668
1127	-4.009148625940916	1.9230822367271627	3.9524899958559065	-1.4404922360215928	2.7931068777518586	5.00224183575331
1128	-0.7603042920273805	1.3203667964406647	-1.3461303844904637	3.6296626578194062	6.469381183641238	4.490451717036178
1129	-0.7412957525874292	1.6792318106030741	0.2511801153517874	7.363223477994831	1.6172971622190104	7.6140780091918945
1130	3.5000000957941886	1.0474687163098388	3.4320090551613656	2.414448899881358	0.9684255790786727	6.523363699146927
1131	1.3811389505313794	-0.3577287921532064	8.11269655549251	6.681389775374497	2.7896474862132603	7.609766190053127
1132	-0.5113422097213901	-2.5002699979569485	3.2430812376443745	5.853647167994676	2.379508775770241	2.774262934301603
1133	-0.7467183994916937	1.0856205597341684	0.6537751795568891	5.950519656042082	2.933375850125399	10.984840391714194
1134	1.784112322716789	0.7881859342987154	-3.8075544389987184	3.6781084645598474	0.23408214619220924	7.847629026347949
1135	2.2076723112395884	5.146437247498773	5.283287622717993	3.4252839123402534	-1.0297870787325043	8.090338996897009
1136	-2.294147429876516	5.1308758656416344	3.2453565450821644	4.643706422587982	-0.7105897396356842	6.445125517339888
1137	0.23735445794642973	5.48982970782916	2.7141530179792217	1.6538027218795288	-0.3318423749808561	7.607131978386411
1138	3.8067963819894333	3.2765493323357426	5.188161478217106	2.8671745495123995	5.109844628322808	9.090226820279801
1139	3.954087730696209	4.540996993413088	4.946650297666064	5.797805222741584	2.2668022885777654	5.675834673058253
1140	1.0546926883419414	1.5091199306850056	5.512358914127101	5.419520779008781	6.481897586507153	5.510067834532269
1141	4.981759486209715	4.759970264036143	10.501079311551802	4.359519044230822	5.614662352549638	4.7798759009630105
1142	2.5557342174572786	3.5754488277057264	6.327978092622272	2.884734624944376	7.062691347025427	5.665792521818425
1143	3.6329528299523877	-2.2207722485911345	3.7450475075665217	3.1176512953760493	1.5828692978294399	6.029000615917166
1144	7.620824449055327	4.640792400715533	6.9887725183321905	2.3545428305647116	3.2782214757991994	5.15619205660655
1145	0.03925826869690763	-5.579375527789668	4.1393648700470544	3.7210155621985144	3.5001529814972443	8.346598757146495
1146	8.140326623630761	4.894765534640525	5.827190530361632	3.6922386645668253	1.6817567172178602	6.736761172749536
1147	4.029646405517104	-2.6379474251700437	1.0330231503036695	6.8087868081089935	-0.10619354469550824	4.142207505316602
1148	2.2907996086593774	4.559917472842018	5.059367311084946	6.894995949293528	4.5607775543394995	10.701673567856016
1149	0.5726064750048787	2.673300459733633	1.4929605789695117	5.338939819490264	3.104530974655497	9.854023249596445
1150	3.1425179371266023	5.201241109624972	3.7812674745983856	3.5293863003997448	1.9089470538733775	4.975992150103208
1151	3.4131976655929437	1.967849158987435	4.906517221083995	5.540459900134357	4.028788987713311	7.052383145462635
1152	0.9967946961201589	2.2249358454615833	2.165861213010974	5.776493946999751	3.7988769210191213	9.204547598224659
1153	1.5847511465901665	8.273412553712927	4.039391829150005	4.587149048338814	2.584835903517104	10.306805716908286
1154	-4.295214178591615	5.331773544619744	3.8353671205128648	5.76123752432044	3.238767850831925	11.250764642419727
1155	5.576890646308438	8.258087246071709	1.9738859606789425	6.584237885013703	2.842983393598949	7.603391985623105
1156	0.12021082266649474	1.5463631230744785	1.9819744074808925	5.288703966243089	5.939696712963587	7.246909967974325
1157	6.40572386069334	-2.7106113218052634	0.025220032880624466	4.723683569546591	2.2944743430201733	7.106046468807875
1158	3.1771926558421475	-1.584291775827802	2.19436967529941	5.629294929260481	3.045274554784255	7.475170438481114
1159	0.3885645256367716	2.33869985763544	7.662710871498079	5.082847113961323	3.4118863000620476	11.231036564196767
1160	1.5275851014983926	0.4062764770912426	3.049862977373318	4.461915710738263	5.936431385349984	7.78254481555761
1161	2.633556430089768	-1.8208950096669407	0.41901493932944023	5.1217679950721395	5.032189390296941	11.628992666549554
1162	3.667291988750989	0.7450914033134293	6.718263735385196	4.573980381542889	3.9577991209120116	8.537525750155098
1163	2.8689273869518614	-2.5830128701791093	6.3501439854798	4.345056580652898	-1.2035362857929457	5.863986759938872
1164	1.7151381887736883	-2.8099555489601205	0.317087474847074	5.829716867428688	3.5216004290116008	7.862503633123901
1165	2.3514577885885073	4.418487686914348	-1.1452979640486758	4.197880235992835	3.070711340630244	7.939592197891051
1166	4.254545970252592	-1.8292045650476911	3.635037629262295	6.76067165896624	5.6117628611149675	8.243538435574514
1167	7.24858267653885	0.42278160203212256	1.2644576979163806	5.854661273780749	4.410639246856851	8.491167452428348
1168	4.677366362947662	0.278546900156006	0.07661049362975536	3.448834677815166	5.961206780043362	8.875106244474257
1169	-1.0798113920565966	-1.7280822457958762	6.4458119270183	4.119048358286818	4.712744419996567	8.553897746692837
1170	-0.302482832218099	-0.9736371788940054	6.51646631044152	3.952413115772678	2.760595924095812	7.042095938785636
1171	-0.6005292886841065	3.4125909809520323	1.7415705720788208	6.145738763734419	3.8003696210134037	10.499229722465707
1172	7.139429800382055	0.8767021373328403	5.184377646313706	6.270949127868104	3.332286700030442	9.365327146630374
1173	3.4848835464312105	5.375222277128843	5.09729918780462	4.8395949788931905	2.524498710487409	9.437471389098874
1174	1.2876246674476455	4.041800161267809	8.675598517424039	5.626739478977317	3.9808676350971597	9.029101585327146
1175	1.706577928297588	3.7444331008954377	4.728963616852379	5.354382554986025	3.7990280136684786	7.8997515275164565
1176	-1.2194293968470953	8.13963218635434	4.855665492977031	5.388119027090202	4.232790116743625	12.315312069420083
1177	5.1906408368862795	5.828021893393599	9.325351073286106	2.2106961539512673	3.210908917086101	6.97677359735988
1178	5.153413739225118	3.7818930568888938	8.714895536982787	3.92886421390186	2.278266733331406	10.367899656864026
1179	-0.4700836142655559	1.6486013411204499	7.507263421939835	6.4121333102663005	7.5108904837410595	9.409486047813658
1180	1.8066576384648951	3.01062117088641	4.915852289351546	5.535279764762955	6.519340321304686	5.895288979540371
1181	9.204421932508213	6.826569442516108	2.125627391500255	4.054047992349467	5.539722948543977	8.715120852934229
1182	-0.30319682863351494	3.1144044873378	1.4372719810786405	6.4361013659774	3.4498897257141867	6.62726994961426
1183	-2.0102320687903243	4.385079881665584	-2.796886156772678	6.313239235457331	2.9218149056618845	7.472411982196832
1184	0.9063815253180669	4.417444885233925	6.850420500052808	6.73226643932805	2.3728917333568584	4.592768590404264
1185	-1.4399583516830208	1.0595468626993378	-5.050481258253997	4.093320552083671	1.3098835159710052	6.96430541665708
1186	3.556277879245136	7.493739030045821	6.865269833300818	5.372357173442408	2.397190417746787	10.924552305431984
1187	2.6758564107631915	6.602308949434714	3.655868128401365	4.433151151906653	3.9828409230574215	9.690920519140331
1188	5.534829200002804	2.590765300937138	0.47942276515001625	5.845841387233606	4.133348358862051	11.357878701816563
1189	-1.1171769282776138	3.1834263661008837	6.147584031992017	3.392656173053993	3.3078965618369427	9.539799631321939
1190	3.4970592908985134	5.519425404495878	8.909301872616904	4.933287975904777	3.0715510414674685	8.30532412412256
1191	5.244091279134716	5.119437793176374	1.0802357126823487	5.413882023342043	4.455125534427386	7.743053896003207
1192	1.2524486828632513	2.602952689605562	4.900319228577939	7.835647886188586	3.8048542640158947	6.9674405516529845
1193	-2.2908353755539377	3.341961411685084	3.950867769305367	5.698815803604354	-0.7146868853671071	10.943387808961372
1194	-0.1310137142585096	1.7208850496571233	6.204251955178864	4.62155643491946	1.4550594122539033	5.752063276095122
1195	-1.5015711614843332	7.036945927554683	7.2323565178235025	4.578473175750089	5.329544127317321	8.32494192368922
1196	2.4150810888419736	5.663602028731766	6.371705448208176	5.5556328104457595	3.0220522466027337	7.584907401632727
1197	2.016030417108894	1.8209615561180306	8.555356522538807	5.759029991201432	4.428439646979961	6.4402734448721635
1198	1.1169654217888392	7.094431096158503	5.028589142392564	3.5024211123096074	4.008518293860192	8.374689887726095
1199	2.048682861065223	4.580980024521277	4.512100648487876	4.397802207603938	0.2045388572909781	6.102024611126186
1200	4.0853178476596295	5.937684134594639	1.300726681394989	5.29636886996662	5.983897178398499	4.989612092631271
1201	-2.8073858538091825	4.578063539533412	-0.09585360566409773	5.728486253930077	6.361030729025617	8.508800833689394
1202	-0.24870175872022937	4.715726543031223	6.060257369851246	3.3523997159116945	3.871707968547352	10.794916559417251
1203	-1.3515685243021363	4.104167524427604	6.641165942075444	6.806012092781233	-0.714790053526017	9.142628027178128
1204	-2.883097591105497	4.381906821128988	5.96576261201178	3.969394679102277	2.9965574136372326	7.981863825941384
1205	5.717972506400235	4.444872955599644	7.0218799425005525	6.3037431887447015	2.8377257787392187	8.73519776718209
1206	0.00278433128622102	1.179782328525833	1.0627166203832612	5.54771059505697	3.5946734722644234	9.762501446635115
1207	-4.196133373268591	0.948360436368393	4.368924935245697	5.715081446935254	-0.14342914926922157	9.454113852119114
1208	0.5492989263736324	5.26110812729111	4.82115921491445	5.391682290889932	2.534377606146905	3.6609341937633886
1209	5.407075860135696	4.060851038237433	0.27898103231693283	3.993885331272023	3.916989355818159	8.452276570390618
1210	1.2464736119009094	3.2016189606433034	-1.6030854098813214	6.718491942324928	1.2813143760041121	7.521752048350509
1211	0.7162005723240614	7.027007753133013	3.3561363751342483	3.5017149590209335	2.3179271736121043	9.884305900756983
1212	2.654311651416984	2.224610139548574	-1.386735537197468	6.778593212468557	1.5771893319652817	5.697633808931267
1213	-2.9537798154549524	4.055746968844137	5.099323662376813	7.726280271853383	2.1518117678637445	8.905519880001512
1214	0.11392237357098356	5.788152122969638	4.901336891285121	7.136791928905648	4.388410694690634	7.508127385813311
1215	2.5577588852365256	3.3169862091010796	4.651774145868332	6.18360227829357	2.7134332835005393	6.280684066667951
1216	3.0320421078034445	5.262840772694725	5.970206899179168	4.880657634530527	4.257445855931831	7.51118165471695
1217	3.8392655281060564	2.4918393205109517	4.727537815058984	4.9758955234031905	5.842248420605829	6.749576022826514
1218	2.330180669600768	2.4786687280420416	8.974315857660557	5.149623078086514	3.8034536291534087	7.317855782012755
1219	-1.832654782953849	3.1116076179351175	2.45476780584371	5.091986864149277	3.3291933685855373	10.914856866469798
1220	0.3571546903535785	1.0619822770960572	-3.9328907069502224	6.063673227273142	0.9049742926511848	5.74634546090554
1221	7.23629809974033	1.8695016622844367	1.5804318630541165	3.4493558313015384	0.8920200132839953	10.572738229775364
1222	2.2487030575170994	2.0791544797753554	5.808727084539209	4.489959122961893	5.905586446013377	7.182921299136128
1223	4.4621151265050125	2.1597452145784612	10.552796974291626	5.295174763955739	4.514495379655034	7.519821382819524
1224	4.624242631861431	7.2012448522407055	9.776674408495204	3.8121096033929303	4.6921228993334605	7.026559985991174
1225	2.8567698836174276	2.9910792984919827	6.212291584194432	1.8607298488901547	2.6636252745975932	5.5898867738918865
1226	1.6106917744463514	4.402001085097258	5.372247296961757	4.323755720242762	-1.0277989454016867	7.479702858159528
1227	2.037459372025402	3.893759716892216	4.625930647859885	2.283461362667465	1.4999600072222288	9.872911086696401
1228	0.8810566262991313	2.0663078077144537	5.0658987341673	3.2671059981378434	3.5594080068709015	9.616618191746138
1229	3.8862600385078236	2.561505238656248	6.090220030706601	2.127324141858766	5.543820655377982	8.224778655560616
1230	0.3969589787015757	6.177533390430763	8.055316581684014	-0.750123627278511	5.340706215108978	9.738916524095975
1231	1.2761549829449361	5.844447341964964	4.258981805392435	7.74605225438132	4.172078564697298	8.98714206828335
1232	1.9339772281263663	5.287307533917873	2.51703408630991	2.6894698298234836	4.940659641682356	7.571639855405955
1233	4.401512884984179	0.6459329739040853	7.112875985191174	7.745971586319845	4.569837437296838	7.003214085304827
1234	4.05210242622278	3.9049373344357	3.413893341171862	1.4889777816757004	4.57108009639393	8.670333088054214
1235	3.942012452876007	2.7459590258782516	6.817251136838219	1.3512930005298118	3.898116107457444	7.491947231221254
1236	3.335704957454659	2.5284908138277893	4.936736064899441	5.768077037043817	4.781590562389045	4.365414112268454
1237	6.199526227851231	1.0644877091508118	4.172986434246617	6.513858630713806	2.927860204856622	4.184739933081762
1238	4.723939748731684	3.147848201304308	5.408174598990581	4.683263428680019	3.4679144344543	4.403310345131747
1239	3.14961721097282	-0.3350676400155457	4.288465115593808	7.5627813405218145	-2.2824814017018755	9.837763942867076
1240	5.758352491676487	3.7702729309097207	5.125170328261401	3.098807112386578	0.9665964419470106	6.664546892778174
1241	2.153252544156186	4.047896701240086	5.586054294338688	4.650801773766441	-2.043322917136399	4.780947511362301
1242	4.891871889534579	3.816148058294135	3.7353473118699925	2.5120805216741418	-0.839649044327574	6.739787754789191
1243	5.134795446684569	2.8379266999972375	3.843982016477529	4.789337550370992	0.665652295835951	10.492711330447024
1244	1.1554206563043077	3.9044754390978533	5.769526192049465	5.185251761276142	2.363342289576611	7.646724472492253
1245	2.7618515011036275	3.858895099123612	3.9325691786867827	4.124529240253858	0.3770284666307946	4.611725561226832
1246	3.015519256505007	1.7104859627183966	2.009118974933113	3.5306128641472165	2.866624385025828	4.8966325025345885
1247	-2.748250331128442	-0.18581465157330768	6.688200014031861	4.566985657957758	-1.5915994072878514	6.151692753622417
1248	2.3816342598078406	2.8722568124416084	5.6462683725730844	4.213728823452485	3.8326457028318734	3.69000615737366
1249	-1.431260310516793	4.64112571657616	4.799290997301709	2.7009365020648666	6.828144017396049	7.299961952103095
1250	2.3768115159948184	3.871670655627564	6.751881732992214	4.832442645122184	6.209138807131676	9.606818106918926
1251	3.200134907740585	5.20935401066134	6.540655286884999	3.3944453882376493	3.85211839187052	7.39589018924592
1252	4.405416513383847	3.480187664396751	6.623641373441473	5.254858300314859	2.7824510222963204	7.255728966702742
1253	2.5296353629213173	2.096049831961249	6.82166577797443	4.677500208377758	2.875431374606215	7.74230968576181
1254	4.37314787897791	1.209184491414183	4.062464790742997	3.2343186080175808	4.300756989629878	11.411562650632833
1255	5.989845951503717	-0.05810711327985518	5.6873429869651915	3.1681932645487985	2.947195033617661	9.222850654836119
1256	6.514003085555112	1.797444616761031	4.927289617222834	6.033872172310118	2.707065348505264	5.507884175534733
1257	5.345931336044368	-0.8149028760778008	3.404838611862806	0.8573164364559553	3.113506476929509	8.8920424983769
1258	6.1353469712166975	-0.32447728459734804	7.252021404290916	5.683200426826494	3.3501931169091104	3.213299349192567
1259	3.5445982595404284	4.644506627550618	7.083131132597166	3.1916310239172416	4.162105597575433	8.728989719096646
1260	3.3887760564197222	2.617814108972964	7.395011137484936	3.1753450675302735	-0.25942132349299385	7.504910653541914
1261	2.53516859368078	2.6962954154870977	6.491076330624529	5.161847940243838	4.923362673197301	8.25946209688707
1262	2.68923633939688	0.46656549578628304	6.322860078786825	6.4825987652987065	3.5224483200151604	8.107826931566487
1263	6.823755660245855	1.011647291389589	4.337137653124884	6.486209646170645	3.5805848361130757	6.116265764541053
1264	0.32488437189644315	1.6526906952280307	7.773483515003661	3.2785997729119427	4.070413646388584	3.163373054145191
1265	3.5728223609533782	2.0114436448329385	6.833511746113979	7.056952972744629	7.998290443656023	7.556278303002372
1266	1.2395139089328544	0.8995313574632993	5.84464599113213	3.548560826258362	6.734276739497927	4.356603146047849
1267	6.025992030649326	0.7518054520721731	6.24434938050254	3.9182293787748086	2.8468173371980257	1.6077940621722595
1268	3.8012122112709537	4.995848127377895	2.782699226864823	2.75067965874746	6.072193603807846	3.422930514256941
1269	2.1775599600883493	-2.0929871567418816	4.734799793957839	4.576661087853756	1.2019063573660849	2.307982973909637
1270	-1.3158038835931296	4.217486162949314	4.840682826239864	4.080305553430973	3.40652161775396	4.444841072606469
1271	-0.8521221236976779	-1.2811270134395494	5.579029412593189	4.607009722049486	4.590837997935585	8.180997005242425
1272	3.618759293654054	3.473468946201387	6.3081279466679465	3.3247968080492374	5.2467586033176845	8.525074721617862
1273	5.7703811437247765	-2.3646760327791503	5.342747778470994	5.582373206119951	1.6240354470336986	4.232941322613193
1274	2.218200026565367	3.803758280257757	7.355504579031023	3.695677962511242	7.697924606275604	6.675935874849379
1275	2.8956749662583867	-1.133444608491955	3.010654385142561	5.374858905404988	2.4710376610125593	4.161371635489424
1276	2.0021667924959474	-2.584568693530385	7.306048362184326	2.9502559182572208	7.426211349532361	5.388065653510099
1277	1.3801587269523972	4.035952840607569	7.162556885364354	6.9561823283871655	5.799324786360365	4.267525055331242
1278	0.3565599515232587	4.722831410480571	3.639919241096632	4.32986513410369	2.1266759866511857	1.6228768692802817
1279	2.040925274355179	5.090641604977454	7.680610473720447	7.017667220174471	2.9068762731793623	2.3789685376512635
1280	4.738417006367421	-0.48479466463948606	6.6133958547629135	2.6157680137756816	2.5597718881843923	8.714996032628726
1281	-3.018648285076752	6.271307864089785	5.613222276360518	0.7792578346254901	4.243891388395103	7.314324959577157
1282	3.1302002868796173	5.164005106837398	5.9072279752898496	5.251167188746952	4.594908739644058	6.759155790337344
1283	3.2705309127837063	6.758519253938802	5.81553718140588	3.589844489487114	6.0689195945574195	3.682679685046818
1284	5.185391111061901	5.167624972840304	6.033357465373966	7.488988256361019	2.473966896147617	4.946784886307531
1285	5.155070252432315	1.226747271110801	3.2716179028204846	5.510561590123216	-0.30417777598367834	5.273033759915954
1286	-1.3698471097961769	-1.2878835906985673	9.589302195029964	4.0394483362178715	-0.1442685845755569	-1.7313662955484777
1287	-4.0743248668416525	1.6166816271949234	4.629750884233278	4.752099299937555	2.738256980103463	7.849871454573252
1288	2.8756551885065362	4.17991822508152	8.357173478165628	4.909003569600757	0.5022401938223249	6.283557255084838
1289	-4.066304624855755	1.6739795595945415	3.0330531373241536	5.764499731274197	2.686167334817619	5.008481346269819
1290	-1.44553993205852	-3.1642141594871607	6.856468013388366	4.906465165713054	2.4279777952424078	3.299166744004859
1291	-1.5031774210198028	0.43334013532199367	7.180533829757562	5.088789387408929	1.12575420347848	4.272008821367225
1292	6.551970993150303	1.422339631638859	3.95335519219704	4.657615997673034	6.091784157936017	4.069012990428449
1293	6.496935398514868	-2.466492178756565	5.679619495092963	5.874540412434939	5.964719914752746	5.12766778480696
1294	4.8021207169604985	-1.1752962981865076	6.248425359029945	4.118732985373711	2.072014123492848	5.6877365807508955
1295	-1.1150826832914245	3.559804701838921	5.505368005338896	4.149604453874868	8.241931123664294	1.3669779770201484
1296	0.4269306692778734	1.0452464132595785	4.405809088935374	5.4655474252476495	0.6882878193916739	3.9838986736179764
1297	2.3395005766049533	1.5596404139683555	6.510736104479138	3.3256734839349216	-1.3923806578785838	2.7061154148794704
1298	4.7713608800962675	9.610118964657948	5.889645536199093	2.71251238720077	2.128821433002817	4.686576411242477
1299	1.3790450861470571	9.510192771901297	5.296070390102201	6.048704017770083	1.3665051114233115	2.2692358862166353
1300	2.0307259309682077	10.10043501623082	6.636395869156906	6.834347724270347	1.608932769468807	1.758219519794785
1301	1.7744826832804932	9.887915450281332	6.928181360925011	2.9469134684626503	6.277370365311205	3.5527711373266437
1302	1.241864480460023	10.171736417706603	5.539998304610802	5.2493629761156635	4.072083011247766	5.385384401319548
1303	6.373502144514174	10.08694248125599	6.441792953091708	4.487987366494201	7.405548200718677	4.467422926737173
1304	-3.6222064633503983	9.966350841931996	4.483931378004347	3.1368247432775407	5.150493736363487	5.036850340493062
1305	3.058956741403818	9.495290470608053	4.494495583354922	3.7845742072019077	-0.7611391040405935	3.9126070497743277
1306	-2.382112794430521	9.800105952313865	5.904958963572151	4.9851505830229845	4.097590017543464	4.441162303306565
1307	-0.10895176612576019	9.786123946878616	4.508503396780292	5.6548426758186245	1.6709112582481087	4.471119993214523
1308	2.5494545723082656	9.749258845381222	6.304099732903542	5.870729627546915	3.6101275593900217	4.269905853624822
1309	3.607734302290766	9.939246136422232	4.916016658464062	4.74975083753724	5.412876323151636	4.724404778190571
1310	3.1260200372175975	9.787304450812536	6.304676179972839	4.4768405357709495	5.7424799767939	4.2021653860068655
1311	3.2329655036187033	9.688591231427448	5.876522440542905	4.329567252099255	3.2642372368094876	6.819912047410905
1312	1.80510770765053	9.867351626020799	6.224243765869699	2.7592449399123082	3.0929607518888265	6.3147516732045785
1313	-3.2344272112112677	10.193967490123608	6.517533296841995	3.654796094359709	3.462520855612414	3.3232450508911606
1314	-1.584547843909621	9.813427443642636	5.642244382891429	4.348334985175339	1.4394595579356082	4.498763604437535
1315	0.40901754846088534	9.912854429856939	6.638886575148845	3.6287681082310423	4.199681264121354	4.258063041384721
1316	4.531748108905046	9.37245958474432	6.321072405342325	4.69814444227463	3.7448149475589014	2.2943140324297113
1317	3.980214651144197	8.866496625708251	5.053647073289026	5.267945680938789	4.359211535280533	1.5609264425393534
1318	1.0881972153771806	9.669771840215523	7.729024146843386	2.9847949165694563	4.3414232586947765	2.978311215112001
1319	6.126986565204313	7.961414058142559	4.418988356201439	0.8910058243449996	0.7491280066793378	0.7411412277757119
1320	1.3186268890752495	9.639723825912498	4.685857578345196	4.3928031988007215	4.414667521713415	3.11105253217185
1321	5.774797433460568	10.161902616020214	5.590190833700395	4.57986984193664	2.695679173578412	5.670016031841133
1322	3.651885359313764	9.745874724616382	4.91213711500868	4.6723063131656115	3.3522690361184466	4.8980621729170135
1323	4.560361919092144	9.603999502921944	5.509200235491268	2.1696499762079227	4.420420950859622	1.2595093847280947
1324	-2.0762900077135678	9.62800556040088	3.5404524333786735	2.3124490527180757	3.757604297158095	3.6438996918347217
1325	-1.763751142470375	10.05624097388854	7.340189784410538	7.04264844431186	4.262741631513512	5.1447681760136135
1326	2.909456300053807	10.201795027478807	5.8768332828596845	5.712557562978256	2.779970095955351	8.82353636386538
1327	1.8454164393263515	10.028455756528341	4.326486702216794	3.2754655704050033	3.092527140278931	6.555296064938529
1328	0.22017076811350078	9.242885523079044	6.4896905054069025	4.095822191057916	2.607308531160423	7.886474747132053
1329	1.3304829400401634	9.19871058671808	6.681771373027524	3.6540566194388466	2.780492123238626	-1.5063947132312043
1330	-3.243320207829383	9.493989806669223	5.035941698101584	3.61424485034982	2.807924086296098	3.8199314722055693
1331	-0.6146021750479829	10.440262837595316	5.567711334868311	7.042039828373859	4.0466979090551405	4.8036676149704025
1332	2.151672044316946	9.240663938529178	5.093212650269947	2.973492134949298	3.864371486720978	0.38050941692955553
1333	-0.9636223803873731	9.300042977287593	5.841432989764564	3.0796044004711267	0.538442589325508	-0.7549856224218976
1334	-1.2307085414382009	9.862734981464014	5.661426951035647	-3.305405318770874	5.613819007352385	3.8736109680625277
1335	6.010077203578191	10.565763824262898	6.224052708485385	-1.2065341044107722	4.8941773961557	4.0909550612703285
1336	9.636195821470912	10.05781099926953	3.511303030836668	1.202755765770265	4.615512556614613	6.804098301070775
1337	2.514868677459123	10.181149529456643	3.0685735781710317	0.5253388982516194	2.527634344455745	2.403413199926089
1338	-0.27267479484438084	9.909232340421234	5.521009838938861	3.5469547389580027	5.889656663257911	5.772870019506398
1339	-1.7448005432664448	10.412203058691892	5.311353116702362	4.376649942780622	5.444512163448849	6.449878328034691
1340	2.4746117219975026	10.080602183379073	4.831227637633823	5.020491074905188	2.2186060424102543	6.710126088202364
1341	4.542427267644492	9.950911634124605	6.617091475160091	8.335110732683795	3.109924781742899	6.82176764732759
1342	8.048287350698693	9.964028859146346	6.226117983808039	5.224884186512872	6.389363224718029	1.6988302352618998
1343	-0.8514704351972148	9.977661759253024	6.72065905009689	0.08449012446894111	5.035997709345766	4.165455132384737
1344	0.5312844275508364	9.581935206883466	5.223104394811634	1.0769695690445311	2.6698331419183736	4.006853787397342
1345	2.997162109295749	10.014904962369874	5.111251348807388	-0.4980572343746885	1.2229912217831087	2.959148838134527
1346	6.167025471002964	9.272089041431036	2.279314552009104	-1.075921975059853	-1.3600097683577512	5.062717429893331
1347	5.971478621830478	9.341144297181351	4.967291716035888	0.4365830307893592	5.032715929526386	6.869077210449605
1348	1.9272475636218895	9.260822436936547	4.5783839405288065	2.474255383697475	1.7773387566175818	4.3768136096477015
1349	5.44284373767036	10.175134001846521	5.080619144662657	1.9041567928364385	3.055546972389189	3.226645669265247
1350	5.547665516544507	7.239482545103252	7.675901936893274	6.029035745594979	6.461106331788183	3.2865003531132855
1351	4.190264132425658	9.964872722505515	5.160032317999009	1.9619245135815944	5.843828207343709	8.730731469407537
1352	9.551551773358495	9.495422009465969	7.5203270955902966	1.4235404477592408	3.055087196332454	1.3250541410853298
1353	6.929227323616512	9.27585289335081	3.9825064219466246	-3.6366980131816944	3.7860966885158387	2.7850678161330777
1354	5.22168513598669	9.08249127331549	8.794789097077777	5.072907880818063	4.126749609792165	1.9198129169676794
1355	0.6753436302468074	9.912816026507098	5.29694566870445	7.028018172480554	2.053762230283914	3.4785564822883637
1356	4.233272950158495	9.761234045098277	4.437893195618709	-1.9962832092259735	4.645162173997089	1.451331116766851
1357	4.522585086505694	9.532964571553388	6.443562202999993	2.377201748053835	5.2504093143447	6.248394737878225
1358	6.32177210518886	8.288772497301318	7.387562438796421	2.9882769903305264	4.220901209387524	-1.6064150101942505
1359	0.7862973184239936	9.23325289056001	6.713037390335483	4.983666624141998	4.459435478203014	3.751103894622872
1360	4.0782021423282355	9.593038906515465	7.761682300255319	1.066094144522882	5.689648227134923	2.8095384410316497
1361	3.4691210130624683	7.365796976208324	5.138655516791707	2.1819555071107386	3.3633847639142775	4.83189421587237
1362	5.066477446629304	6.078101041246159	6.185413057109316	5.426971801241635	4.351535497464633	6.687799148073997
1363	-1.1298536972986801	7.691365823615184	8.547585034477194	5.62942575392176	-0.14612557704297435	1.61340324742035
1364	3.581267882586593	8.900133023423432	2.878180331838906	2.1543385596026976	1.9595938817260752	3.3373262278258005
1365	3.111256688679782	7.956488282803755	6.129972255347416	7.795339079010331	1.4020385640937587	1.8374379109138066
1366	3.307764323055011	6.885344414528694	3.840704217992929	9.876839992026817	0.21422435723231947	6.224381324466688
1367	3.1233683179497707	10.173626182976403	3.032066976940798	10.066428956693716	2.2197928776386124	1.8878243649768125
1368	1.0357895417377807	8.779651474597078	5.177840520709677	9.59522688319935	0.4861423278330337	3.8294812217608656
1369	1.8727892035567102	9.212868950779828	2.5206730472824375	10.219955854176519	0.6937827446424032	1.2274224760980403
1370	2.678739927332591	8.803147828015952	6.677015994929856	8.982489461833877	3.8807094567485043	-0.5662712891249508
1371	4.659981613083992	9.324488064798834	3.084718204354029	10.341912222111771	2.6654572665657312	6.01580611251096
1372	5.210948176746444	9.050452491357438	3.303356996632326	9.251491194520883	1.8297957001112979	2.3866609212093355
1373	3.5292864087759472	7.022886760053668	1.7649435079702576	9.715450988063242	1.053607863944186	4.070832279526143
1374	1.105010258148107	7.544449833781574	6.316916899860488	9.714979070688763	5.415620837951907	6.905450640323071
1375	0.7116471276804575	9.509063594350373	6.672296866875077	9.803113569493968	4.547319907100399	5.337232964343023
1376	0.4750044941378595	9.586122303776566	5.091197003080356	9.492617075870898	4.390744895942914	5.168004990823006
1377	6.133712557365265	9.225071222062333	3.057992616287828	9.033006521018168	4.640010766188528	2.6983962548923612
1378	3.0295034094333286	9.57102946354949	5.610587354833672	9.938550286632713	2.648684348292573	2.2794246976229395
1379	-0.10326903265925491	9.329619502616952	5.898429110793527	9.165076674831	2.803081837584279	3.015342719486227
1380	2.260417192736023	5.803550877006086	5.821439005573983	9.775027950772435	5.9138746783068346	4.355234686731719
1381	8.968371758203944	9.768233276837039	5.9956278237751945	9.68587747623826	5.773062279573159	-1.2415053907446425
1382	7.383366872383299	2.2042134862934217	7.002799931579286	9.385465969479787	6.265180750115707	4.134539846135813
1383	7.275402682601955	1.7839318298354974	5.822566715777864	9.4812840702629	4.228041967404746	3.4644566455496957
1384	1.1518493338499902	-1.8413078446560562	6.359987437488582	9.81985175624338	4.614545675154007	4.140356268879346
1385	3.432684757609818	-1.7443975251485713	6.553608601401394	9.72933110857324	5.49226192913424	0.5433474623087227
1386	5.331609394484066	0.5623882838941668	2.805494206970751	9.133379289915347	3.335532665372348	-1.2799655850892266
1387	1.43065623609081	-3.167772462543641	4.451706918743871	9.16713711982722	4.632331698664177	1.708954072205962
1388	1.563843454903885	-3.4976626633947276	4.778586801725323	10.126613318340342	6.271004511077393	4.021297963821427
1389	8.586016117393738	6.94270658482794	7.327045497645576	9.882973926098506	3.1622871865932316	2.9743847843557405
1390	5.057440208986676	-1.4254370398822704	6.143877330817719	10.413463281482603	-0.34665604994090504	3.51993756408323
1391	4.764564609374334	-3.320983774884688	4.3418698849775135	9.850387201928601	4.279999340472343	9.031025992359178
1392	4.937814859883897	-2.4715016511195045	6.844780815501033	10.591930934077745	4.485912563488554	1.2892723380051194
1393	5.279251462322076	8.819885552106403	7.342804118739937	10.1635088667805	0.48613850828505667	0.06573746255552093
1394	4.213256744509719	5.087999607504223	5.777702677918949	10.343559108253045	7.070858606186209	4.505202903307536
1395	0.7827004609146897	7.8588912337177055	5.394337173150936	10.546690179279453	4.902725606835888	4.538418417943771
1396	6.014271907849043	8.638318592597694	6.937039889755148	9.681516703499318	3.1465455382099186	6.300213306328383
1397	2.6627239058045196	5.769572560303371	3.3957691365361535	9.98845592282046	5.0544270820850965	-1.311503798578589
1398	1.072940728965082	2.802578773834651	7.082358474700047	10.111396946084778	3.489330682966453	-1.9605319681824573
1399	-0.07307919418240116	4.982349227160929	5.915147043211877	9.919298541275182	1.4838733886181676	0.6959048914183318
1400	6.804648269119958	5.215802451662878	5.261608006102762	9.812235292918189	6.274515855230538	5.649441133236774
1401	3.9780758779649785	1.7595735442756664	5.290547138835738	9.471689450729869	3.4479109237293235	2.3418788407829143
1402	3.2583621185066693	4.946002564236278	7.207965891667431	9.832900239771297	3.244186002661896	3.1139251407645236
1403	7.234678717910311	3.019143702523518	5.5027026974320625	9.025626348098426	4.214837097503128	6.474220266477291
1404	2.554157244223897	5.580830882733574	6.573280517337601	9.926578587605086	2.7802083114214566	0.37250506181194654
1405	6.634388473362054	6.330638098698408	6.53848428038197	9.81331319293185	3.3352466799014016	4.927947080886682
1406	-0.22194426352537344	6.65005803233483	6.634444713793922	9.702588105828506	4.056349865740777	6.189252150651834
1407	6.140522028890204	1.9976703346442397	7.025927750005107	10.274765069904545	5.540077152667715	5.520252264292027
1408	8.395116638056976	3.477799497463998	6.3120593057863905	10.059676359588215	4.044288891381948	3.303417259573539
1409	2.4564561741917386	6.936823550433775	6.252088035050278	9.208289365413112	5.355263982312635	10.66314956524004
1410	2.9129512378833127	5.51496272713043	5.780605301697984	9.713521768197728	3.0358295914879054	3.4447197118286774
1411	1.0044681803184345	6.346219156687056	5.406458416282784	9.048946455553542	1.115324913348354	6.438417990585389
1412	1.379995490011928	-3.0583866033788705	5.187095332318831	9.114463381448287	3.0208587472239907	6.939294861609024
1413	-0.4734785468197735	1.937301020009144	4.716870198693483	9.437063625746502	4.243957349462499	1.550398620151815
1414	0.7927882279475285	-4.153475723081098	6.842023994511238	9.730608204675942	3.2648912619178145	8.032237712535604
1415	1.5271260571494167	2.7595699459408003	4.526732108136837	9.178477719540107	2.12370312582673	4.65873621242431
1416	3.9309466877296595	0.989563182203743	2.7158426863427794	8.071225179736544	5.576483268611601	6.957919573765725
1417	2.8855992457641513	6.030793779095738	7.713058168190405	10.092926098656093	2.496416148299482	1.8530849451346156
1418	4.104884306247156	5.477877125419586	5.916328570532626	9.248176983385235	3.237027802505526	6.122766661444188
1419	7.809773101434538	-2.3843377280994855	6.140952973390409	9.736097175562893	3.3428177424412406	-0.19233988773599564
1420	0.9559978400100757	5.065616358689744	5.683688667514705	9.6872675837065	4.3408935775866455	1.2638196317054873
1421	2.1275513239802573	-3.8329484143476784	5.554855694383431	9.135198673455086	1.9364405219136445	6.050783928478585
1422	0.468489037355138	-1.4103893858122092	4.433061650249035	9.633034824258997	0.6740882667597443	5.659042869574238
1423	2.4465927469649027	7.973779548720407	7.322304364768171	10.13206702447358	5.239982592283843	1.782311997416134
1424	1.2898324793518297	1.7274053820418596	2.140306393891998	9.987560788611438	4.347168953016192	7.910508218809611
1425	0.5198593933948583	2.7215196568737023	8.784628372044992	10.029897368253607	6.24667044515719	4.806181726799756
1426	-0.7208109380816441	7.642307577662116	6.9681497266673595	9.876737155659223	2.3835789790718835	7.932752333824689
1427	4.96868450216126	5.636859235256822	6.171799407629584	9.251705715450639	3.284019587128815	2.0098543329482235
1428	-0.9341171709306155	6.0706614672089465	2.3923802678273023	9.629493323313666	4.987401854820625	3.6274118599968057
1429	5.217254668184003	4.045502015593122	6.072031819759719	10.335240570943505	2.395338870429335	6.6599316283780645
1430	6.79443933547755	-1.6051167904008325	3.396592697626877	10.071870769484812	9.527929748609255	4.778397925489407
1431	5.704696376691629	-1.3097454444192427	5.641277024355755	10.143500424080468	3.4958130955498192	8.940229459918738
1432	5.942458746912133	0.5797729771664821	4.6587026839962995	9.149644557108283	1.4345699786887547	3.6000150901253662
1433	4.18673642002647	0.13623748514168876	4.924387114098328	9.50983357009583	3.317193971082709	5.845305358366253
1434	2.9239414435149134	-1.8333691422062641	6.385103762269088	9.321032563705435	0.5666399956454979	5.6397809269538275
1435	3.6864342564336803	1.0217172132947618	6.205161595027999	9.65903335509086	3.1324809674767304	4.831365411883505
1436	3.1984960721488913	0.274293877825182	3.562068304860417	9.863387800652784	2.849919396326971	4.737524104822148
1437	2.2857024927805796	-1.702558682799655	4.252387858314586	9.18573132448262	5.491401251090118	6.836063016183969
1438	5.612892463830985	8.62062043325765	1.9293490627263439	9.71484279548583	4.705842807397227	7.445555485841395
1439	2.9388335227780664	-2.6297229556424777	3.8757841859008213	9.16271943968726	1.8697513686530423	9.93581702570723
1440	4.957895943080631	6.350549423847977	5.789232713286366	9.156789015418356	3.5304564172700053	-1.2517076125277977
1441	6.779944678426487	2.2930983067940223	6.335049184510851	9.126764132485613	1.7905160175783665	3.3511306408186465
1442	4.610306806379578	-0.31035465418891905	2.708546644655785	9.762693677071246	2.3471303720973835	-0.10956956952827279
1443	4.2408043978625845	-5.011575348829683	6.164906045918448	10.16925160811097	3.880258062667693	3.526825570885585
1444	3.440033420240251	4.1449040933630386	4.743088749260943	9.408427365340136	6.037988588631071	1.119366295018789
1445	8.147129686977678	-2.1422027237066317	3.1996451051257537	9.428311680597284	5.286806515502207	4.160453962368937
1446	6.264921045691743	1.0749882531267332	7.054020821089172	9.444477006104744	5.842864895386686	2.4950338830880465
1447	8.815062659627765	-1.098976365227067	6.750172675804126	9.181714082355123	3.7188035299915185	10.073388634332325
1448	6.892060229765967	-0.03181110794354425	6.735881017230921	9.838588094627164	2.4707707707469204	4.989359028306499
1449	5.546077073918799	4.590607771894669	6.631257238673467	10.138874534443552	9.335595559529674	5.361112272291323
1450	4.658830436095148	1.1813609225672557	4.776608095031596	9.883047821874465	5.4210099938971235	7.547343755821941
1451	4.888099465936766	-2.9522537072558657	5.009811666926053	10.371253344933857	2.2682811666589036	3.5363763783913864
1452	4.957747456120304	7.776098568844539	4.904784649553567	9.953190174607471	5.4956246330321425	6.556256911976753
1453	5.26159373394682	3.09024623442411	2.1998915958213474	9.821435928561126	4.629315932690551	5.1469944729033035
1454	2.62198472156645	1.0375506306909035	6.4878551644962945	9.715471670101065	0.2644794644454609	0.27591975273247815
1455	3.496242444542271	7.060616423685823	2.8305987321768953	9.768195855761476	6.553082426873628	4.257757288282971
[truncated: 3,544 more rows]
