# Supplementary material for: A DNA robotic switch with regulated autonomous display of cytotoxic ligand nanopatterns
Source: Nat Nanotechnol. 2024 Jul 1;19(9):1366–74. doi: 10.1038/s41565-024-01676-4 (PMC11405282; doi:10.1038/s41565-024-01676-4)
Supplement: Supplementary file 10 — Statistical source data. [file 41565_2024_1676_MOESM10_ESM.xlsx]

## Sheet: Supplementry Figure 12
Supplementary Figure 12
No. of miniScaffold per origami	RFU			Fold (to the RFU of DN_1mS)
1	5.793	6.25	5.856	1	1	1
2	12.69	11.53	12.04	2.23638	1.78277	1.98326
3	16.07	16.34	14.43	3.06741	2.45725	2.71297
4	23.53	22.97	22.51	4.1108	3.63521	3.61339
5	23.71	25.14	26.65	4.98615	4.11495	4.20418
6	29.48	32.99	26.33	6.49492	5.13458	5.09456
