# Supplementary material for: A DNA robotic switch with regulated autonomous display of cytotoxic ligand nanopatterns
Source: Nat Nanotechnol. 2024 Jul 1;19(9):1366–74. doi: 10.1038/s41565-024-01676-4 (PMC11405282; doi:10.1038/s41565-024-01676-4)
Supplement: Supplementary file 11 — Statistical source data. [file 41565_2024_1676_MOESM11_ESM.xlsx]

## Sheet: Supplementary Figure 13
Triplex 1				Triplex 2				Triplex 3				Triplex 4				Triplex 5				Triplex 6				FRET efficiency ratio
Wavelength (nm)	pH 6.5	pH 7.4		Wavelength (nm)	pH 6.5	pH 7.4		Wavelength (nm)	pH 6.5	pH 7.4		Wavelength (nm)	pH 6.5	pH 7.4		Wavelength (nm)	pH 6.5	pH 7.4		Wavelength (nm)	pH 6.5	pH 7.4			pH 7.4	pH 6.5
568	1.744	4.424		568	1.685	4.161		568	1.986	4.575		568	2.315	4.771		568	2.229	3.811		568	1.94	4.088		Triplex1	1	6.32	6.83
569	1.565	3.639		569	1.439	4.023		569	1.805	3.627		569	1.497	3.461		569	2.033	3.548		569	1.752	3.548		Triplex2	1	6.72	5.78
570	1.055	2.238		570	1.37	3.525		570	1.014	3.489		570	1.513	2.668		570	1.165	2.668		570	1.155	2.213		Triplex3	1	6.47	6.77
571	0.8366	3.159		571	1.499	2.399		571	0.9057	2.451		571	1.052	2.652		571	1.343	2.53		571	0.9013	3.561		Triplex4	1	7.72	7.04
572	1.076	2.63		572	1.136	2.835		572	1.213	2.213		572	1.116	2.674		572	1.515	2.993		572	0.9337	2.79		Triplex5	1	7.04	6.52
573	1.041	2.769		573	1.047	2.61		573	1.108	1.955		573	1.296	2.717		573	0.9419	2.473		573	0.9858	2.224		Triplex6	1	6.83	6.38
574	1.477	3.268		574	1.302	1.84		574	1.063	2.516		574	1.692	2.807		574	1.147	2.466		574	1.341	2.574
575	1.232	2.276		575	1.184	1.97		575	0.7061	2.67		575	1.157	2.228		575	1.129	2.4		575	1.487	3.291
576	0.8843	2.307		576	1.063	2.328		576	1.02	2.046		576	0.8222	2.212		576	1.339	2.134		576	0.6721	3.002
577	1.386	2.979		577	0.8953	2.755		577	0.6232	2.759		577	0.6098	2.101		577	0.8349	2.555		577	1.23	1.87
578	1.115	2.481		578	1.203	2.176		578	1.149	2.6		578	0.9542	2.367		578	0.9755	2.043		578	0.891	1.939
579	1.032	1.836		579	1.024	2.133		579	1.01	2.6		579	0.8035	1.743		579	0.8271	2.07		579	0.8162	2.068
580	0.9002	2.082		580	0.6664	2.24		580	1.143	2.021		580	0.9142	2.371		580	0.8064	1.963		580	0.7758	1.779
581	0.8937	2.515		581	0.8619	1.863		581	0.8992	2.603		581	1.325	2.183		581	1.031	2.462		581	0.8851	2.133
582	1.084	2.101		582	1.165	2.44		582	1.021	2.13		582	1.193	2.161		582	0.7719	2.172		582	0.4634	1.87
583	0.8254	1.969		583	0.7672	2.039		583	0.5981	2.078		583	0.7431	1.825		583	1.049	2.03		583	0.8807	2.006
584	0.8876	1.718		584	1.127	2.057		584	1.039	1.592		584	0.7655	1.585		584	0.8176	1.658		584	0.4476	1.602
585	0.9497	1.988		585	0.8859	1.717		585	0.7989	1.402		585	0.9902	1.548		585	0.898	2.003		585	0.7805	2.426
586	0.5111	1.912		586	0.5311	1.413		586	0.8355	1.799		586	0.542	1.343		586	0.7431	1.451		586	0.5232	1.955
587	0.4365	1.347		587	0.7356	1.847		587	0.8139	1.413		587	0.6355	1.777		587	0.8448	1.617		587	0.9752	1.616
588	0.6856	1.468		588	0.8989	1.499		588	0.8162	1.892		588	0.8283	1.585		588	0.4735	1.579		588	0.7518	1.248
589	0.5794	1.175		589	0.3696	1.741		589	0.686	1.784		589	0.495	1.598		589	0.8315	1.041		589	0.8072	1.508
590	0.5577	1.573		590	0.6137	1.796		590	0.4428	1.285		590	0.681	1.518		590	0.7974	0.9425		590	0.6611	1.169
591	0.4703	1.769		591	0.6701	1.591		591	0.892	1.13		591	0.8205	1.608		591	0.3532	1.56		591	0.8189	1.476
592	0.7234	1.39		592	0.3397	1.6		592	0.9396	1.262		592	0.36	1.268		592	0.4315	1.003		592	0.5742	1.446
593	0.8932	1.362		593	0.7429	1.268		593	0.7715	0.7603		593	0.4555	1.701		593	0.5363	1.281		593	0.7804	1.146
594	0.6706	1.302		594	0.4584	1.068		594	0.4351	1.332		594	0.8541	1.406		594	0.4199	1.707		594	0.5281	1.58
595	0.7199	1.697		595	0.6741	1.426		595	0.7564	1.807		595	0.636	1.813		595	0.2679	1.243		595	0.3999	1.091
596	0.7734	1.117		596	0.3304	1.787		596	0.4771	1.049		596	0.4288	0.9517		596	0.7157	1.215		596	0.9348	1.221
597	0.5459	1.446		597	0.6443	1.207		597	0.4292	1.065		597	0.7757	1.374		597	0.6455	0.9234		597	1.033	0.9446
598	0.3426	1.354		598	0.4439	1.351		598	0.5776	1.014		598	0.7554	1.201		598	0.6373	1.142		598	0.2564	1.174
599	0.6222	0.8623		599	0.8488	1.375		599	0.9765	0.6436		599	0.404	0.9626		599	0.5061	1.634		599	0.3888	1.198
600	0.6102	1.396		600	0.7116	1.599		600	0.7095	1.766		600	0.4572	1.778		600	0.821	1.172		600	0.2002	1.614
601	0.8055	1.661		601	0.5099	1.156		601	0.5574	1.278		601	0.4474	1.236		601	0.5622	1.946		601	0.5567	1.264
602	0.7747	1.049		602	0.5497	1.188		602	0.7243	0.8199		602	0.7522	1.224		602	0.4117	1.246		602	0.5426	1.482
603	0.5791	1.202		603	0.7116	0.8156		603	0.5459	1.189		603	0.413	1.383		603	0.6764	0.9317		603	0.5456	0.9658
604	0.3404	0.7751		604	0.508	1.62		604	0.6863	1.311		604	0.6323	1.482		604	0.5068	1.09		604	0.5671	1.055
605	0.4389	1.037		605	0.7835	1.093		605	0.7918	1.021		605	0.4167	1.392		605	0.3422	0.8381		605	0.3732	0.9707
606	0.7355	1.024		606	0.5331	1.261		606	0.2038	1.097		606	0.5423	1.239		606	0.3489	1.279		606	0.4195	2.126
607	0.8347	1.417		607	0.4734	1.076		607	0.5918	1.009		607	0.7782	1.392		607	0.8037	1.517		607	0.4162	1.575
608	0.3045	1.145		608	0.7116	1.253		608	0.4089	1.042		608	0.4084	1.06		608	0.7089	1.379		608	0.4108	0.8506
609	0.507	1.183		609	0.5087	1.401		609	0.4051	1.622		609	0.71	1.735		609	0.5474	1.408		609	0.3084	1.499
610	0.5135	1.187		610	0.6074	1.309		610	0.6488	1.106		610	0.5312	1.272		610	0.5095	1.192		610	0.5794	1.715
611	0.4805	1.231		611	0.4781	1.013		611	0.7509	1.433		611	0.8099	0.8894		611	0.684	1.068		611	0.5177	1.226
612	0.2762	1.247		612	0.1808	1.457		612	0.7256	1.423		612	0.4782	0.8636		612	0.666	1.119		612	0.553	1.081
613	0.6092	1.38		613	0.4446	1.47		613	0.4437	1.274		613	0.496	1.302		613	0.3489	1.013		613	0.7845	0.6842
614	0.4622	1.006		614	0.7424	1.809		614	0.7079	1.047		614	0.3063	1.045		614	0.3241	1.316		614	0.6103	1.046
615	0.9112	0.8003		615	0.6204	1.389		615	0.3733	1.059		615	0.8063	0.8055		615	0.5828	1.023		615	0.5907	0.7192
616	0.3335	0.9475		616	0.9585	1.174		616	0.403	1.256		616	0.344	1.349		616	0.7119	0.8524		616	0.9904	1.137
617	0.8346	1.175		617	0.5047	1.054		617	0.3577	1.146		617	0.4633	0.8987		617	0.327	0.8702		617	0.8615	0.9029
618	0.4711	1.296		618	0.6414	1.073		618	0.5639	1.309		618	0.4247	0.6615		618	0.443	1.221		618	0.433	1.339
619	0.753	1.397		619	0.5436	0.795		619	0.6385	0.3976		619	0.5148	0.9916		619	0.1562	0.619		619	0.4314	1.004
620	0.3165	0.876		620	0.3845	1.391		620	0.2551	0.7805		620	0.4567	0.9778		620	0.3627	0.9608		620	0.3394	0.9634
621	0.4848	1.081		621	0.138	0.817		621	0.3107	1.33		621	0.5129	1.106		621	0.4526	1.088		621	0.38	1.105
622	0.5387	1.01		622	0.3608	0.761		622	0.6489	1.106		622	0.2844	1.077		622	0.118	0.8715		622	0.1741	1.095
623	0.477	1.139		623	0.2733	1.067		623	0.5709	1.056		623	0.4561	1.024		623	0.3319	0.684		623	0.7265	1.103
624	0.3572	0.829		624	0.3998	1.005		624	0.3417	0.7858		624	0.4006	0.8481		624	0.3196	1.236		624	0.399	0.8775
625	0.2215	1.122		625	0.1986	0.7737		625	0.4822	1.007		625	0.2636	0.6442		625	0.4876	0.6607		625	0.2968	0.7537
626	0.205	0.8039		626	0.3453	0.9152		626	0.6619	0.8578		626	0.388	0.8883		626	0.2828	0.8673		626	0.5221	0.3204
627	0.3546	1.491		627	0.6687	1.04		627	0.4184	1.226		627	0.3557	0.761		627	0.3692	0.7163		627	0.6776	0.5302
628	0.4356	0.7728		628	0.2742	0.9084		628	0.2979	0.6241		628	0.3427	1.078		628	0.7523	1.018		628	0.362	0.7126
629	0.1009	0.6485		629	0.9598	1.072		629	0.4763	0.896		629	0.009624	1.102		629	0.257	0.4997		629	0.2495	0.5732
630	0.5077	0.7527		630	0.1434	0.9918		630	0.245	0.9867		630	0.3945	0.8368		630	0.5088	0.7169		630	0.3041	0.7122
631	0.5485	0.6537		631	0.4655	0.6084		631	0.4637	0.7924		631	0.297	0.7694		631	0.4512	0.7497		631	0.3926	1.238
632	0.3782	0.8911		632	0.592	0.7089		632	0.2767	1.112		632	0.6229	0.9026		632	0.5607	0.9583		632	0.4924	0.4106
633	0.5285	0.8989		633	0.4701	0.9854		633	0.7745	0.5043		633	0.8145	0.5404		633	0.2362	0.8619		633	0.369	0.7722
634	0.405	0.7362		634	0.7954	0.6042		634	0.5453	1.07		634	0.3215	0.617		634	0.5904	0.6788		634	0.6626	0.6942
635	0.3883	0.5155		635	0.3505	0.4704		635	0.3378	0.4423		635	0.08523	0.6097		635	0.5383	0.8455		635	0.3022	0.374
636	0.7464	0.5889		636	0.5318	0.9674		636	0.375	0.3388		636	0.2496	0.4535		636	0.6077	0.4602		636	0.4766	0.4631
637	0.9583	0.6189		637	0.3437	0.7267		637	0.3577	0.5432		637	0.3176	0.5854		637	0.3574	0.835		637	0.6905	0.7084
638	0.369	0.4283		638	0.6185	0.6714		638	0.5267	0.9241		638	0.3952	0.3591		638	0.7033	0.5981		638	0.5028	0.9268
639	0.2954	0.8668		639	0.3018	0.1942		639	0.4597	0.4645		639	0.5538	0.7584		639	0.6513	0.633		639	0.8618	0.7185
640	0.6065	0.8186		640	0.6195	0.7026		640	0.5588	0.7745		640	0.776	0.5753		640	0.534	0.7926		640	0.5719	0.5195
641	0.3488	0.7077		641	0.9104	1.121		641	0.5757	0.7723		641	0.6952	0.9931		641	0.376	0.6784		641	0.64	0.3979
642	0.3498	0.502		642	0.7839	0.8783		642	0.6213	0.4492		642	0.3143	0.5075		642	0.8498	0.7194		642	0.5924	0.5649
643	0.6532	0.6183		643	0.7453	0.6401		643	1.176	0.7343		643	0.5681	0.4932		643	0.7209	0.8861		643	0.2418	1.014
644	0.662	0.5699		644	1.077	0.7708		644	0.815	0.7096		644	0.7258	0.5497		644	0.387	0.85		644	0.85	0.6132
645	0.6426	0.4903		645	0.517	0.909		645	1.022	0.7647		645	0.8347	0.8746		645	0.6342	0.6185		645	0.9584	0.6946
646	1.165	0.7756		646	0.8905	0.6095		646	0.7798	0.6629		646	1.085	0.5314		646	0.546	0.9754		646	1.257	0.8075
647	0.9349	1.039		647	0.9494	0.5043		647	1.375	0.6498		647	0.6701	0.5484		647	0.5825	0.8122		647	1.316	0.8077
648	1.071	0.615		648	1.035	0.8032		648	1.101	0.5301		648	1.33	1.06		648	0.9406	0.6859		648	0.7094	1.064
649	1.315	1.083		649	1.148	0.6139		649	0.4122	0.9137		649	0.555	0.6219		649	1.222	0.9515		649	0.6696	0.9159
650	1.04	0.9576		650	1.296	0.9256		650	1.129	0.5772		650	0.8766	0.67312		650	1.079	0.924		650	0.7149	0.46384
651	0.8521	0.62216		651	1.176	0.71432		651	1.129	0.51024		651	1.194	0.5476		651	1.09	0.68344		651	1.366	1.1488
652	1.158	0.66633		652	1.115	0.76472		652	1.313	1.3128		652	1.596	0.952		652	1.206	0.53544		652	0.9246	0.45672
653	1.191	0.38241		653	1.452	0.9816		653	1.763	0.9424		653	1.132	0.852		653	0.7854	0.8208		653	1.302	0.5212
654	1.298	1.0626		654	1.4	0.7112		654	1.074	0.8168		654	1.324	0.9512		654	0.9585	0.31424		654	1.138	0.67368
655	2.025	0.62146		655	1.541	0.9992		655	1.497	0.64152		655	1.526	0.9728		655	1.306	0.4204		655	1.399	0.48488
656	1.873	1.3972		656	1.579	0.9152		656	1.434	1.3168		656	1.495	0.54144		656	2.074	0.9912		656	1.38	0.64848
657	1.451	0.47551		657	1.462	0.9432		657	1.383	0.892		657	1.611	0.70776		657	1.218	0.9928		657	1.349	1.0528
658	1.543	0.56742		658	1.868	1.0904		658	1.969	0.9592		658	1.427	1.0384		658	1.032	1.124		658	1.687	0.9656
659	1.48	0.8568		659	1.403	0.67248		659	2.207	0.8832		659	1.834	1.0464		659	1.398	0.9696		659	1.387	0.904
660	1.572	0.826		660	1.92	0.9424		660	2.156	1.06		660	1.888	1.0512		660	1.246	0.9096		660	1.168	1.2648
661	2.376	1.2642		661	1.686	0.9624		661	2.06	1.1344		661	2.186	1.1712		661	1.607	0.9656		661	1.566	0.9704
662	2.239	0.9576		662	1.726	0.68288		662	1.882	1.4048		662	1.848	1.132		662	1.728	0.74616		662	1.483	1
663	2.576	0.8274		663	1.889	1.1128		663	2.281	1.4208		663	1.804	0.79368		663	1.543	0.75472		663	2.448	0.9472
664	2.002	0.8323		664	1.702	1.0712		664	1.936	0.8184		664	1.988	1.18		664	2.132	0.8704		664	2.087	1.004
665	2.958	0.6979		665	1.432	0.70976		665	1.711	0.988		665	2.181	0.69376		665	1.514	0.8232		665	1.625	0.9144
666	2.044	0.69412		666	2.315	1.2312		666	1.85	1.028		666	1.729	1.0472		666	2.053	1.0448		666	1.982	1.2528
667	2.015	1.3713		667	2.56	0.69224		667	2.121	1.3888		667	1.809	1.1712		667	1.884	0.8792		667	2.327	1.084
668	1.755	0.553		668	1.826	0.8048		668	2.303	0.8232		668	2.819	0.71272		668	2.147	0.8248		668	1.548	0.636
669	1.836	0.7553		669	2.678	0.8152		669	2.027	0.9008		669	2.401	1.164		669	1.51	1.0848		669	1.544	1.0952
670	1.488	0.60284		670	2.579	0.984		670	2.26	0.79912		670	1.928	0.7584		670	1.575	0.71312		670	1.546	0.8112
671	2.31	0.8078		671	2.05	0.976		671	2.174	1.22		671	2.13	1.1488		671	1.683	1.1864		671	1.43	1.0256
672	1.986	1.0892		672	2.671	0.9904		672	1.827	0.8928		672	2.383	0.8688		672	1.247	1.1912		672	2.415	1.1192
673	1.916	0.9135		673	1.975	0.7424		673	2.51	0.9728		673	2.553	0.936		673	1.867	0.8912		673	1.859	1.024
674	2.538	0.69853		674	2.024	1.0992		674	2.26	0.66344		674	2.002	0.9152		674	2.126	0.8496		674	1.394	0.8384
675	1.42	0.882		675	1.725	0.74752		675	2.462	1.072		675	2.424	1.0408		675	2.079	0.69576		675	1.931	0.8496
676	1.753	0.54915		676	2.538	1.2376		676	1.287	0.9864		676	1.636	0.66656		676	1.632	0.9264		676	1.952	1.0104
677	1.657	0.68383		677	1.481	0.60192		677	1.561	0.8104		677	2.244	1.052		677	1.735	0.9272		677	2.184	0.76656
678	2.028	0.67417		678	1.793	0.67064		678	2.583	0.9264		678	1.743	0.66632		678	1.566	0.5468		678	1.475	0.9872
679	1.373	0.60676		679	1.63	0.8424		679	1.956	0.9536		679	1.404	0.61504		679	1.275	0.54832		679	1.433	0.8768
680	0.9234	0.55517		680	1.71	0.6768		680	2.09	0.8344		680	1.338	0.8144		680	1.359	0.52488		680	1.208	0.25728
681	1.573	0.7336		681	2.515	0.8096		681	2.01	0.36528		681	0.9979	0.58448		681	1.432	0.75744		681	1.447	0.56384
682	1.542	0.60627		682	0.8684	0.8896		682	1.87	0.40168		682	1.429	0.55312		682	1.669	0.6316		682	1.281	0.9
683	1.068	0.53606		683	1.791	0.72616		683	1.667	0.79048		683	1.247	0.54104		683	1.5	0.58152		683	1.176	0.71064
684	0.9953	0.46865		684	1.99	0.45288		684	1.922	0.43752		684	1.111	0.36216		684	1.252	0.43792		684	1.456	0.79536
685	1.475	0.3995		685	1.841	0.8987		685	1.486	0.8797		685	1.23	0.5727		685	1.459	1.213		685	1.44	0.6534
686	1.023	0.808		686	1.589	1.474		686	0.9972	0.5688		686	1.72	0.729		686	0.9642	0.8751		686	1.157	0.6534
687	0.7663	0.8941		687	1.378	0.6766		687	0.5155	0.5062		687	1.02	0.4671		687	1.751	0.6773		687	0.9588	0.9319
688	1.237	0.696		688	0.9384	0.586		688	1.369	0.7767		688	1.413	0.7415		688	1.332	0.4291		688	1.559	0.7992
689	1.595	0.3843		689	1.606	0.1693		689	1.411	0.6828		689	0.7936	0.4722		689	0.6892	0.4672		689	0.9082	0.8569
690	0.6902	0.6973		690	1.194	0.5572		690	1.029	0.8361		690	1.276	0.1572		690	0.6526	0.1247		690	1.214	0.6308
691	0.8259	0.5758		691	1.133	0.3628		691	0.8938	0.4175		691	1.777	0.5772		691	1.134	0.8287		691	1.061	0.3128
692	0.8063	0.609		692	0.9921	0.5331		692	0.9104	0.9367		692	0.6507	0.4632		692	1.004	0.7181		692	1.006	0.5907
693	0.8531	0.571		693	1.076	0.8413		693	1.071	0.4095		693	1.43	0.5047		693	0.8181	0.8385		693	1.37	0.6505
694	0.3384	0.6186		694	0.9918	0.4236		694	1.294	0.3506		694	0.7697	0.475		694	0.5715	0.7662		694	0.8179	0.7012
695	0.4694	0.312		695	1.382	0.3822		695	0.6282	0.6434		695	1.356	0.5308		695	0.3059	0.4311		695	0.7758	0.3411
696	1.001	0.3713		696	1.047	0.5227		696	0.4435	0.2473		696	0.5242	0.5542		696	0.381	0.5648		696	0.9159	0.654
697	0.6341	0.4372		697	0.5082	0.3823		697	0.4212	0.6456		697	0.9454	0.4345		697	0.5288	0.4236		697	0.7826	0.3669
698	0.7504	0.3422		698	0.7826	0.4597		698	0.7047	0.4797		698	1.019	0.1676		698	0.6406	0.218		698	1.14	0.2822
699	0.9233	0.2161		699	0.6337	0.3735		699	0.9132	0.9794		699	0.6512	0.296		699	0.6896	0.3031		699	0.7325	0.5373
700	1.025	0.177		700	0.5696	0.2529		700	0.8581	0.3266		700	1.217	0.2599		700	0.7898	0.3507		700	1.289	0.3084
701	0.6122	0.5602		701	0.7653	0.2015		701	1.075	0.04571		701	0.8936	0.3571		701	0.6531	0.4578		701	0.7761	0.1792
702	0.8109	0.3359		702	0.8699	0.6746		702	0.6463	0.3764		702	0.5446	0.5811		702	0.8086	0.3561		702	0.3843	0.422
703	0.6351	0.2397		703	0.4824	0.6292		703	0.5924	0.217		703	0.6678	0.2046		703	0.656	0.5447		703	0.6761	0.2614
704	0.5629	0.2397		704	0.7985	0.3599		704	0.6316	0.4244		704	0.5844	0.433		704	0.6313	0.4314		704	0.5169	0.3849
705	0.6522	0.2206		705	0.1268	0.3635		705	0.3659	0.04158		705	0.6499	0.3794		705	0.7515	0.1985		705	0.5007	0.195
706	0.3773	0.2735		706	0.8254	0.4647		706	0.4873	0.3042		706	0.7631	0.175		706	0.5355	0.281		706	0.7099	0.4
707	0.7116	-0.008766		707	0.3388	0.2518		707	0.6354	0.1617		707	0.3035	0.02661		707	0.8644	0.08962		707	0.6362	0.5625
708	0.5484	0.1818		708	0.4322	0.4224		708	0.8806	0.2511		708	0.5514	0.471		708	0.5156	0.3424		708	0.6293	0.05372
709	1.12	0.4772		709	0.4953	0.1477		709	0.671	0.3883		709	0.4936	0.4951		709	0.4587	0.3793		709	0.6306	0.3538
710	0.4421	0.2903		710	0.7418	0.2864		710	0.4834	0.2802		710	0.8337	0.8023		710	0.196	0.3186		710	0.4081	0.321
711	0.295	0.3878		711	0.4813	0.1396		711	0.4631	0.4348		711	0.8032	0.4523		711	0.6701	0.2539		711	0.592	0.1332
712	0.3988	0.5634		712	0.7703	0.2005		712	0.6697	0.122		712	0.5821	0.5026		712	0.584	0.2352		712	0.6493	0.5451
713	0.4	0.2812		713	0.6783	0.5504		713	0.2286	0.2893		713	0.8177	0.899		713	0.7098	0.2513		713	0.138	0.4209
714	0.5557	0.3464		714	0.3068	0.175		714	0.3544	0.1047		714	0.6779	0.335		714	0.2064	0.3143		714	0.4393	0.145
715	0.5337	0.4916		715	0.1554	0.2703		715	0.3126	0.2157		715	0.2519	0.3785		715	0.3885	0.5895		715	0.6795	0.6084
716	0.1177	0.2717		716	0.3863	0.1929		716	0.3597	0.4024		716	0.8038	0.07067		716	0.4391	0.4942		716	0.455	0.3087
717	0.6001	0.4176		717	0.5214	0.469		717	0.7276	0.2385		717	0.2443	0.1613		717	0.393	0.2797		717	0.4624	0.4561
718	0.4902	0.2573		718	0.467	-0.05866		718	0.4348	0.3307		718	0.2624	0.3363		718	0.4112	0.3353		718	0.4717	0.3422
719	0.6675	0.118		719	0.6808	-0.05949		719	0.1876	0.426		719	0.611	0.6443		719	0.7489	0.2097		719	0.7228	0.4111
720	0.7155	0.1953		720	0.6467	0.6675		720	0.05482	0.1869		720	0.7503	0.5009		720	0.287	0.179		720	0.09353	0.314
721	0.6383	0.4022		721	0.4091	0.3418		721	0.166	0.4225		721	0.1733	0.2967		721	0.4899	0.2493		721	0.2364	0.165
722	0.8428	0.2853		722	0.2483	0.7551		722	0.4789	0.09493		722	0.6924	0.6149		722	0.3713	0.2651		722	0.3944	0.2833
723	0.802	0.2836		723	0.7166	0.4699		723	0.5774	0.2731		723	0.7913	0.2686		723	0.7098	0.2872		723	0.2375	0.3362
724	0.86	-0.02938		724	0.08227	0.2237		724	0.4233	0.3193		724	0.4389	0.5354		724	0.08718	1.188		724	0.408	0.3997
725	0.4614	0.2532		725	0.3414	0.5057		725	0.4059	0.07846		725	0.1103	0.184		725	0.3705	0.39		725	0.3538	0.133
726	0.5484	0.176		726	0.2701	0.4346		726	0.2705	0.1613		726	0.491	0.2614		726	0.1497	0.4566		726	0.5931	0.543
727	0.6006	0.3204		727	0.6006	0.6357		727	0.09979	0.4992		727	0.1342	0.4313		727	0.05081	0.2305		727	0.2438	0.3785
728	0.467	0.1988		728	0.1815	0.3874		728	0.8192	0.2419		728	0.2143	0.2313		728	0.3493	0.4558		728	0.4713	0.3727
729	0.9154	0.4765		729	0.5193	0.5521		729	0.8185	0.2218		729	0.5778	0.969		729	0.3943	0.2308		729	0.3472	0.3119
730	0.6111	0.4552		730	0.5562	0.02463		730	0.3886	0.2289		730	0.2398	0.1116		730	0.527	0.3602		730	0.5492	0.1358
731	0.7097	0.1367		731	0.3061	0.1267		731	0.3222	0.3382		731	0.5424	0.05394		731	0.07771	0.8242		731	0.2736	0.1252
732	0.4474	0.4111		732	0.2189	0.5307		732	0.4499	0.3893		732	0.349	0.3451		732	0.4153	0.3565		732	0.1659	0.4918
733	0.5951	0.2799		733	0.5817	0.1355		733	0.4799	0.1178		733	0.6099	0.1864		733	0.222	0.459		733	0.7135	-0.005092
734	0.8301	0.1592		734	0.482	0.2511		734	0.2085	0.5723		734	0.2856	0.2075		734	0.7366	0.3034		734	1.077	0.3713
735	0.5235	0.1774		735	0.2547	0.08331		735	0.8323	0.6978		735	0.3669	0.1318		735	0.2784	0.209		735	0.3721	0.2728
736	0.5491	0.2995		736	0.2597	0.1954		736	0.4887	0.1328		736	0.5229	-0.2617		736	0.3341	0.6297		736	0.6686	0.1399
737	0.5828	0.4993		737	0.4718	0.4851		737	0.2776	0.1261		737	0.6982	0.1177		737	0.2796	0.2943		737	0.2948	-0.03035
738	-0.00182	0.3071		738	0.6877	0.1105		738	0.464	0.3613		738	0.2387	0.443		738	0.1934	-0.1201		738	0.8049	0.5675
739	0.3064	0.1628		739	0.2414	0.1798		739	0.1184	0.2948		739	0.1193	0.03292		739	0.2395	0.1372		739	0.3802	-0.05064
740	0.4091	0.1824		740	-0.06444	0.7389		740	0.5473	0.04266		740	0.5527	-0.3314		740	0.4166	0.299		740	0.463	0.3771
741	0.7805	0.5051		741	0.5688	0.3886		741	0.06557	0.6064		741	0.08717	0.2937		741	0.3125	0.3229		741	0.1599	-0.02272
742	0.3803	-0.01049		742	0.5353	-0.2018		742	0.09727	0.1552		742	0.2092	0.3823		742	0.5426	0.4649		742	0.2739	-0.1996
743	0.8911	0.1369		743	-0.1066	0.2439		743	0.9486	0.293		743	0.4945	0.3901		743	0.6971	0.0004325		743	0.4033	0.3879
744	0.6256	0.6417		744	0.8652	-0.2772		744	0.02992	0.1199		744	0.5059	0.0115		744	0.4829	0.1821		744	0.3763	0.6844
745	-0.0146	-0.0343		745	-0.2565	0.04735		745	0.461	0.174		745	0.04062	0.07317		745	0.4662	0.02462		745	0.07725	0.05767
746	0.9574	0.3343		746	1.187	0.2433		746	0.4561	0.2497		746	1.045	0.7484		746	0.3302	0.6108		746	0.5596	0.5419
747	0.3793	0.215		747	0.1934	0.462		747	0.4965	0.2019		747	0.4076	0.4825		747	0.1188	0.2073		747	0.08075	-0.02167
748	0.8541	-0.05304		748	0.2393	0.77		748	-0.1235	-0.096		748	-0.01105	0.3153		748	0.2361	0.2089		748	0.5227	-0.09416
749	0.2679	0.05321		749	0.5514	0.03071		749	0.1162	0.455		749	0.6551	0.7267		749	-0.06542	0.3467		749	1.204	0.1381
750	0.196	0.01923		750	-0.007156	0.8698		750	0.08525	0.2883		750	-0.07063	0.1852		750	-0.09497	0.5186		750	0.01466	-0.1301
