# Supplementary material for: A DNA robotic switch with regulated autonomous display of cytotoxic ligand nanopatterns
Source: Nat Nanotechnol. 2024 Jul 1;19(9):1366–74. doi: 10.1038/s41565-024-01676-4 (PMC11405282; doi:10.1038/s41565-024-01676-4)
Supplement: Supplementary file 12 — Statistical source data. [file 41565_2024_1676_MOESM12_ESM.xlsx]

## Sheet: Supplementary Figure 18
	1 nM			5 nM			10 nM
Empty origami	1	1	1	1	1	1	1	1	1
Switch (pH 7.4)	1.02	1.04	1.23	1.05	1.33	1.22	1.74	1.91	1.43
Switch (pH 6.5)	25.91	30.81	27.89	31.2	52.82	30.9	27.91	25.92	29.81
