# Supplementary material for: A DNA robotic switch with regulated autonomous display of cytotoxic ligand nanopatterns
Source: Nat Nanotechnol. 2024 Jul 1;19(9):1366–74. doi: 10.1038/s41565-024-01676-4 (PMC11405282; doi:10.1038/s41565-024-01676-4)
Supplement: Supplementary file 13 — Statistical source data. [file 41565_2024_1676_MOESM13_ESM.xlsx]

## Sheet: Supplementary Figure 19
Supplementary Figure 19e						Supplementary Figure 19b							Supplementary Figure 19c
	Total No.		Intracellular No.			Hours	1000000000	100000000	10000000	1000000	100000		Hours	Control
Empty origami	1200	1028	104	88		1	-0.0077	0.006021	0.005204	0.004586	0.004436		9	12.8753	12.9303	12.9461
Origami switch (pH 7.4)	1529	1267	124	96		2	-0.00135	0.004102	0.001165	0.002264	0.002899		8	16.2608	16.2447	16.2609
Origami switch (pH 6.5)	50673	43289	682	592		3	-0.00169	0.001558	0.000454	0.001207	0.000536		7	19.6288	19.6852	19.6635
						4	-0.00028	0.000417	0.000763	0.000298	0.0006		6	22.4118	22.4286	22.3625
						5	0.001976	-0.00115	-0.00011	3.57e-05	0.000721		5	27.4353	26.4946	26.5747
						6	0.007626	-0.00102	-0.00034	7.47e-05	0.00032
						7	0.018168	-0.00186	-0.00028	-4.4e-05	-0.00026
						8	0.037595	-5e-05	-0.00052	-0.00031	2.88e-05
						9	0.072849	0.002105	-0.00071	-0.00047	-0.00053
						10	0.144616	0.008108	-0.00087	-0.0005	-0.00072
						11	0.28075	0.020662	-8.2e-05	-0.0012	-0.0011
						12	0.535211	0.048026	0.001685	-0.00162	-0.00146
						13	0.978063	0.101726	0.007441	-0.00071	-0.00097
						14	1.66127	0.20649	0.017944	0.000121	-0.00056
						15	2.52728	0.40336	0.039123	0.003112	0.00021
						16	3.38859	0.762257	0.081362	0.009247	0.003183
						17	4.04563	1.35328	0.163959	0.021384	0.008779
						18	4.46132	2.18335	0.321801	0.046507	0.021265
						19	4.72828	3.11033	0.616855	0.095381	0.045553
						20	4.88703	3.90142	1.12349	0.190335	0.092167
						21	4.99262	4.4131	1.8882	0.36914	0.185218
						22	5.08714	4.75159	2.85105	0.69875	0.363407
						23	5.14847	4.967	3.76794	1.25323	0.689191
						24	5.1905	5.10086	4.44639	2.05467	1.23897
						25	5.2113	5.21476	4.8748	2.98797	2.05076
						26	5.23743	5.27561	5.116	3.8189	3.00342
						27	5.24467	5.33185	5.29538	4.40604	3.87846
						28	5.25817	5.3616	5.41376	4.75692	4.49808
						29	5.24872	5.38115	5.4971	4.96621	4.8737
						30	5.25669	5.39892	5.55328	5.12561	5.0813
						31	5.23775	5.40116	5.59443	5.219	5.24823
						32	5.23203	5.39785	5.61789	5.29495	5.34885
						33	5.22736	5.39634	5.63089	5.34436	5.42987
						34	5.21517	5.38563	5.6382	5.37359	5.48331
						35	5.21917	5.38306	5.64138	5.39349	5.51825
						36	5.21365	5.37434	5.63909	5.40793	5.55545
						37	5.21281	5.3615	5.63291	5.40502	5.55024
						38	5.20232	5.35508	5.62247	5.41419	5.56542
						39	5.18753	5.34367	5.61424	5.40238	5.55117
						40	5.18823	5.34249	5.61047	5.39633	5.55378
