# Supplementary material for: A DNA robotic switch with regulated autonomous display of cytotoxic ligand nanopatterns
Source: Nat Nanotechnol. 2024 Jul 1;19(9):1366–74. doi: 10.1038/s41565-024-01676-4 (PMC11405282; doi:10.1038/s41565-024-01676-4)
Supplement: Supplementary file 14 — Statistical source data. [file 41565_2024_1676_MOESM14_ESM.xlsx]

## Sheet: Supplementary Figure 20
Days	PBS1	PBS2	PEG_O6p-1	PEG_O6p-2	PEG_O6p-3	PEG_O6p-4	PEG_pH_O6p-1	PEG_pH_O6p-2	PEG_pH_O6p-3	PEG_pH_O6p-4
10	0.074431	0.049392	0.07436	0.077064	0.0922625	0.122793	0.087725	0.07436	0.07436	0.086022
17	0.111012	0.100719	0.115351	0.119072	0.128774	0.159359	0.15487	0.137216	0.137216	0.132962
24	0.154638	0.14365	0.134946	0.166464	0.189037	0.210826	0.202502	0.189037	0.189037	0.163849
31	0.249444	0.223818	0.265242	0.275562	0.255881	0.28577	0.222188	0.230625	0.216562	0.207831
38	0.376248	0.328738	0.352352	0.402178	0.321512	0.385066	0.23104	0.2624	0.2624	0.209952
43	0.516906	0.423801	0.479859	0.4332	0.401628	0.490773	0.321726	0.310675	0.336821	0.292783
