# Supplementary material for: A DNA robotic switch with regulated autonomous display of cytotoxic ligand nanopatterns
Source: Nat Nanotechnol. 2024 Jul 1;19(9):1366–74. doi: 10.1038/s41565-024-01676-4 (PMC11405282; doi:10.1038/s41565-024-01676-4)
Supplement: Supplementary file 15 — Statistical source data. [file 41565_2024_1676_MOESM15_ESM.xlsx]

## Sheet: Supplementary Figure 21
Days	PBS-1	PBS-2	PEG_O6p-1	PEG_O6p-2	PEG_O6p-3	PEG_O6p-4	PEG_pH_O6p-1	PEG_pH_O6p-2	PEG_pH_O6p-3	PEG_pH_O6p-4
10	0.085176	0.053621	0.0741285	0.08019	0.09747	0.102344	0.095648	0.094221	0.0856745	0.075843
22	0.1764	0.159359	0.158994	0.166093	0.191808	0.197173	0.216562	0.186624	0.191558	0.225264
26	0.189037	0.181476	0.197173	0.204768	0.213564	0.222188	0.199838	0.168338	0.154213	0.210826
30	0.2688	0.239704	0.2592	0.252486	0.228152	0.2752	0.17885	0.154638	0.134946	0.191808
34	0.30258	0.278842	0.306936	0.28577	0.278842	0.329122	0.159359	0.137216	0.1206	0.126852
38	0.371712	0.347612	0.328104	0.40204	0.310464	0.40204	0.152626	0.128774	0.145926	0.137313
43	0.557568	0.428109	0.478325	0.537824	0.432964	0.459472	0.152626	0.139425	0.141538	0.139264
