# Supplementary material for: A DNA robotic switch with regulated autonomous display of cytotoxic ligand nanopatterns
Source: Nat Nanotechnol. 2024 Jul 1;19(9):1366–74. doi: 10.1038/s41565-024-01676-4 (PMC11405282; doi:10.1038/s41565-024-01676-4)
Supplement: Supplementary file 16 — Statistical source data. [file 41565_2024_1676_MOESM16_ESM.xlsx]

## Sheet: Supplementary Figure 22
Cleaved Caspase 3
PBS	PEG_mutated_O6p	PEG_pH_O6p
525.2	463.6	20007.8
372.5	521.5	22034.1
	396.5	18657.9
Cleaved Caspase 8
PBS	PEG_mutated_O6p	PEG_pH_O6p
126.1	100.4	467.3
89.93	72.6	522.6
	85.8	424.7
